# Supplementary material for: Adsorption Sequencing as a Rapid Method to Link Environmental Bacteriophages to Hosts
Source: iScience. 2020 Aug 6;23(9):101439. doi: 10.1016/j.isci.2020.101439 (PMC7452251; doi:10.1016/j.isci.2020.101439)
Supplement: Table S1. Read Depth Data of All Cross-Assemble Contigs, Related to Figure 1 [file mmc2.xlsx]

## Sheet: Blad1
Table S1: read depth data of all cross-assemble contigs, related to Figure 1
contigName	viral_population	contigLen	A.baumannii	B.dorei	B.fragilis	C.freundii	E.coli	F.necrophorum	K.pneumoniae	P.aeruginosa	R.pickettii	virome
NODE_1_length_495113_cov_12.308762	0	495113	1.85715	1.54721	1.88891	2.59837	1.08744	1.62982	1.15023	1.772	1.9191	1.41528
NODE_2_length_348610_cov_1406.989852	2	348610	218.548	210.156	304.873	315.329	119.243	214.702	136.889	228.305	236.376	102.158
NODE_3_length_329028_cov_12.242090	3	329028	1.56875	1.57716	1.87715	2.42407	0.473376	1.65759	1.06918	1.98342	2.07018	1.77701
NODE_4_length_308917_cov_449.620112	4	308917	21.1066	31.3383	51.774	24.0294	16.3538	24.2891	16.3213	24.8123	33.4479	237.536
NODE_5_length_278990_cov_79.991453	2213	278990	10.9725	11.8227	16.389	20.5199	7.1171	11.2957	7.00043	13.0333	13.3676	4.54352
NODE_6_length_239637_cov_60.914071	650	239637	6.60732	7.67363	10.2159	9.5562	5.30619	6.82704	4.84992	8.49968	8.86184	12.7704
NODE_7_length_235747_cov_21.992995	1226	235747	2.17535	2.90588	3.49884	2.38334	2.29153	2.62564	1.70453	2.28235	2.54714	5.59541
NODE_8_length_234291_cov_78.286053	1238	234291	8.26882	9.77337	14.009	10.9929	4.42512	11.113	7.00705	11.9793	11.6545	13.6493
NODE_9_length_227505_cov_43.599767	39	227505	4.07748	5.41908	6.77141	5.07913	1.97776	5.94611	4.32095	6.33418	7.13614	8.77216
NODE_11_length_219658_cov_34.848909	46	219658	4.16898	4.8475	6.67264	7.06831	4.76714	4.32964	2.62228	4.19621	4.27115	4.48798
NODE_12_length_217590_cov_15.292661	1226	217590	0.871248	1.41249	1.94567	1.05687	1.16861	1.44327	0.775733	1.24372	1.15643	6.18649
NODE_13_length_213094_cov_23.542013	12	213094	2.81381	2.87388	3.26047	2.32889	0.735002	3.24678	2.0394	3.5414	3.71687	4.36966
NODE_14_length_212720_cov_26.288355	93	212720	2.92345	3.23428	3.9788	4.58588	2.5981	3.08325	1.90621	3.4895	3.38088	4.77991
NODE_15_length_209395_cov_422.256325	14	209395	54.9648	55.1948	74.722	73.8535	13.3896	65.721	33.1729	66.4721	59.4446	65.1216
NODE_16_length_192520_cov_15.547170	243	192520	1.46287	1.99086	3.43379	1.77974	2.4587	2.08283	1.5967	1.84867	2.55629	2.32682
NODE_17_length_186762_cov_158.720835	16	186762	11.6264	17.7414	29.6908	10.7585	9.19721	18.027	10.1809	16.9595	18.4203	51.5526
NODE_18_length_180496_cov_8.695186	416	180496	1.42507	1.27426	0.958859	2.57151	1.29131	1.26775	1.19058	1.22915	1.74363	0.132427
NODE_19_length_178231_cov_1058.191401	18	178231	27.07	46.4426	72.3168	56.8813	62.2605	41.4538	23.6087	50.0416	45.7737	646.227
NODE_20_length_170284_cov_36.212684	241	170284	3.20184	4.87857	7.00647	2.00763	3.07253	3.99139	2.43867	4.33046	7.17724	8.93049
NODE_21_length_166921_cov_164.011842	20	166921	24.9511	29.1208	16.1031	42.868	18.9408	26.502	25.4147	25.7652	40.7852	0.0175933
NODE_22_length_166210_cov_11.124155	21	166210	1.06321	1.20246	1.47451	1.47214	0.25254	1.47475	0.721474	1.44876	1.49965	2.89468
NODE_23_length_163408_cov_32.545206	53	163408	2.70441	4.27741	5.25225	2.5875	1.72104	4.42381	2.16938	4.78653	3.72916	8.59519
NODE_25_length_160258_cov_11.344363	23	160258	0.903409	1.02137	1.41825	0.823767	0.677903	1.13033	0.611376	0.915192	0.884237	4.41274
NODE_26_length_159578_cov_17.415294	1226	159578	1.54716	1.69972	2.1008	2.70763	1.73442	1.5982	1.3159	1.85322	1.94833	5.23254
NODE_27_length_158986_cov_14.037079	25	158986	2.24893	1.94358	2.28434	2.43929	1.18027	1.94638	1.21845	2.08226	2.30011	1.63385
NODE_29_length_150387_cov_122.325287	26	150387	14.7297	15.7188	20.3851	18.6654	7.24919	16.8193	11.4707	16.0257	18.2644	17.2868
NODE_30_length_144894_cov_123.445923	27	144894	7.18515	10.3832	13.8963	11.0993	7.00273	9.39713	5.99858	16.187	14.4062	46.6543
NODE_31_length_143590_cov_10.295963	2233	143590	1.39279	1.40891	1.88946	2.12759	0.835143	1.54666	0.835076	1.61081	1.7988	1.06131
NODE_32_length_142022_cov_9.789691	29	142022	1.17259	1.35491	1.44004	1.37641	0.347597	1.42648	0.838715	1.63818	1.59687	1.61646
NODE_33_length_141804_cov_13.927823	30	141804	0.645762	0.808917	0.86012	0.604557	0.272221	0.785364	0.671333	1.26509	1.13887	7.10784
NODE_34_length_140077_cov_11.129115	416	140077	1.66285	1.54981	1.40602	2.20292	0.908878	1.31607	1.2205	1.63807	2.04414	1.56274
NODE_35_length_139237_cov_12.375566	1226	139237	1.76969	1.93541	2.69944	2.11509	1.52136	1.63014	1.26148	1.96964	2.33297	0.753368
NODE_36_length_138465_cov_275.815788	33	138465	29.5652	39.1538	53.8901	47.6001	16.0171	42.7095	23.003	43.6666	40.8381	39.1639
NODE_37_length_137463_cov_17.079500	34	137463	2.06634	1.88866	2.01042	1.74874	0.598343	2.02193	1.58064	1.54586	2.31001	4.83892
NODE_38_length_134210_cov_21.296627	35	134210	1.65497	2.00832	2.41748	1.8585	0.356374	2.45378	1.43834	2.48397	2.9626	6.48676
NODE_39_length_132803_cov_18.437445	46	132803	1.479	2.85943	3.86412	4.47355	1.87037	2.31592	1.12483	2.7693	2.8956	2.11235
NODE_40_length_128489_cov_162.364140	41	128489	22.6999	24.6263	29.5596	34.3396	14.3247	23.9321	15.9076	23.8582	26.8732	12.872
NODE_41_length_128097_cov_10.253089	416	128097	1.02855	1.45687	1.75908	1.15475	1.00762	1.37892	0.93834	1.37973	1.1801	2.28613
NODE_42_length_127685_cov_38.873306	39	127685	4.56481	4.37839	4.77025	4.99258	1.64117	4.56622	3.24032	5.64556	5.37283	9.14135
NODE_43_length_126443_cov_12.099487	416	126443	1.70989	1.93605	1.84841	2.39503	1.22885	1.84049	1.22564	2.09802	2.16555	0.874746
NODE_44_length_125419_cov_138.998301	41	125419	19.0599	20.1269	25.8939	28.916	12.385	20.2598	12.7445	20.6166	21.1613	12.4091
NODE_45_length_125147_cov_19.518994	1226	125147	2.84351	3.09051	4.07982	3.39051	2.22377	3.03276	1.73428	2.6797	2.69076	1.57769
NODE_46_length_124248_cov_44.211646	43	124248	5.77266	5.78029	6.3589	7.94691	2.36033	5.77359	4.08377	7.53011	7.44691	6.21578
NODE_47_length_122902_cov_16.924524	1226	122902	2.01884	2.40214	3.25216	3.14924	1.78868	2.24522	1.42364	2.21104	2.5319	2.33055
NODE_48_length_122830_cov_15.090344	45	122830	1.83858	2.16791	2.26552	3.48736	0.928182	1.96579	1.43325	2.38377	2.6573	1.32092
NODE_49_length_122435_cov_20.591886	46	122435	1.72415	3.39241	4.20597	5.15807	2.29096	2.62747	1.14125	2.87915	3.14139	2.22327
NODE_50_length_122197_cov_14.252911	34	122197	1.98013	2.16875	2.76903	1.44055	0.737588	2.56331	1.62734	1.32346	1.8426	2.27064
NODE_51_length_118688_cov_9.264783	48	118688	1.24409	1.2543	1.9273	1.42631	0.510471	1.36586	0.905385	1.48941	1.54363	0.999086
NODE_52_length_116654_cov_10.012041	49	116654	0.577509	0.867563	1.16076	0.317292	0.208821	1.07399	0.45428	0.684061	0.726393	4.42752
NODE_53_length_115658_cov_24.905271	204	115658	2.64394	3.50808	4.80376	1.82785	1.70889	3.77083	1.75684	2.82531	2.63996	6.03692
NODE_54_length_110163_cov_7.460993	157	110163	0.720689	1.01583	1.34879	0.844589	0.397847	1.09886	0.644585	1.07756	1.13802	1.43304
NODE_55_length_107160_cov_10.432949	1764	107160	1.36966	1.22188	1.36834	1.60483	0.709041	1.26117	0.78315	1.55015	1.40506	2.16698
NODE_58_length_106003_cov_12.115557	53	106003	2.03641	1.90817	2.38141	2.32683	0.65471	2.12684	1.2771	2.36782	2.343	0.0126897
NODE_59_length_105930_cov_17.733148	2765	105930	1.83142	2.00853	1.54313	1.97023	0.424997	2.11882	1.52111	2.43936	3.05719	3.48541
NODE_60_length_105678_cov_102.721443	55	105678	7.81466	14.7304	19.7061	4.32677	6.86115	11.3593	8.26683	13.5232	18.977	22.053
NODE_61_length_105515_cov_16.695411	1226	105515	2.22201	2.53798	3.14823	3.45911	1.38809	2.56308	1.42672	2.34277	2.5085	1.64875
NODE_62_length_105365_cov_17.441421	1864	105365	2.68911	2.926	3.44644	2.56149	1.8624	2.93561	1.86249	2.30773	2.57181	1.45201
NODE_63_length_104834_cov_453.253543	58	104834	46.7142	61.6396	105.483	52.0741	58.814	57.2119	35.3903	44.2573	57.824	81.8665
NODE_64_length_104397_cov_21.733118	59	104397	1.7612	2.21216	2.94598	1.85136	1.1173	2.31875	1.4601	2.40083	2.3142	7.28962
NODE_65_length_103268_cov_23.781161	60	103268	4.03686	3.04733	3.99225	4.66344	2.18269	3.38797	2.54574	3.0506	4.01195	1.98277
NODE_66_length_103232_cov_250.404814	33	103232	26.5558	35.342	47.3604	41.4191	13.0129	38.1364	20.6297	39.6294	36.8586	38.6952
NODE_68_length_102289_cov_42.999188	46	102289	4.97633	6.87125	8.93698	6.54819	4.6385	5.9176	3.64346	5.65129	6.74797	5.39772
NODE_69_length_102015_cov_46.944998	63	102015	7.28976	8.13478	7.69851	8.5109	3.70977	9.38007	5.80428	7.67517	10.7074	0.00451048
NODE_70_length_100720_cov_120.849243	64	100720	9.79899	13.6663	10.2898	29.0713	5.03385	11.8164	7.48409	25.0182	21.6868	20.8876
NODE_71_length_100570_cov_100.689280	64	100570	7.25375	11.6937	9.60966	21.2077	4.0028	10.3332	6.19497	21.0392	18.3876	17.7261
NODE_73_length_98617_cov_6.431769	358	98617	0.767524	0.855238	1.14231	0.959	0.588937	0.784651	0.517203	0.967578	0.916832	1.12599
NODE_74_length_98576_cov_261.463810	67	98576	12.5946	18.1799	20.4867	11.845	11.6085	16.9208	8.07622	24.3534	20.4984	116.33
NODE_75_length_98226_cov_9.516191	1226	98226	0.821554	1.13375	1.58128	2.40294	0.760645	1.10642	0.591728	1.75841	1.57504	1.25593
NODE_76_length_97442_cov_9.126506	1502	97442	1.12013	1.17125	1.42763	1.48346	0.686163	1.19102	0.862937	1.31985	1.43995	1.59101
NODE_78_length_96454_cov_69.153632	70	96454	4.92795	5.71656	8.34384	3.6288	3.60208	5.73416	3.63137	4.30419	5.72422	30.8029
NODE_79_length_94995_cov_53.423594	886	94995	7.80702	8.98156	11.8986	7.9121	7.34904	8.26284	5.50721	5.82603	8.23231	4.01084
NODE_80_length_94617_cov_448.432594	72	94617	24.9982	30.858	46.5612	21.9047	28.9284	31.7234	17.7716	25.0932	25.1127	222.009
NODE_81_length_94333_cov_36.972464	39	94333	4.33297	3.83735	4.39772	4.82456	1.35633	4.22843	3.13263	5.14853	5.38829	8.96843
NODE_82_length_94191_cov_44.546273	74	94191	6.52333	7.28633	9.18487	6.09834	4.73189	7.00009	5.07843	5.75581	7.57906	3.99712
NODE_83_length_94185_cov_24.478020	75	94185	4.75823	3.86704	4.63738	1.88648	1.6073	4.73515	2.88332	1.42608	3.24804	3.47157
NODE_84_length_93859_cov_9.874323	76	93859	1.15587	1.25271	1.38233	2.06211	0.312605	1.40316	0.74941	1.91774	1.87735	1.03041
NODE_85_length_93008_cov_45.636720	840	93008	5.23256	5.31141	6.12801	6.265	1.49899	5.97018	3.76677	6.62731	6.90119	9.07232
NODE_86_length_92724_cov_17.249134	78	92724	1.81215	2.4013	3.28504	1.82172	1.45081	2.38094	1.56561	2.32471	2.14681	3.57857
NODE_87_length_92711_cov_14.597727	3650	92711	2.29192	2.44938	3.04239	1.67685	0.984679	2.75027	1.60348	1.71498	2.29756	1.45442
NODE_88_length_92558_cov_20.004194	35	92558	1.47752	1.81884	2.08302	1.80998	0.331052	2.30108	1.329	2.38353	2.81285	6.23654
NODE_89_length_92511_cov_652.134507	81	92511	78.2234	91.6265	121.546	123.319	65.7543	90.9861	52.8628	82.8884	96.4317	101.351
NODE_90_length_92428_cov_17.443463	82	92428	2.15207	2.6066	3.4824	1.97804	1.96989	2.40258	1.72387	2.19868	2.93554	2.1372
NODE_91_length_91750_cov_83.105905	967	91750	11.5624	11.9243	12.9119	19.4154	7.91267	10.4853	8.40303	13.0209	14.6122	8.82351
NODE_93_length_91035_cov_19.725610	46	91035	1.54473	3.14225	3.89378	5.14313	2.20747	2.33268	1.15748	2.94886	3.04879	2.23712
NODE_94_length_90773_cov_20.009127	1226	90773	2.69348	3.05066	3.46044	3.95262	1.92408	2.74972	1.96429	3.28347	3.84262	1.65765
NODE_95_length_90480_cov_5520.979939	86	90480	684.931	994.549	1198.61	1030.7	351.307	1000.89	529.854	1130.3	1195.95	776.514
NODE_96_length_90327_cov_17.228399	87	90327	2.77465	2.55496	2.56132	2.62574	1.24669	2.879	2.14051	2.75121	2.90262	1.40166
NODE_97_length_89932_cov_12.983444	1226	89932	1.60579	1.71309	2.33203	2.24044	1.40866	1.82342	1.36944	2.06801	2.21674	1.51525
NODE_98_length_89304_cov_1178.823606	627	89304	159.522	182.671	231.175	228.205	118.294	173.601	105.521	197.124	216.232	108.197
NODE_99_length_89292_cov_14.348297	2695	89292	2.32322	2.44772	1.48467	3.55281	1.659	2.286	2.04149	2.00414	3.27547	0.00111574
NODE_100_length_88705_cov_19.480417	646	88705	2.26741	2.72256	3.70311	4.8355	1.49332	2.52789	1.51809	3.22855	3.47924	1.10219
NODE_103_length_88133_cov_8.374214	454	88133	1.42214	1.06187	1.15336	1.61824	1.10372	1.1208	0.827923	1.26958	1.47474	0.799773
NODE_104_length_88111_cov_22.617607	93	88111	2.6908	2.82196	3.52679	4.1817	1.99355	2.6945	1.62339	2.95112	3.13199	3.86434
NODE_105_length_87822_cov_89.616302	94	87822	12.1119	13.4734	14.447	15.5906	6.11941	13.8124	7.94652	11.3545	14.0737	7.40719
NODE_106_length_87308_cov_61.849128	95	87308	8.25562	9.11975	12.0088	9.00269	4.0943	9.98538	5.68716	8.39126	10.3134	7.77395
NODE_107_length_86626_cov_17.129039	45	86626	1.91043	2.37216	2.56352	3.76279	1.02699	2.34537	1.7389	2.94795	2.86147	1.47976
NODE_109_length_85536_cov_16.396614	97	85536	2.15773	2.12758	2.65836	3.24675	0.903281	2.25958	1.44274	2.90348	2.77815	1.88726
NODE_110_length_85474_cov_11.846720	5656	85474	0.663255	0.797284	1.4173	0.779773	0.725877	0.813779	0.461987	0.752247	0.834965	5.26334
NODE_112_length_84589_cov_11.965872	288	84589	1.75114	1.75403	2.09185	2.55858	1.13032	1.71651	1.27458	2.34001	2.08249	0.0128863
NODE_113_length_83569_cov_9.701607	1295	83569	0.904515	1.19554	1.39694	1.67382	0.686344	1.30818	0.909242	1.63618	1.87919	1.42197
NODE_114_length_82811_cov_1375.571850	101	82811	184.369	222.613	275.177	216.761	87.9027	220.358	141.007	248.189	262.046	150.982
NODE_115_length_82655_cov_83.984770	62	82655	8.17417	7.5494	13.6346	5.55392	10.757	6.94048	6.95553	7.08708	9.88305	25.5945
NODE_117_length_82357_cov_11.768815	103	82357	0.755577	0.831867	0.947927	0.495835	0.482878	1.02116	0.577547	0.820031	0.986961	5.63897
NODE_118_length_82109_cov_10.890219	1226	82109	1.24003	1.63375	1.83449	2.61026	1.16629	1.41451	0.974028	1.91605	1.84039	0.974638
NODE_120_length_81499_cov_17.766723	1226	81499	2.88823	2.72885	3.78171	2.48481	1.65123	2.80795	1.9172	1.63953	2.34128	2.41315
NODE_122_length_80669_cov_14.247066	106	80669	1.82443	1.95584	1.94758	3.25194	1.32727	1.59005	1.25468	2.55879	2.47743	1.48355
NODE_123_length_80605_cov_10.771210	107	80605	0.631475	0.795598	1.02973	0.511639	0.266089	1.05978	0.482403	1.05226	0.627838	4.8804
NODE_124_length_80065_cov_13.799888	108	80065	1.24315	1.39417	2.10638	1.10873	0.991487	1.48055	0.940435	1.26798	1.63112	4.06457
NODE_125_length_80033_cov_114.482120	109	80033	10.486	15.3038	23.5807	10.1081	9.14069	15.9076	11.5278	16.4119	19.1033	20.6069
NODE_126_length_79436_cov_52.389413	62	79436	7.10187	8.36584	11.5049	7.60999	6.56417	7.38122	5.30042	6.82119	8.89359	5.25249
NODE_127_length_79366_cov_8.429033	111	79366	1.10362	1.12286	0.870654	1.56326	0.851895	1.15488	1.57328	2.01365	1.97583	0.000416241
NODE_128_length_79336_cov_40.367074	1115	79336	4.59185	4.58182	7.39272	4.93044	3.70752	4.6142	3.33224	5.20971	5.2532	7.98935
NODE_129_length_79289_cov_13.826211	113	79289	1.75701	2.05411	2.57936	2.58402	1.13071	1.80473	1.41087	1.94728	2.198	1.59001
NODE_130_length_79191_cov_8.734659	1226	79191	1.49853	1.34665	1.52636	1.89392	1.32521	1.38986	1.03854	1.53939	1.8231	0.013739
NODE_131_length_78919_cov_41.143919	1514	78919	3.05492	3.89503	4.97242	1.58134	0.539604	4.95523	2.75142	2.80476	3.92886	16.5225
NODE_132_length_78698_cov_52.800364	116	78698	5.8362	6.84107	7.7081	7.89503	4.30482	6.95377	5.56638	7.46641	8.74011	8.35222
NODE_133_length_78663_cov_102.638714	886	78663	14.7115	15.7114	23.1935	20.8601	11.9474	15.1097	10.5387	12.938	16.3456	7.18341
NODE_134_length_78081_cov_23.215646	309	78081	1.18445	1.26187	1.18719	1.10252	0.630438	1.38035	0.739027	1.33158	1.40244	12.9238
NODE_135_length_77982_cov_139.264902	119	77982	1.08392	1.11343	1.67811	0.961843	0.564691	1.29253	0.890832	1.77513	1.7767	101.486
NODE_136_length_77908_cov_45.598012	389	77908	3.85089	4.38202	6.50045	4.30418	4.55692	4.10804	2.78746	3.83223	4.85041	10.8451
NODE_137_length_77475_cov_130.464324	121	77475	24.4568	16.7159	9.92906	26.576	8.26728	17.3733	26.8233	27.4637	33.7296	0.390566
NODE_138_length_77230_cov_25.569602	122	77230	1.67167	2.00865	2.20711	0.963611	0.33158	2.59519	1.12077	1.40698	2.03079	11.9341
NODE_139_length_76722_cov_122.723884	3206	76722	12.6027	16.9318	17.6408	34.9448	7.76765	14.7714	9.0516	26.6566	24.9233	8.25789
NODE_140_length_75788_cov_26.888635	108	75788	2.15732	3.0388	3.80788	2.58751	1.89695	3.17348	1.5326	3.4319	3.8696	7.49049
NODE_141_length_75695_cov_19.540851	2648	75695	2.62114	2.16365	3.85564	1.09157	1.92447	2.46798	1.83239	2.38444	3.33155	3.4439
NODE_142_length_74747_cov_13.910526	1226	74747	1.48997	2.02208	2.41913	2.19863	0.859503	1.67163	1.35816	1.88995	2.12756	2.27736
NODE_143_length_74514_cov_55.849098	127	74514	3.66803	5.8502	6.19249	6.09831	1.28782	6.42809	2.75318	8.10116	7.20513	16.4329
NODE_145_length_73668_cov_17.972546	838	73668	2.57023	2.58066	2.93701	3.11578	0.97491	2.33629	1.80449	3.18126	3.47732	1.86678
NODE_146_length_73631_cov_21.051443	129	73631	3.12559	3.15937	3.76057	4.04767	2.54322	3.14448	2.35575	3.82583	3.70793	0.0239591
NODE_147_length_73427_cov_18.820967	130	73427	1.89117	1.96888	2.65201	1.83224	0.331159	2.61078	1.38545	2.56219	3.04904	4.58926
NODE_151_length_72693_cov_15.688180	801	72693	1.61339	2.00746	3.04692	1.24319	0.952749	2.18252	1.27785	1.92656	2.33688	2.54826
NODE_153_length_72631_cov_10.338073	1764	72631	1.09783	1.13426	1.24672	1.37016	0.567496	1.20208	0.637692	1.41011	1.28438	2.68461
NODE_155_length_72356_cov_12.500989	331	72356	1.81588	1.67702	2.45562	2.36666	0.921371	1.85116	1.01489	2.03679	1.97491	1.33616
NODE_156_length_71992_cov_8.224029	1226	71992	0.820016	0.890257	1.80668	0.692827	1.14032	0.919733	0.725367	1.18281	1.3204	1.46497
NODE_159_length_71394_cov_34.994996	135	71394	3.27295	4.49237	7.56001	3.04007	3.08691	4.45498	3.08021	4.34582	4.03298	7.88
NODE_160_length_71389_cov_1563.199162	136	71389	204.992	237.315	293.425	450.12	81.0791	224.496	127.04	363.632	337.585	72.693
NODE_161_length_71290_cov_11.790763	208	71290	0.588018	0.817292	0.761566	0.298719	0.16587	0.963575	0.572911	0.629529	0.833194	5.89054
NODE_162_length_71122_cov_22.623862	138	71122	2.13592	2.79412	3.52537	2.53166	0.840933	3.35594	2.16852	3.42945	3.99267	3.70618
NODE_164_length_71024_cov_33.808860	646	71024	5.09868	5.53021	6.60797	5.84343	3.9704	4.92796	3.40475	4.7616	5.43366	1.99882
NODE_166_length_70586_cov_9.810722	140	70586	0.970855	1.07225	1.42065	1.57257	0.421572	1.1264	0.552664	1.57649	1.31051	2.02775
NODE_167_length_70282_cov_8.341051	1226	70282	0.82446	0.855585	1.29578	1.25341	0.933342	0.885769	0.697718	1.36806	1.32807	1.7723
NODE_168_length_70251_cov_143.123526	2274	70251	15.4862	21.2434	29.8563	14.4691	10.4947	21.6378	12.4652	19.1853	18.6776	26.6417
NODE_169_length_70113_cov_39.102401	707	70113	1.17596	1.32447	1.73491	1.58601	0.447088	1.28901	0.587468	1.12963	1.42196	23.5854
NODE_170_length_69356_cov_28.520310	646	69356	4.40762	3.83873	4.09001	5.21819	1.7923	3.81292	3.17961	4.00153	4.39533	4.13804
NODE_171_length_68864_cov_35.311442	46	68864	4.13856	4.65096	6.11076	4.69418	4.35077	4.35897	3.52463	4.71512	5.08103	6.24616
NODE_174_length_68133_cov_51.806927	46	68133	5.89513	7.97379	10.1958	7.80373	4.92579	6.7501	4.17738	7.29276	8.07613	6.50897
NODE_175_length_67955_cov_9.698321	140	67955	1.05895	1.01934	1.53471	1.73457	0.400895	1.16659	0.619727	1.46753	1.20688	2.00562
NODE_176_length_67901_cov_11.986396	208	67901	0.5388	0.711762	0.799601	0.347733	0.0688596	1.13191	0.445215	0.563272	0.735531	6.16973
NODE_177_length_67813_cov_10.262951	2262	67813	0.826496	0.850003	0.82896	0.533691	0.57806	0.954075	0.773948	0.636995	1.01025	4.23682
NODE_178_length_67810_cov_9.451229	150	67810	1.19696	1.40732	1.35424	2.29028	0.791774	1.48559	0.782503	1.74249	1.94512	0.372067
NODE_179_length_67785_cov_8.151233	151	67785	1.05182	1.25289	1.75373	0.81438	0.41886	1.2675	0.772137	0.666	1.37457	1.30421
NODE_180_length_67614_cov_12.092008	152	67614	1.11663	1.65265	2.23922	1.16631	0.756035	1.60763	1.11233	1.52607	1.33417	2.71882
NODE_181_length_67562_cov_16.717481	855	67562	0.751936	1.39974	1.42039	0.877536	0.77728	1.29785	0.978036	1.87152	1.24217	7.3573
NODE_182_length_67107_cov_23.569200	441	67107	2.6186	3.17151	4.18043	5.32373	1.14526	3.24523	1.5956	3.81664	3.80346	2.41282
NODE_184_length_66865_cov_29.461084	297	66865	4.35321	4.35456	4.99612	6.58048	2.06847	4.62357	3.01599	4.60353	5.15765	2.19506
NODE_186_length_66700_cov_721.230505	3537	66700	92.2129	109.06	141.234	78.0165	60.4951	103.057	69.0889	74.8452	93.9735	145.26
NODE_187_length_66553_cov_8.198141	157	66553	0.777279	1.10108	1.64809	1.0242	0.486101	1.14967	0.669397	1.16972	1.30946	1.43966
NODE_188_length_66151_cov_128.275402	26	66151	15.5323	16.9483	21.5479	19.8781	7.64752	17.5076	11.742	16.4222	19.6532	17.593
NODE_189_length_65756_cov_85.732257	159	65756	10.3396	12.1182	14.6048	14.6086	6.83239	11.8342	8.34302	11.9734	13.8697	10.0192
NODE_191_length_65591_cov_22.911682	160	65591	2.73024	3.05462	3.84238	2.70244	1.21321	3.5267	2.1346	3.31179	3.46844	3.71902
NODE_192_length_65386_cov_2307.638028	161	65386	111.986	118.401	97.6719	128.961	21.9532	107.519	82.8367	169.07	209.266	1441.19
NODE_193_length_65382_cov_35.126272	162	65382	2.91902	3.95943	4.66681	2.53556	0.939973	4.38353	2.31645	3.95083	3.57699	11.0689
NODE_194_length_65180_cov_9.992983	163	65180	1.3956	1.02828	1.59836	0.504981	0.287984	1.33825	0.90759	0.529646	0.746399	3.22063
NODE_197_length_64933_cov_275.546564	164	64933	8.00707	7.88802	6.43595	12.5239	1.70929	8.15341	5.75322	13.5952	12.9652	174.584
NODE_198_length_64599_cov_10.111598	165	64599	1.29922	1.66703	2.08691	2.09525	0.865753	1.57679	0.757918	1.57822	1.63976	0.766546
NODE_199_length_64503_cov_10.353448	1226	64503	1.22574	1.50722	2.32044	1.27794	1.26539	1.50202	0.979113	1.18869	1.50984	1.26534
NODE_200_length_64451_cov_9.022734	1226	64451	1.43848	1.32598	1.71685	1.29033	0.956724	1.39862	1.00634	0.787226	1.27219	1.30039
NODE_201_length_63879_cov_522.456270	617	63879	59.1697	62.2142	88.4867	70.6646	36.7405	59.9273	42.1808	65.8631	71.2383	106.875
NODE_202_length_63865_cov_12.190017	169	63865	1.06629	1.27661	1.69355	1.0823	1.23351	0.985962	0.947956	1.60216	1.76533	3.34578
NODE_203_length_63685_cov_40.192189	170	63685	5.13935	5.65285	6.60429	6.23315	1.38309	6.50405	3.27723	7.37742	7.5605	4.80435
NODE_204_length_63546_cov_17.551543	87	63546	2.64966	2.62811	2.73556	2.73591	1.4801	2.64751	2.09425	2.73284	2.8939	1.54401
NODE_205_length_63526_cov_17.331222	1226	63526	2.3708	3.00264	3.75864	2.02536	1.32544	2.82112	1.85314	1.9801	2.50943	2.44821
NODE_206_length_63354_cov_30.295076	173	63354	1.05681	1.10711	1.2032	0.850802	0.260188	1.58177	0.788515	1.49529	1.34109	17.9125
NODE_207_length_63326_cov_11.826461	208	63326	0.429077	0.714065	0.649012	0.338706	0.119379	0.943528	0.46054	0.575506	0.66678	6.1547
NODE_208_length_63199_cov_7.797447	1226	63199	0.923493	0.977874	1.20429	1.13148	1.23385	0.871754	0.606438	1.19344	1.22185	1.23742
NODE_209_length_63168_cov_12.964239	838	63168	1.49077	2.04834	2.98648	2.47933	1.36668	1.91606	1.09379	2.1953	2.48119	0.750605
NODE_210_length_63162_cov_47.630501	116	63162	4.98383	5.94793	6.56451	7.21257	3.90959	5.98808	4.63221	6.47802	7.31738	8.48319
NODE_211_length_62721_cov_7.504181	416	62721	0.864635	1.17878	1.39469	1.55675	0.780566	1.02458	0.746024	1.11801	1.24618	0.789751
NODE_212_length_62621_cov_12.235272	179	62621	1.24204	1.36927	2.10934	0.892562	0.513724	1.59288	1.03147	1.29992	1.60602	3.42254
NODE_213_length_62593_cov_368.905641	180	62593	41.9345	49.3001	68.4103	35.4028	18.9538	54.9495	30.9412	51.2886	47.1722	71.0465
NODE_214_length_62368_cov_22.834786	181	62368	2.25156	2.04999	2.22934	1.585	0.378229	3.0085	1.30701	2.5497	2.45111	7.77903
NODE_215_length_62151_cov_7.901974	182	62151	0.838323	0.980202	1.10848	1.99067	0.549612	0.88976	0.532566	1.47855	1.60973	0.999643
NODE_217_length_61976_cov_13.301303	208	61976	0.663901	1.01417	1.11254	0.36078	0.0997863	1.49093	0.647088	0.672427	0.985315	6.23184
NODE_219_length_61207_cov_27.545101	2648	61207	3.81856	3.93184	5.76484	5.23879	1.87957	4.38953	2.70755	4.14327	4.69922	2.19234
NODE_220_length_61152_cov_7.230813	1764	61152	1.05744	0.872488	1.20657	1.27407	0.582249	1.10929	0.699688	1.04699	1.00059	0.918124
NODE_221_length_60840_cov_6.220021	1226	60840	0.813574	1.02782	1.4966	1.45114	0.760792	0.95084	0.563068	0.85298	0.892362	0.391222
NODE_222_length_60799_cov_267.068122	187	60799	5.40873	7.74271	6.14143	6.34718	1.98128	8.43675	3.4858	15.059	9.48438	172.217
NODE_223_length_60450_cov_89.543886	886	60450	9.61193	11.3083	13.5657	11.9196	7.0584	10.4726	7.97375	11.1657	13.6959	14.1154
NODE_225_length_60018_cov_80.676551	159	60018	9.79214	11.1537	13.5081	14.175	6.05397	11.4167	7.96697	11.2898	13.5762	10.1129
NODE_226_length_59918_cov_34.602810	190	59918	5.33791	4.25218	2.84202	8.7459	6.3334	4.26231	5.14231	4.50291	6.86098	0.422996
NODE_228_length_59544_cov_10.614198	29	59544	1.27603	1.48903	1.59308	1.46054	0.591123	1.63188	1.07981	1.82957	1.62157	1.56281
NODE_229_length_59322_cov_9.977205	192	59322	0.820516	1.13761	1.05295	2.5521	0.66551	1.03993	0.549462	1.96879	1.74179	1.49913
NODE_231_length_59048_cov_31.225434	297	59048	4.24221	4.60268	5.28139	7.10363	2.97297	4.01243	2.97717	5.03082	4.87676	2.14353
NODE_232_length_58987_cov_1235.122226	194	58987	117.015	128.868	185.742	133.062	118.067	122.702	102.659	124.619	167.699	297.636
NODE_233_length_58967_cov_9.253683	195	58967	1.13419	1.26132	1.5339	1.58178	0.657036	1.30778	0.852528	1.32198	1.65206	1.25473
NODE_234_length_58700_cov_11.498798	2695	58700	1.80873	1.65275	1.84887	2.80146	1.17998	1.55914	1.55006	2.13313	2.86513	0.00967524
NODE_235_length_58343_cov_15.445203	197	58343	2.41604	2.04861	2.25342	3.21647	1.35499	2.13089	1.66119	2.24801	2.60328	1.17864
NODE_236_length_58143_cov_61.580585	127	58143	4.01502	6.78701	7.352	6.71211	1.63943	7.16482	3.07241	9.48892	7.60881	16.7007
NODE_237_length_58116_cov_21.200789	76	58116	2.27382	2.56249	2.64315	3.23466	0.825571	2.78813	1.56216	3.436	3.54006	3.20198
NODE_238_length_58112_cov_13.644901	200	58112	1.06931	1.26599	1.44477	1.33908	0.493286	1.34242	0.580485	1.86195	1.40499	4.37868
NODE_239_length_58091_cov_7.354780	201	58091	0.713139	0.892507	1.38016	1.26907	0.484289	0.957623	0.61364	1.0535	1.01147	1.28568
NODE_240_length_58076_cov_13.847245	129	58076	2.04259	2.19187	2.43655	3.02369	1.45534	2.24427	1.59182	2.76438	2.67598	0.0245887
NODE_241_length_58047_cov_40.052421	707	58047	0.83564	1.24114	1.65796	1.33609	0.445038	1.21004	0.583795	1.08846	1.25594	24.8522
NODE_242_length_57805_cov_9.596260	204	57805	1.36078	1.46864	2.22272	1.72446	0.906022	1.67637	0.718711	1.5408	1.76062	0.523786
NODE_243_length_57798_cov_43.937984	816	57798	5.30455	5.91266	5.72181	8.15198	2.51185	6.17101	4.27771	6.62487	7.3132	5.87935
NODE_244_length_57695_cov_30.756645	46	57695	2.66565	5.03325	5.97248	8.00214	3.25882	3.82854	2.00408	4.78882	5.14846	2.84275
NODE_245_length_57514_cov_28.038062	151	57514	3.62778	4.15669	5.31094	3.30937	0.754598	4.72619	2.44898	4.02147	4.32673	4.21044
NODE_246_length_57372_cov_12.002669	208	57372	0.454885	0.760163	0.864664	0.340244	0.1239	1.04418	0.411247	0.631215	0.805318	6.12757
NODE_247_length_57331_cov_10.838274	629	57331	2.04014	1.76867	2.46683	0.978343	0.912427	2.06069	1.20628	0.864977	1.29071	1.21692
NODE_248_length_57229_cov_1031.989348	210	57229	144.306	160.597	252.573	144.056	108.01	159.46	106.853	131.702	164.548	90.7151
NODE_249_length_57067_cov_10.890865	53	57067	1.94354	1.77524	1.94677	2.00744	0.615038	1.80908	1.23849	2.254	2.09218	0.0107696
NODE_250_length_56920_cov_8.632885	306	56920	1.1204	1.03467	1.61239	1.34795	0.239599	1.15092	0.900675	1.63102	1.51447	1.02232
NODE_251_length_56827_cov_19.440640	213	56827	1.57949	2.02698	2.42825	1.42872	0.642686	2.12886	1.15709	2.82521	2.00871	6.13751
NODE_252_length_56667_cov_167.634530	214	56667	23.9608	23.1078	36.5673	17.3307	9.0774	24.6127	18.3619	19.0029	23.4648	29.4298
NODE_253_length_56562_cov_53.284708	215	56562	1.37477	1.33721	1.51951	1.03145	0.42441	1.76869	1.06498	1.48951	1.65496	35.1488
NODE_255_length_56369_cov_15.669212	216	56369	2.12589	1.89161	2.28243	2.98593	0.535933	2.21178	1.345	2.7225	2.83833	1.93865
NODE_256_length_56353_cov_81.527674	217	56353	1.22788	1.31643	1.37662	0.50139	0.296484	1.4181	0.857797	0.951435	1.44023	56.9254
NODE_257_length_56313_cov_7.712556	218	56313	0.784108	1.08495	1.19902	0.543837	0.47304	0.988142	0.660996	0.850985	0.948	2.10768
NODE_258_length_56229_cov_120.039146	219	56229	17.1801	18.4895	26.2661	13.2751	9.77953	19.072	11.6723	10.7349	14.7122	20.1702
NODE_260_length_56183_cov_28.029130	220	56183	3.13736	3.73276	5.26757	5.18337	3.19742	2.96616	2.04594	3.43442	4.50756	4.12957
NODE_261_length_56009_cov_10.644512	416	56009	0.725586	1.52685	1.34214	2.56874	0.73516	1.10475	0.52801	2.12959	1.89246	1.81302
NODE_264_length_55787_cov_17.331892	1226	55787	1.44773	1.99796	2.6792	2.07676	1.44787	1.86992	1.36541	2.58813	2.45269	2.82716
NODE_265_length_55672_cov_692.255390	223	55672	92.7921	120.181	153.317	93.1685	59.7482	119.263	67.7941	74.7527	115.51	59.16
NODE_267_length_55430_cov_9.038140	1226	55430	1.36478	1.28096	1.26566	1.74529	0.421897	1.25344	1.0893	1.39471	1.67767	1.0765
NODE_268_length_55287_cov_115.882405	225	55287	14.2804	16.3602	21.364	13.9724	7.05772	16.958	10.8672	16.307	15.8862	18.9056
NODE_269_length_55273_cov_25.148973	226	55273	3.57421	3.40698	4.51285	3.51836	3.17061	3.055	2.68181	2.77587	3.80019	2.75184
NODE_270_length_55252_cov_8.563128	1226	55252	0.545228	0.745018	1.13051	0.941148	0.77926	0.727227	0.383549	0.767556	0.83302	3.21775
NODE_272_length_54602_cov_13.516545	192	54602	1.15887	1.46121	1.37743	3.74304	1.17398	1.42362	0.859419	2.82033	2.53534	1.72506
NODE_273_length_54441_cov_16.093278	165	54441	2.21622	2.42573	3.04969	3.40706	1.41809	2.27375	1.52197	3.01187	2.7868	0.857951
NODE_275_length_54335_cov_22.091525	1226	54335	1.91189	2.37314	3.08769	3.53909	2.30864	2.40114	1.88696	2.65359	3.00452	5.47578
NODE_276_length_54143_cov_32.209030	231	54143	4.54911	4.85659	6.73819	5.01831	1.99349	4.7168	3.13496	4.70235	5.92944	3.04409
NODE_280_length_53973_cov_14.579065	1226	53973	1.80245	2.3688	2.939	2.49509	1.51422	2.10943	1.47792	1.97655	2.81198	1.16825
NODE_281_length_53961_cov_41.509127	233	53961	5.52135	5.083	5.64824	7.73859	2.06242	5.22359	4.12391	6.86151	6.78019	0.0241385
NODE_283_length_53358_cov_6.761383	1502	53358	0.917195	1.06876	1.23867	1.42303	0.607665	0.933024	0.611787	1.15356	1.16422	0.440972
NODE_284_length_53286_cov_8.264019	1226	53286	1.06557	1.15407	1.69907	1.93843	0.951793	1.13512	0.76059	1.12507	1.41149	0.750659
NODE_285_length_53210_cov_251.874123	236	53210	47.7838	47.3787	52.6086	29.6903	8.32361	62.4303	29.7101	38.3889	48.2098	0.832427
NODE_286_length_52909_cov_19.785295	82	52909	1.84168	2.33457	3.07646	2.53925	1.45506	2.20691	1.8322	2.74038	3.33867	3.53236
NODE_287_length_52734_cov_26.479565	241	52734	1.92793	3.50796	4.50809	1.09326	2.04631	2.6098	1.50657	2.40191	4.28166	8.49649
NODE_288_length_52709_cov_56.930471	2019	52709	2.64306	3.46823	4.81748	3.69206	4.61179	3.21915	1.80925	4.12594	3.10027	25.3831
NODE_289_length_52687_cov_18.821097	240	52687	1.0564	1.07282	1.27244	1.473	0.264595	1.44031	0.503678	1.98694	1.64834	8.04697
NODE_290_length_52686_cov_37.078053	241	52686	2.53915	4.06046	6.21865	1.76928	2.34203	3.2434	2.31186	3.45153	5.85309	12.6639
NODE_291_length_52568_cov_33.479843	605	52568	4.45478	5.09393	6.19314	6.63167	3.2665	4.97062	2.82159	4.3925	4.47939	2.67995
NODE_292_length_52447_cov_20.790273	243	52447	2.18678	2.93666	4.14588	3.49868	2.83762	2.59456	1.7708	2.2244	2.46066	2.4904
NODE_293_length_52401_cov_22.136419	46	52401	2.19408	2.15489	1.87987	3.83009	1.37419	2.34888	1.48004	2.17213	2.68213	6.15865
NODE_294_length_52327_cov_9.062653	245	52327	1.01434	1.07028	0.872903	2.27285	0.329021	0.832236	0.668501	1.76401	1.86377	1.42354
NODE_295_length_52203_cov_11.236251	5777	52203	1.23057	1.38682	2.1047	1.13581	0.896085	1.64785	0.933721	1.54884	1.42183	2.30402
NODE_296_length_52200_cov_80.325362	247	52200	11.5295	10.9441	12.7581	15.618	5.63502	10.3743	6.65604	12.0161	12.5059	10.5959
NODE_297_length_52114_cov_25.414971	220	52114	2.78403	3.31494	5.26015	4.8353	3.16612	2.88027	2.01131	3.24416	3.31948	3.88553
NODE_298_length_52087_cov_16.512646	249	52087	0.777683	1.21148	0.974315	2.03327	0.652557	1.01429	0.433934	1.65845	1.4213	7.36249
NODE_299_length_51990_cov_65.445576	623	51990	8.51036	9.41421	13.4314	5.68335	3.99874	9.75528	6.75801	6.01342	8.85453	12.1187
NODE_300_length_51874_cov_11446.447210	251	51874	1945.52	2138.08	3090.67	1960.63	1100.63	2187.92	1496.52	1658.71	2228.71	1739.62
NODE_301_length_51763_cov_20.176336	197	51763	2.85322	3.01275	3.75036	4.28549	2.11606	2.83699	1.69015	2.74003	2.93912	1.07742
NODE_303_length_51644_cov_67.511000	253	51644	7.15809	9.54507	13.7954	8.48475	3.3107	10.4225	6.90309	10.7795	12.4176	8.69449
NODE_304_length_51481_cov_91.106697	967	51481	11.3272	13.2423	13.4457	27.5239	8.29273	10.8753	7.71478	15.6412	16.5805	6.02946
NODE_305_length_51386_cov_8.116460	371	51386	0.486664	1.09981	1.20032	0.440464	0.514067	0.913678	0.437116	0.842201	0.681951	2.72606
NODE_306_length_51220_cov_8.947269	416	51220	0.654045	1.19621	1.29123	1.93786	0.780082	0.976613	0.460863	1.66952	1.49226	1.43302
NODE_307_length_51118_cov_11.567534	257	51118	1.6368	1.86133	2.6004	1.59044	0.728789	1.91361	1.14177	1.64809	1.95428	1.20269
NODE_308_length_50984_cov_49.785761	258	50984	9.21666	6.88982	7.11256	10.6704	4.00036	7.57996	7.02301	9.71733	10.7544	0.520145
NODE_309_length_50933_cov_15.996167	6662	50933	1.79356	1.98976	1.99114	1.49658	0.978673	1.89448	1.19138	1.47757	1.98597	4.67843
NODE_310_length_50930_cov_16.209435	218	50930	1.93764	2.13673	2.73148	1.4342	0.958155	2.24479	1.40566	1.61324	2.15667	3.89083
NODE_311_length_50923_cov_7.219686	261	50923	0.589704	0.746846	1.04172	0.387126	0.160016	0.889475	0.611893	0.843289	0.848918	2.37635
NODE_312_length_50796_cov_14.754656	1408	50796	2.26958	2.43375	2.87785	2.36089	0.950737	2.39699	1.50841	2.14254	2.88383	0.970059
NODE_313_length_50756_cov_9.880101	1226	50756	1.86963	1.72471	2.67881	1.02944	1.43064	1.71035	1.09252	0.519157	1.14804	0.957357
NODE_316_length_50580_cov_25.839921	297	50580	3.81814	3.86245	4.38051	5.60344	2.05683	3.84297	2.3938	4.32333	4.47304	2.18095
NODE_317_length_50487_cov_7.752816	265	50487	0.791612	1.02611	1.10512	0.699306	0.241008	1.01858	0.86104	0.924199	1.03659	1.89929
NODE_318_length_50454_cov_5.709776	266	50454	0.820945	0.764762	0.951347	0.93813	0.207129	0.907876	0.570609	0.8361	0.953226	0.693286
NODE_321_length_50018_cov_22.814443	584	50018	2.6914	3.04414	4.18213	3.46806	1.43135	3.11082	2.00979	2.7661	3.62346	2.58945
NODE_322_length_49960_cov_13.240998	2435	49960	2.05769	1.88672	2.80111	1.4142	1.30279	2.08384	1.23693	1.04163	1.5479	2.24205
NODE_324_length_49862_cov_156.275443	269	49862	7.89438	11.2682	9.14847	7.13225	2.25438	11.9864	6.07027	18.9745	11.81	75.0514
NODE_325_length_49821_cov_25.260961	270	49821	2.59967	2.12796	2.03194	4.35117	1.21062	2.90959	2.35984	2.46681	3.55966	7.46027
NODE_327_length_49702_cov_9.857474	416	49702	1.26544	1.68114	2.08766	2.13395	1.05029	1.41113	0.993667	1.64323	1.9257	0.387603
NODE_328_length_49590_cov_15.399596	1226	49590	1.44368	1.99794	2.59242	2.11599	1.59895	1.96176	1.33363	1.76287	1.8591	2.69567
NODE_330_length_49468_cov_13.048064	2695	49468	1.79312	1.9973	2.12554	3.38095	1.62862	1.76588	1.65008	2.32798	3.3032	0.0112562
NODE_331_length_49447_cov_10.329082	416	49447	0.723306	1.43179	1.49332	2.50385	0.835647	1.17142	0.533103	2.12872	1.79669	1.25278
NODE_333_length_49205_cov_20.056602	1226	49205	2.13136	2.36497	3.37064	1.57497	2.48778	1.94331	1.71862	1.56291	2.20582	5.2147
NODE_334_length_49124_cov_30.748252	190	49124	4.98645	3.91776	2.65769	7.76128	5.23891	4.27574	4.91011	4.17281	6.09212	0.288813
NODE_335_length_49066_cov_97.106772	277	49066	3.62419	4.80337	6.87155	3.3121	4.34067	5.07767	2.81002	4.50185	4.68839	53.8501
NODE_336_length_48972_cov_121.536255	278	48972	21.4901	19.722	28.2908	9.36241	6.4686	22.4167	12.5786	9.61849	14.5948	17.7214
NODE_338_length_48872_cov_6.719790	416	48872	0.957916	1.02683	1.11567	1.34216	0.666756	0.955009	0.601371	1.01067	1.26722	0.639778
NODE_339_length_48842_cov_20.970566	270	48842	2.19506	1.66557	1.89196	3.34523	1.04274	2.1878	2.05898	2.26666	2.72571	6.17319
NODE_340_length_48726_cov_18.151774	281	48726	2.33717	2.59323	3.06553	2.79695	0.864162	2.24678	1.68768	2.4474	2.96624	2.67824
NODE_341_length_48613_cov_62.131904	282	48613	0.919052	1.06902	1.01529	0.759706	0.358132	0.922704	0.698471	1.25903	1.13364	42.8971
NODE_342_length_48520_cov_10.949696	208	48520	0.481225	0.662054	0.815954	0.258348	0.115711	0.996132	0.50258	0.422129	0.794254	5.41324
NODE_343_length_48510_cov_15.366195	284	48510	1.52222	1.68383	2.04665	3.63723	0.718042	1.66456	0.918844	3.39503	2.71039	2.14055
NODE_344_length_48508_cov_12.974264	285	48508	2.655	2.02714	2.63872	0.871471	0.848518	2.48125	1.58307	0.676101	1.44773	2.11689
NODE_345_length_48467_cov_27.572379	243	48467	3.14012	4.01146	5.65834	5.39464	4.01747	3.6572	2.72587	2.99098	3.71606	2.30091
NODE_347_length_48442_cov_1470.945275	287	48442	247.275	256.662	383.42	120.602	55.6656	302.663	142.57	179.226	216.995	210.219
NODE_348_length_48385_cov_9.130354	288	48385	1.06005	1.26208	1.27716	1.75219	0.79276	1.1106	0.97718	1.7827	1.70895	0.010153
NODE_350_length_48347_cov_9.436656	2695	48347	1.47165	1.45024	1.69911	2.07762	1.24864	1.13892	1.38242	1.85529	2.16009	0.0238211
NODE_351_length_48289_cov_28.461790	46	48289	4.38248	4.49544	5.29934	6.79073	3.34493	3.4951	2.4204	4.41095	4.36127	2.19495
NODE_352_length_48091_cov_293.984553	291	48091	34.4585	41.8256	58.0233	24.1097	26.3761	34.6443	29.4417	35.1569	54.5355	54.8016
NODE_356_length_47844_cov_198.304359	292	47844	7.78158	12.2396	15.1416	16.5473	1.91666	15.6202	4.50177	28.5078	17.6818	89.4265
NODE_357_length_47816_cov_92.442683	293	47816	10.2085	11.7972	16.5429	9.34907	4.64223	13.2759	8.26126	12.4826	11.2515	17.0923
NODE_358_length_47798_cov_493.745952	294	47798	93.2014	75.1408	121.98	26.7035	16.8405	103.968	49.1039	25.6486	49.0626	86.2081
NODE_359_length_47792_cov_17.355657	138	47792	1.47859	1.91839	2.77968	1.62917	0.567605	2.21378	1.51878	2.63823	2.96118	3.41177
NODE_360_length_47748_cov_7.422662	296	47748	0.737338	0.63582	0.859407	0.498387	0.2099	1.17547	0.474563	0.947497	0.918263	2.24971
NODE_361_length_47678_cov_23.113391	297	47678	3.28706	3.22579	4.12142	5.08624	2.21492	3.18752	2.21296	3.6823	3.89184	2.06602
NODE_362_length_47559_cov_23.472950	298	47559	1.55292	1.42225	2.61773	1.175	1.18799	1.57893	1.16858	1.54285	1.82094	9.86222
NODE_363_length_47499_cov_23.579652	2648	47499	3.50851	3.7192	5.07747	4.0673	1.93558	3.57775	2.23172	3.29048	4.10085	1.9643
NODE_365_length_47289_cov_24.074036	300	47289	1.48812	1.59786	2.1116	1.03559	1.15122	1.72795	1.18218	1.54398	1.95793	11.2486
NODE_366_length_47249_cov_48.641437	46	47249	6.99668	6.83233	8.45065	6.49314	5.22948	6.60946	4.61015	4.84078	7.15232	7.38211
NODE_367_length_47230_cov_130.713302	302	47230	4.37642	4.98251	5.29183	6.5205	1.00766	5.96798	2.48403	9.17531	5.78653	25.9285
NODE_369_length_47197_cov_328.494018	303	47197	41.3213	45.4348	64.0918	74.1355	24.4224	42.5853	24.5442	56.9478	52.5795	17.6313
NODE_370_length_47176_cov_29.850109	129	47176	4.46674	4.63383	5.67728	5.63896	3.1557	4.33443	3.53561	5.97288	5.6231	0.0380353
NODE_371_length_47175_cov_130.834253	302	47175	3.96421	4.95283	5.6594	6.53014	0.936605	5.76616	2.45434	9.32999	5.71317	25.771
NODE_372_length_47163_cov_6.915810	306	47163	0.976393	0.794857	1.00649	1.0155	0.185186	0.915242	0.680934	1.33508	1.30118	0.99687
NODE_374_length_46705_cov_21.064845	441	46705	2.22992	3.04574	3.6882	4.83453	1.09513	2.96948	1.53209	3.29474	3.48213	2.44221
NODE_378_length_46642_cov_823.859124	627	46642	116.26	129.125	200.812	108.421	81.89	134.085	86.3703	78.5158	120.75	98.22
NODE_379_length_46585_cov_21.163679	309	46585	2.75085	2.60124	3.12138	2.17514	1.17803	2.72473	1.81517	2.31955	2.578	5.12715
NODE_380_length_46551_cov_6.695716	1226	46551	0.691796	0.923682	1.40819	0.737213	0.997119	0.860546	0.728792	0.530908	0.780064	1.34203
NODE_381_length_46534_cov_92.684589	1565	46534	11.592	12.059	13.5864	13.2033	5.78743	12.5943	8.67767	11.691	14.2627	17.0108
NODE_382_length_46521_cov_27.646925	300	46521	1.92904	1.72536	2.68106	1.70905	1.71431	2.0278	1.2996	1.77772	2.17457	11.3482
NODE_386_length_46177_cov_8.004597	157	46177	0.7349	1.03645	1.38465	0.98863	0.401516	1.09872	0.650365	1.24818	1.27922	1.56048
NODE_387_length_46137_cov_10.221540	2607	46137	1.36086	1.6206	2.08496	1.50967	0.802334	1.53518	0.942359	1.18463	1.49024	1.24923
NODE_389_length_46043_cov_9.865073	76	46043	1.24751	1.49794	1.41515	2.26992	0.418743	1.47428	0.809257	1.73598	1.70287	0.863324
NODE_390_length_46042_cov_9.146781	416	46042	1.21615	1.37373	1.8413	2.11655	0.909678	1.39725	0.992716	1.51513	1.76676	0.338244
NODE_392_length_45892_cov_7.020944	317	45892	1.0018	1.03305	1.09362	1.0155	0.369732	0.996896	0.645372	0.965598	1.12669	1.12721
NODE_393_length_45867_cov_69.379682	2019	45867	3.83648	4.75504	6.88162	5.29809	7.31363	4.83712	2.96985	5.4705	5.07477	26.37
NODE_394_length_45834_cov_636.005832	319	45834	82.906	74.9594	97.6747	75.6752	17.7313	96.0774	57.9478	98.5808	100.148	129.321
NODE_396_length_45792_cov_9.814308	320	45792	0.829868	0.946045	1.43917	0.715309	1.11006	0.656091	0.589004	0.950141	0.898762	2.7669
NODE_397_length_45785_cov_84.836519	321	45785	1.54166	2.55063	2.32906	1.09145	0.663003	2.32005	1.3548	2.60908	2.16461	55.3103
NODE_398_length_45765_cov_43.839291	322	45765	3.68348	4.61359	6.33258	5.33538	2.80607	4.60664	2.80044	5.41384	4.90441	7.07859
NODE_399_length_45754_cov_10.124642	323	45754	0.816411	0.915081	1.30316	0.795516	0.253871	1.1021	0.431334	1.05048	0.869278	3.76546
NODE_400_length_45728_cov_48.901890	324	45728	4.56271	6.19972	6.48714	14.0876	2.26214	5.4542	3.25964	11.6673	10.5457	3.72151
NODE_401_length_45727_cov_81.434905	325	45727	3.93098	4.48687	5.52414	3.86694	2.21952	4.90685	3.261	4.68985	5.14724	43.4881
NODE_402_length_45687_cov_12.099097	326	45687	1.42378	1.58933	1.93968	2.20287	0.956096	1.91735	1.02052	1.64669	1.91217	1.38439
NODE_403_length_45613_cov_25.749770	138	45613	2.6308	3.13083	4.58288	2.87226	1.32	3.34296	2.36249	3.70855	4.38732	3.48363
NODE_407_length_45510_cov_1164.176328	328	45510	133.103	168.677	248.837	90.5378	124.407	186.025	130.095	167.187	184.662	195.118
NODE_409_length_45364_cov_10.900196	1226	45364	0.827154	1.69286	1.76011	2.30169	1.17949	1.47469	0.576387	2.10877	1.99315	1.19229
NODE_410_length_45275_cov_20.689695	330	45275	1.71659	1.7025	2.28031	1.13009	0.375194	2.27226	1.14223	1.91432	1.70699	8.28438
NODE_411_length_45217_cov_11.714140	331	45217	1.71326	1.54752	2.3904	2.28121	0.776826	1.76241	0.945085	1.58193	1.79201	1.40299
NODE_412_length_45116_cov_1698.687557	332	45116	254.287	214.927	387.873	114.089	66.4186	279.768	241.733	160.45	274.08	387.839
NODE_413_length_45029_cov_3227.296193	333	45029	506.985	557.979	661.012	612.782	213.415	538.621	316.724	587.946	679.036	363.523
NODE_414_length_45026_cov_6.624558	2695	45026	0.761373	1.00337	1.22004	1.60529	0.691747	0.886509	0.592788	1.24338	1.29302	0.350383
NODE_416_length_45003_cov_135.323774	912	45003	12.2601	11.4825	15.7717	11.5164	7.14361	12.552	8.64593	11.3518	12.7555	51.2415
NODE_417_length_45000_cov_12.623540	1226	45000	1.59897	1.89129	2.65773	2.06991	0.663709	1.71471	1.32571	1.48067	1.70924	2.03166
NODE_419_length_44919_cov_180.755550	41	44919	16.73	28.4395	39.4735	12.0697	9.80357	24.7411	18.8656	30.8432	42.4021	27.4482
NODE_420_length_44918_cov_143.895526	46	44918	4.78678	6.05856	9.73003	4.97466	6.0971	6.02391	3.93028	5.33323	5.63862	82.6746
NODE_421_length_44868_cov_251.768371	339	44868	32.2915	33.4844	51.5569	53.6881	14.0203	33.8107	18.1723	43.7108	39.0555	18.7234
NODE_423_length_44779_cov_14.133597	340	44779	1.06136	0.827256	1.21436	0.666337	0.315755	1.01495	0.716781	0.925704	1.19627	6.83357
NODE_425_length_44631_cov_22.836280	46	44631	2.28495	2.49525	1.71888	3.83769	1.46488	2.44546	1.40759	2.4684	2.7112	6.04416
NODE_426_length_44597_cov_7.273787	342	44597	1.03807	0.948365	1.35808	1.0505	0.214449	0.98633	0.758119	0.85238	1.35085	1.03412
NODE_427_length_44513_cov_27.547685	646	44513	4.65414	3.58192	3.67059	5.36009	1.871	3.93822	3.13085	4.18054	4.91748	2.83438
NODE_428_length_44491_cov_53.428054	1172	44491	4.99725	6.37053	9.07952	4.66676	6.15823	5.49047	4.29809	4.89697	6.67721	12.845
NODE_429_length_44427_cov_7.287411	345	44427	1.39449	1.08615	1.61979	0.653838	0.687462	1.12876	0.711608	0.322759	0.861309	1.26744
NODE_430_length_44412_cov_7.511509	201	44412	0.888894	0.944487	1.30867	1.44321	0.551494	1.07369	0.563002	1.01707	1.03564	1.16275
NODE_433_length_44337_cov_59.438079	347	44337	3.27913	3.27155	3.27751	6.50512	1.58591	3.84637	1.85058	10.2464	4.15689	26.0912
NODE_434_length_44314_cov_24.456246	46	44314	3.33577	3.59103	4.77618	4.88216	2.40767	3.07424	1.90975	3.99331	3.77355	2.75024
NODE_435_length_44230_cov_234.035812	349	44230	7.02971	4.46585	3.45875	7.86926	1.54906	5.51863	6.09011	8.14426	11.2896	151.141
NODE_436_length_44113_cov_13.475305	208	44113	0.425717	0.778306	0.91213	0.420261	0.0979256	0.984594	0.383812	0.551438	0.725489	7.29816
NODE_438_length_44061_cov_10.614757	2279	44061	1.59373	1.62025	2.15006	1.65796	0.722751	1.64977	1.01915	1.46846	1.41635	1.24992
NODE_439_length_44033_cov_19.917754	46	44033	1.69957	3.15629	4.08844	4.88683	2.39012	2.38439	1.16084	2.81086	2.89559	2.16875
NODE_440_length_43887_cov_7.596984	416	43887	1.17155	1.25776	1.06611	1.29797	0.664034	1.13813	0.827809	1.16568	1.51411	0.788643
NODE_441_length_43739_cov_6.457788	354	43739	1.22409	1.0642	1.45507	0.670722	0.312824	1.1792	0.789595	0.449655	0.990172	0.784265
NODE_442_length_43726_cov_12.940601	6401	43726	1.38514	1.51788	2.19118	0.96575	0.734209	1.71236	1.05335	1.42554	1.96812	3.24918
NODE_443_length_43697_cov_136.209317	389	43697	6.39094	6.79208	10.4208	5.81572	6.24294	6.83023	4.36099	7.69063	7.26332	76.5876
NODE_444_length_43645_cov_11.840720	1226	43645	0.799512	1.01495	1.29668	0.865957	0.865921	0.921338	0.444518	1.57862	1.42866	4.17886
NODE_447_length_43537_cov_6.847615	358	43537	0.778549	1.02786	1.0639	1.95896	0.391705	0.946198	0.719403	1.85069	1.47402	0.014153
NODE_449_length_43483_cov_32.621558	359	43483	0.952283	1.34849	1.50873	1.21176	0.572948	1.38574	0.738942	1.49464	1.46014	16.7454
NODE_451_length_43398_cov_16.696168	360	43398	0.944029	0.91132	1.33783	0.733967	0.660901	0.915715	0.515336	0.991977	1.1435	8.90541
NODE_452_length_43340_cov_23.291464	361	43340	2.41125	2.78709	3.74939	2.34202	1.2308	3.03407	1.75375	2.20265	2.39181	6.67254
NODE_453_length_43299_cov_31.699149	362	43299	3.74201	4.11599	5.42759	3.35753	1.27115	5.22757	2.87276	4.51409	4.19965	6.14108
NODE_455_length_43251_cov_7.334105	363	43251	1.18959	1.30084	1.80039	0.993231	0.663984	1.31111	1.06369	0.921471	1.44522	0.0538396
NODE_456_length_43227_cov_8.087742	1820	43227	1.16856	1.00308	1.39973	1.32712	0.627471	1.09307	0.990294	0.922671	1.251	1.2906
NODE_457_length_43202_cov_8.265882	204	43202	1.18747	1.27115	1.92277	1.39827	0.663389	1.12694	0.906177	1.06857	1.29855	0.813849
NODE_458_length_43199_cov_109.907473	321	43199	4.96558	4.12539	3.70447	3.49806	1.05662	4.3669	3.14459	4.67265	5.5459	62.4708
NODE_459_length_43122_cov_107.097708	996	43122	6.65101	8.14684	10.0213	5.84166	4.18274	7.02043	5.97674	6.57305	9.19869	43.2073
NODE_460_length_43094_cov_15.424406	1226	43094	1.37207	2.27697	2.9814	2.20574	1.61663	2.07745	1.4752	2.44566	3.18267	1.65499
NODE_461_length_43066_cov_120.166097	369	43066	12.1709	18.0975	20.3323	26.4894	6.59406	17.2034	8.09833	25.4824	21.9039	10.5602
NODE_464_length_43014_cov_5.606928	370	43014	0.576364	0.488298	0.314926	0.985806	0.353682	0.731471	0.610092	0.480138	0.689166	1.7907
NODE_465_length_42918_cov_6.177262	371	42918	0.623216	0.842576	1.27553	0.554997	0.474654	1.01522	0.52582	0.538597	0.58134	1.46059
NODE_466_length_42713_cov_25.504759	526	42713	1.38205	1.46401	2.15388	0.803362	0.734542	1.4877	0.927668	0.924704	1.6092	13.5437
NODE_467_length_42648_cov_22.678327	646	42648	3.50137	3.38435	4.81677	2.27894	1.32626	3.66661	2.28461	1.70241	3.09889	3.89104
NODE_468_length_42633_cov_15.870567	374	42633	1.57385	2.01516	3.83453	1.44332	2.54306	1.83496	1.11578	2.10303	2.13227	2.33459
NODE_469_length_42563_cov_10.147807	1971	42563	0.746718	1.0563	1.21513	1.0871	0.912456	0.933832	0.476316	1.46131	1.21265	2.93495
NODE_470_length_42541_cov_8.053665	6662	42541	0.705215	0.947435	1.58224	0.898906	0.434247	1.05536	0.718428	0.920319	0.979584	1.82147
NODE_471_length_42519_cov_107.314125	377	42519	1.62807	1.85918	1.98359	1.82547	0.528978	1.56182	0.88087	2.25417	2.63191	75.0411
NODE_472_length_42499_cov_18.551951	441	42499	1.75532	2.0132	3.15155	3.63105	0.6611	2.44059	1.21465	3.21132	2.92719	2.2877
NODE_473_length_42492_cov_292.964135	379	42492	18.2283	15.6359	18.9166	14.4282	10.78	15.1739	16.0555	15.0413	24.4632	141.719
NODE_474_length_42463_cov_152.209206	219	42463	18.5333	17.9218	31.5035	17.4316	8.28312	21.9786	14.6593	22.0344	23.1859	25.4316
NODE_478_length_42362_cov_26.890822	389	42362	2.63187	3.60986	5.44844	3.12804	3.10572	3.36407	2.25145	2.7117	2.7836	6.00692
NODE_479_length_42317_cov_70.041053	217	42317	1.61012	1.50194	1.59817	1.57768	0.434061	1.72559	1.35675	1.85494	2.34397	47.1404
NODE_481_length_42269_cov_44.879069	383	42269	4.76412	5.71599	8.05664	5.05963	1.99173	6.39283	4.06393	6.10396	6.54483	9.90573
NODE_482_length_42247_cov_67.816553	389	42247	3.77797	4.60726	7.25266	4.86665	6.29681	4.36154	2.74075	3.79282	4.59532	24.0862
NODE_483_length_42217_cov_17.469095	421	42217	1.52844	1.21124	1.32129	0.998296	0.25113	1.6996	1.1491	1.17733	1.79218	7.44973
NODE_484_length_42205_cov_43.009395	628	42205	0.531384	0.610522	1.02626	0.655447	0.28784	1.07174	0.440856	0.996411	0.753623	24.8578
NODE_485_length_42190_cov_39.196654	387	42190	3.38046	4.52669	5.79069	3.66739	2.38141	5.22564	3.64879	5.20447	5.82594	8.47546
NODE_487_length_42081_cov_110.080165	388	42081	12.5837	13.8925	16.6395	19.8341	5.39577	10.8338	7.68097	18.6895	18.8391	14.8772
NODE_491_length_41970_cov_58.933628	389	41970	3.12769	4.02748	6.31466	4.17716	4.75773	3.45429	2.37114	3.4791	4.16998	22.6051
NODE_494_length_41800_cov_24.375805	2648	41800	2.20578	2.43112	3.14073	2.52928	1.3699	2.52185	1.73881	2.09785	2.4911	8.50341
NODE_496_length_41776_cov_38.676781	391	41776	2.20565	1.6726	1.98594	1.37147	0.972631	1.99291	1.91797	1.3614	2.50749	20.8011
NODE_497_length_41768_cov_12.605423	169	41768	1.00685	1.44632	1.71777	1.25979	1.06697	1.22392	1.0903	1.78779	1.88298	3.28928
NODE_498_length_41697_cov_11.096753	1226	41697	0.701653	1.34279	1.76949	0.630009	0.936044	1.12374	0.530228	1.11501	0.771902	3.72366
NODE_499_length_41688_cov_18.973987	288	41688	3.14796	2.85994	2.97209	4.59086	1.6977	2.64957	2.45131	3.63135	3.59781	0.00439845
NODE_500_length_41648_cov_14.541341	1105	41648	1.68766	1.75161	2.338	2.22452	0.458345	1.88461	1.12535	1.94893	1.80016	2.45676
NODE_501_length_41611_cov_24.830927	396	41611	2.60244	3.2487	4.30966	5.79545	1.10817	2.88632	1.87026	4.58477	4.36799	3.02506
NODE_502_length_41608_cov_24.149039	441	41608	2.78695	3.32666	4.38219	5.28922	1.51747	3.45335	1.66871	4.057	3.90878	2.45364
NODE_504_length_41569_cov_10.387074	398	41569	2.00147	1.41119	2.31373	0.71058	0.735465	1.92174	1.00809	0.730736	1.06488	1.859
NODE_506_length_41456_cov_85.903577	399	41456	9.93176	14.5743	19.0656	15.359	5.87556	12.5578	6.54994	11.7706	12.7613	10.2661
NODE_507_length_41423_cov_39.340819	400	41423	0.780783	0.902788	0.964458	0.603524	0.37184	1.04447	0.576791	1.23879	1.16453	25.8054
NODE_508_length_41372_cov_9.118619	401	41372	0.814205	1.04268	1.12919	1.31881	0.252837	1.12208	0.70786	1.27713	1.64648	1.5217
NODE_509_length_41369_cov_10.984751	1856	41369	1.51213	1.51729	1.29155	1.56751	0.758962	1.50508	1.09277	1.65693	1.87127	1.78801
NODE_510_length_41278_cov_7.354729	306	41278	0.932083	0.936483	0.958647	1.24597	0.194514	1.09672	0.587977	1.12685	1.3594	1.10253
NODE_515_length_41175_cov_8.035725	445	41175	0.746374	0.927603	0.706886	1.02341	0.399159	0.789348	0.52364	1.10574	0.823239	2.65843
NODE_516_length_41133_cov_32.422221	405	41133	1.72154	1.63107	1.65974	1.78269	0.448046	1.94197	0.898867	3.03465	2.60251	16.5264
NODE_517_length_41045_cov_15.222298	1226	41045	1.97023	2.13857	3.23682	2.62873	1.87943	1.74522	1.31058	1.95182	2.18	1.92387
NODE_518_length_41027_cov_8.746144	1786	41027	0.890992	1.15512	1.61272	1.35031	0.345337	1.18981	0.677786	1.42268	1.28562	1.54446
NODE_519_length_40992_cov_15.449471	408	40992	0.937142	1.13743	1.34666	0.579719	0.163871	1.36019	0.74558	0.680897	1.19956	7.57027
NODE_520_length_40951_cov_29.925763	2648	40951	2.58069	2.89872	4.16	2.92329	1.98374	3.05752	2.3995	3.28986	3.37723	9.35276
NODE_522_length_40846_cov_15.778137	108	40846	1.34657	1.64515	2.27752	1.42083	1.56764	1.54431	1.08333	2.16097	2.19246	3.97512
NODE_523_length_40843_cov_16.554379	411	40843	1.71244	1.66738	3.06652	1.32968	0.855786	2.18762	1.35185	1.73524	1.86597	4.04915
NODE_524_length_40835_cov_13.566037	412	40835	1.70004	1.41718	1.61676	0.701323	0.322211	1.77579	1.09216	0.784223	1.16536	4.8251
NODE_526_length_40789_cov_804.100702	413	40789	77.5506	83.235	115.256	43.1354	29.3148	90.6583	64.5343	67.0208	89.6351	272.401
NODE_528_length_40718_cov_35.441974	414	40718	5.75688	5.65661	7.79691	5.48462	1.49273	5.60726	4.05678	5.09824	6.24407	2.73526
NODE_529_length_40586_cov_94.411438	159	40586	11.5287	12.9725	17.0668	15.8707	6.20929	13.6225	9.67588	14.4456	16.5499	10.2354
NODE_531_length_40558_cov_5.208034	416	40558	0.710542	0.752981	0.852416	1.21231	0.576921	0.753377	0.51094	0.744195	0.912159	0.494243
NODE_532_length_40470_cov_9.987232	417	40470	1.12207	1.37598	1.64758	1.79694	1.27708	1.34907	0.794283	1.24193	1.31037	0.852665
NODE_533_length_40464_cov_8.996214	401	40464	0.859777	0.997706	1.00091	1.29906	0.239346	1.13231	0.723706	1.23576	1.31695	1.70548
NODE_535_length_40338_cov_87.518556	399	40338	9.77725	12.893	18.6227	15.2744	5.26406	12.0408	6.86711	12.6542	12.5904	10.7056
NODE_536_length_40331_cov_110.517107	420	40331	10.7065	9.4179	10.621	17.0823	7.16186	11.4722	8.53976	10.3286	12.854	33.6509
NODE_538_length_40291_cov_12.584800	421	40291	0.299838	0.552123	0.298166	0.649769	0.0914633	0.545812	0.280482	1.13055	0.87736	7.18616
NODE_539_length_40267_cov_19.654904	1226	40267	2.28143	2.35544	3.31633	1.5399	2.54633	2.00868	1.77241	1.44254	1.99078	5.23062
NODE_540_length_40182_cov_12.412789	204	40182	1.46278	1.57259	1.91597	1.66827	0.954822	1.73267	1.16703	1.24347	1.4233	2.7266
NODE_542_length_40110_cov_6.249432	306	40110	0.704599	0.9339	0.810761	0.828653	0.144558	0.865772	0.650725	1.29065	1.28278	0.918216
NODE_543_length_40093_cov_13.474774	425	40093	1.94948	2.25949	2.70166	1.86931	0.69382	2.15113	1.00563	1.50267	2.1111	1.72375
NODE_544_length_40044_cov_195.965766	548	40044	21.0786	22.6425	33.8079	17.412	7.84201	26.1375	17.2584	20.0038	24.493	23.6006
NODE_546_length_39973_cov_32.537677	427	39973	4.42096	4.24006	2.64773	8.76276	2.76538	3.44065	3.98659	5.69456	6.90505	1.47249
NODE_547_length_39945_cov_20.810479	428	39945	2.20041	2.23521	2.65827	0.986981	0.703529	2.82345	1.87352	0.923867	1.63795	6.81886
NODE_548_length_39929_cov_118.671841	429	39929	16.0159	11.8149	17.0088	6.84231	2.66742	18.4475	10.0427	5.3937	8.97777	38.9257
NODE_549_length_39906_cov_325.982786	430	39906	32.9804	36.7957	54.9719	23.7939	25.9901	35.5403	24.0412	25.2648	30.7822	107.897
NODE_550_length_39893_cov_81.570260	431	39893	10.2393	10.663	11.5746	12.5353	1.66835	13.7828	7.42755	9.97598	13.7666	14.6194
NODE_551_length_39816_cov_31.201252	432	39816	3.29772	3.64148	5.36141	2.78009	1.62747	4.441	3.1676	4.44471	5.0495	6.20697
NODE_554_length_39566_cov_5.978841	416	39566	0.841711	1.02808	1.13573	1.32044	0.500056	0.806013	0.490594	1.18671	1.09684	0.313002
NODE_555_length_39483_cov_13.812722	838	39483	1.80601	1.9863	2.85035	2.52233	1.294	1.86796	1.24804	2.23658	2.22893	1.47325
NODE_556_length_39402_cov_335.287671	435	39402	2.82946	2.49719	2.75886	2.34812	1.00762	3.63772	1.97547	3.66974	3.45506	244.477
NODE_557_length_39363_cov_24.298107	1461	39363	3.72886	3.83781	5.16729	3.27948	1.53109	3.78737	2.8761	3.55895	4.42081	1.90182
NODE_558_length_39355_cov_10.120814	437	39355	0.81386	0.800318	0.980523	0.53678	0.420839	0.991783	0.563504	0.692123	0.731832	4.49419
NODE_559_length_39275_cov_6.930520	1295	39275	0.621382	0.847986	1.01586	1.26612	0.522736	0.842486	0.508826	0.930482	1.48597	1.1691
NODE_561_length_39137_cov_28.876900	439	39137	1.48679	1.84697	2.85246	0.603217	0.366737	2.46701	1.4787	1.58541	2.17266	14.3859
NODE_562_length_39129_cov_24.577264	93	39129	2.75789	3.17506	3.66148	4.42056	2.5219	2.86105	1.87899	3.09617	3.96757	4.24324
NODE_563_length_39086_cov_19.129717	441	39086	1.99132	2.54014	3.0226	4.21732	0.617681	2.45809	1.19031	3.3613	2.94736	2.36867
NODE_565_length_39040_cov_37.887033	1789	39040	3.45167	4.70827	5.0424	7.4885	1.03584	4.39413	1.84021	7.65269	6.43113	4.47833
NODE_566_length_39025_cov_15.676238	443	39025	2.48724	2.22572	2.04177	2.18316	0.521347	2.2525	1.55355	2.26516	2.88495	1.98778
NODE_567_length_38952_cov_17.451963	1226	38952	2.34693	2.29334	3.11712	3.19258	1.88377	2.25251	1.35573	2.09549	2.14567	2.22731
NODE_568_length_38952_cov_7.629997	445	38952	0.710598	0.816791	0.763993	0.856104	0.344922	0.959226	0.44603	0.835482	0.862589	2.61924
NODE_569_length_38929_cov_23.113083	792	38929	3.27464	3.40785	5.10137	3.21838	1.20437	4.12425	2.07586	2.34858	3.28605	2.88769
NODE_571_length_38882_cov_17.005821	447	38882	0.842849	0.943816	0.999434	0.888369	0.30118	1.10783	0.579649	1.8041	1.09729	8.61665
NODE_573_length_38855_cov_156.907706	291	38855	29.9542	22.8753	28.7514	14.0757	15.178	27.2076	20.8253	9.32514	15.3756	28.2024
NODE_574_length_38850_cov_38.103905	2648	38850	4.33377	4.27624	6.62639	3.92822	2.98014	4.13858	3.3461	4.48721	5.57381	8.81638
NODE_576_length_38823_cov_6.941472	416	38823	0.85094	0.959402	1.53629	1.50533	0.69613	1.01409	0.788613	1.24244	1.2283	0.378517
NODE_577_length_38805_cov_427.995535	451	38805	54.5453	60.9823	94.8123	46.7773	50.6226	57.7097	48.2033	48.521	72.4701	62.9519
NODE_579_length_38750_cov_86.989172	883	38750	12.5257	12.6142	18.9483	14.6637	6.27255	12.8858	9.30555	13.0994	12.9883	8.88827
NODE_580_length_38737_cov_197.188330	2724	38737	15.6611	19.8075	26.3545	16.7579	14.9148	19.0743	10.3612	15.7613	17.5894	59.6719
NODE_581_length_38717_cov_5.709844	454	38717	0.865043	0.694691	0.970422	1.06246	0.879678	0.778357	0.576817	0.74371	0.732519	0.746124
NODE_582_length_38690_cov_11.004452	455	38690	0.891678	1.51704	1.69987	2.22335	0.520742	1.12385	0.598538	1.81495	1.45853	1.89865
NODE_583_length_38668_cov_74.467019	456	38668	1.34753	1.39186	1.86567	0.459141	0.291064	1.30758	0.900343	0.465592	0.970173	52.0564
NODE_584_length_38665_cov_6.956902	1510	38665	0.711329	0.919326	1.21629	1.3483	0.245836	0.914493	0.41667	1.3581	1.05541	1.12556
NODE_585_length_38504_cov_12.092694	416	38504	1.56635	1.34533	2.37767	1.65881	2.03201	1.10096	1.60596	2.0281	2.89448	0.945627
NODE_586_length_38496_cov_696.374028	501	38496	55.0426	57.2993	53.1725	58.1353	16.0364	62.6954	37.4647	97.8604	83.9549	158.463
NODE_590_length_38405_cov_29.568449	460	38405	3.42601	3.75842	5.67075	4.87499	2.86858	3.96932	3.20253	4.7102	5.70672	3.30006
NODE_591_length_38405_cov_6.269518	664	38405	0.731022	0.641182	1.07825	1.62177	0.351882	0.675013	0.4521	1.34029	1.15738	0.618595
NODE_592_length_38347_cov_14.109213	462	38347	1.05285	1.00336	1.30025	0.87422	0.288542	1.22103	0.976003	1.40349	1.38838	5.8967
NODE_594_length_38262_cov_16.592692	463	38262	2.49389	2.13385	3.65812	2.33211	1.62847	2.25203	1.8252	1.99021	2.4416	2.02001
NODE_596_length_38252_cov_14.456607	464	38252	1.74727	1.42579	1.64741	2.08087	1.36881	1.44062	1.34991	1.71289	2.04795	3.25851
NODE_597_length_38241_cov_19.072409	838	38241	2.17377	2.56748	3.25088	4.35206	0.872026	2.9616	1.52208	3.41264	3.47466	1.61209
NODE_598_length_38216_cov_23.817065	226	38216	3.19945	3.26806	4.33254	3.03594	2.40305	3.26075	2.37533	2.84683	3.63364	3.38838
NODE_599_length_38101_cov_7.642591	467	38101	0.854343	0.720588	0.960116	0.801496	0.149683	1.05075	0.537716	1.12411	0.697456	2.32224
NODE_600_length_38045_cov_6.839800	306	38045	0.896911	0.836807	1.03638	1.0371	0.182298	0.907772	0.649913	1.28922	1.36994	0.938351
NODE_601_length_38012_cov_33.630740	469	38012	3.99495	3.43311	3.5559	2.97973	0.771814	4.06469	3.05263	2.18802	4.50791	11.0001
NODE_603_length_37881_cov_7.962090	1226	37881	1.32489	1.26335	1.35387	1.32701	0.903901	1.01158	0.920448	1.0521	1.49333	0.674578
NODE_604_length_37847_cov_9.806123	471	37847	1.06101	0.940263	1.60319	1.06353	0.282245	1.12826	0.752777	1.30254	1.30901	2.24118
NODE_605_length_37834_cov_12.691469	472	37834	0.870563	0.972093	1.10081	0.818331	0.248495	1.21842	0.804991	1.30706	1.35906	5.13092
NODE_607_length_37796_cov_18.803847	106	37796	2.44433	2.54372	2.54291	4.48744	1.56774	2.39072	1.7826	3.62838	3.28898	1.70378
NODE_608_length_37752_cov_85.764252	253	37752	10.0572	12.5695	17.9395	11.7562	6.10171	13.0302	9.10069	13.5801	15.8207	9.03146
NODE_609_length_37745_cov_24.156275	46	37745	3.51625	3.77418	5.32217	3.87769	2.16898	3.60902	2.86973	3.20724	4.25728	2.14307
NODE_612_length_37718_cov_67.798927	1234	37718	3.96976	5.40362	7.11413	3.60647	1.29933	7.15003	3.82903	7.86709	6.79429	24.5984
NODE_614_length_37598_cov_22.113443	646	37598	2.0796	3.63987	3.95425	4.82644	1.61315	3.03177	1.76427	3.77168	3.72829	2.44425
NODE_615_length_37536_cov_46.269523	1288	37536	1.51579	1.77997	2.91588	1.27779	0.633463	2.32213	1.45485	2.12328	2.84234	13.2883
NODE_617_length_37455_cov_23.444626	220	37455	2.35769	2.88738	4.21632	4.0574	2.22594	2.54543	1.78815	2.82656	3.27607	4.27335
NODE_618_length_37449_cov_23.059502	1226	37449	3.25783	2.83979	4.01257	2.69809	2.43988	2.71038	2.41551	2.59845	2.9518	4.75839
NODE_619_length_37408_cov_12.296442	481	37408	1.12699	1.21914	2.02077	0.767869	0.664013	1.09608	1.23498	1.53713	1.81652	3.54286
NODE_620_length_37372_cov_252.322668	482	37372	28.6722	26.1801	32.7883	28.3973	7.62743	30.3769	18.8347	34.6498	33.7249	66.9281
NODE_621_length_37372_cov_84.618029	3689	37372	11.6637	12.0675	18.4449	11.4706	7.02594	13.4312	9.3791	13.627	12.2761	9.01162
NODE_622_length_37298_cov_28.581962	484	37298	2.71965	3.35748	3.80602	2.95792	0.538359	3.39262	2.36244	5.6215	5.32241	5.84557
NODE_623_length_37250_cov_6.679231	485	37250	0.754007	1.05092	0.991723	1.12489	0.316519	0.921044	0.644575	1.20001	1.19278	0.863276
NODE_625_length_37213_cov_5.759325	257	37213	0.501905	1.05867	1.34622	0.549915	0.571284	0.964877	0.390908	0.943788	0.729264	0.818357
NODE_626_length_37209_cov_18.518625	441	37209	2.00102	2.38607	3.23723	3.74378	0.805169	2.31055	1.16968	3.12838	2.83662	2.21145
NODE_628_length_37112_cov_98.938554	488	37112	12.0091	13.7544	18.8545	13.1253	7.51762	14.8615	8.52439	12.9737	12.2002	17.0247
NODE_629_length_37111_cov_367.192007	219	37111	42.2778	47.6058	70.1517	40.559	24.1983	51.0501	32.171	43.8993	43.2609	42.5858
NODE_630_length_37106_cov_15.146852	1226	37106	2.43354	2.42633	3.37141	2.08404	1.8804	1.92927	1.85239	1.57231	1.83205	1.71519
NODE_632_length_37090_cov_82.073795	1285	37090	1.86467	1.70777	1.7044	2.10023	0.442831	1.92714	1.29073	2.92305	3.00735	35.8791
NODE_634_length_37033_cov_106.533777	967	37033	13.5226	14.7451	16.4907	32.5798	9.45135	12.6989	9.45672	19.432	20.6628	5.5413
NODE_635_length_37032_cov_6.746680	493	37032	1.03856	0.999775	1.33254	0.365505	0.303893	1.22765	0.649129	0.133188	0.431163	1.85221
NODE_638_length_36933_cov_22.751261	494	36933	3.60922	2.74775	3.53034	4.56007	2.73296	3.15253	2.81716	4.71849	5.55229	0.151524
NODE_639_length_36871_cov_33.326706	495	36871	1.81299	1.93299	2.47641	1.54113	0.566266	2.88016	1.41753	3.17568	2.50451	16.005
NODE_641_length_36835_cov_63.406552	496	36835	9.49673	9.62375	13.7341	12.5499	5.98354	9.46142	6.303	7.67302	10.182	4.47351
NODE_642_length_36834_cov_43.061475	497	36834	0.686891	0.958959	0.853288	1.46309	0.196939	1.0628	0.527799	1.81111	1.7286	28.2267
NODE_644_length_36744_cov_14.619586	2435	36744	1.52383	2.37687	3.02219	2.15333	1.36802	2.07172	1.17846	1.98298	1.93122	1.80737
NODE_646_length_36611_cov_6.674746	838	36611	1.11274	1.0887	1.44455	1.20291	0.497037	0.985906	0.656248	0.808244	1.12228	0.605135
NODE_647_length_36610_cov_6.905020	416	36610	0.884863	1.0381	1.10873	1.39747	0.751172	0.982858	0.55457	1.18357	1.08904	0.852232
NODE_648_length_36604_cov_430.673780	501	36604	20.8928	19.7999	17.9154	21.1959	5.44847	21.48	14.8315	31.8551	31.6191	47.6919
NODE_649_length_36596_cov_23.102187	1226	36596	3.74492	2.96294	4.45003	3.48303	1.99137	3.28128	3.2654	3.28199	3.9918	2.15401
NODE_650_length_36578_cov_13.809517	1226	36578	1.51136	1.96361	2.83282	1.79393	1.4087	1.81265	1.09114	1.62406	1.69588	2.6149
NODE_651_length_36548_cov_6.759707	1226	36548	0.895191	1.09767	1.68669	0.503181	0.822988	1.22988	0.913242	0.235407	0.841553	1.07544
NODE_652_length_36522_cov_32.670140	1226	36522	6.39228	4.44632	8.29998	2.84028	3.77104	5.70696	3.72518	1.93342	2.72617	2.81311
NODE_653_length_36496_cov_29.245767	506	36496	4.80375	4.51289	6.60909	3.04481	1.95802	4.94698	2.83436	3.04489	3.49935	4.00847
NODE_658_length_36267_cov_17.148956	1226	36267	1.27646	1.53187	2.56299	1.31766	1.39038	1.44074	1.03292	1.71124	1.82934	5.39707
NODE_659_length_36254_cov_868.603746	508	36254	110.586	117.251	149.356	135.581	41.1804	128.075	74.9382	101.08	129.06	159.936
NODE_661_length_36194_cov_12.027311	1226	36194	1.06384	1.52338	1.782	1.18464	1.55941	1.28541	0.957817	1.61854	1.59751	2.51119
NODE_663_length_36086_cov_170.196692	510	36086	32.0203	29.8278	45.3767	18.0078	22.5808	27.7808	20.9174	7.67657	16.4429	20.5651
NODE_664_length_36078_cov_12.321656	511	36078	0.717957	0.89228	1.30964	0.786037	0.177027	1.20868	0.507687	1.19013	1.13602	3.60848
NODE_665_length_35951_cov_9.475847	2695	35951	1.471	1.44467	1.6162	1.97742	1.51663	1.30114	1.3179	1.84506	1.83672	0.0134981
NODE_668_length_35774_cov_28.014166	513	35774	2.35536	2.64296	3.20761	2.41954	1.07887	2.80906	1.95844	3.04862	3.2898	4.84318
NODE_670_length_35663_cov_16.199955	838	35663	2.34701	2.34913	3.55226	2.83146	1.78291	2.2053	1.74421	2.06142	2.60156	1.4962
NODE_671_length_35654_cov_11.072895	515	35654	1.84771	1.61562	2.34137	1.37631	0.74217	1.60901	1.0505	1.51161	1.93311	1.31164
NODE_672_length_35650_cov_7.147689	516	35650	0.78464	0.802789	1.12389	0.744914	0.208106	0.78262	0.54924	0.890543	0.853162	1.80961
NODE_673_length_35617_cov_9.524155	517	35617	0.855176	1.10348	1.55543	0.704568	0.355433	1.38992	1.05608	1.12698	1.55365	2.16251
NODE_674_length_35607_cov_10.510042	1226	35607	0.64416	0.911765	1.21538	0.483267	0.785919	0.84535	0.416881	0.935712	1.03107	4.56971
NODE_675_length_35606_cov_9.870496	519	35606	1.03559	0.913062	1.43866	0.718156	0.507039	1.03979	0.673826	0.80105	0.99488	2.98409
NODE_677_length_35562_cov_348.871856	520	35562	23.8053	29.9001	37.0024	20.8924	5.01951	29.8839	19.9942	25.0516	36.2509	149.536
NODE_678_length_35499_cov_127.480053	219	35499	20.5629	20.1193	28.6676	13.8346	12.2829	21.2171	12.4565	9.49364	14.7199	16.4912
NODE_680_length_35451_cov_21.556956	522	35451	1.91686	2.26497	2.69037	3.70053	0.909092	2.17272	1.03508	3.88521	2.7264	5.25787
NODE_681_length_35435_cov_9.537761	416	35435	1.59555	0.94291	1.40644	1.418	1.27964	0.939546	1.18406	0.783186	1.22537	2.02901
NODE_682_length_35394_cov_13.486573	1366	35394	1.57892	1.76498	3.05601	1.39504	0.900979	1.98944	1.28254	1.5618	2.1832	1.85766
NODE_684_length_35297_cov_10.162420	1226	35297	0.505516	0.891996	1.5944	0.555972	0.423934	0.614374	0.453557	0.497357	0.637838	4.86326
NODE_685_length_35293_cov_6.464186	526	35293	0.909067	1.00174	1.36737	0.652941	0.500811	1.26607	0.650871	0.691984	0.920706	0.846054
NODE_686_length_35244_cov_7.779619	1226	35244	1.06454	1.13167	1.64701	0.958907	0.989006	1.02692	0.797997	1.24209	1.13855	0.870741
NODE_687_length_35242_cov_11.826101	76	35242	1.84129	1.67582	1.74617	2.45751	0.580283	1.47322	1.15534	2.03506	2.14521	0.9786
NODE_688_length_35229_cov_19.388526	646	35229	2.73368	2.76605	3.01728	3.56095	1.37866	2.64045	1.63421	2.9595	3.16371	2.38615
NODE_690_length_35217_cov_966.260821	530	35217	38.6014	42.6186	51.8335	43.75	25.3033	48.5692	30.8832	50.246	46.3105	578.049
NODE_691_length_35208_cov_152.331522	964	35208	19.3533	22.5046	26.9562	30.0958	15.2395	20.8422	12.8002	23.9582	26.2752	11.6406
NODE_694_length_35106_cov_7.850304	2435	35106	0.954975	1.22246	1.76751	0.867148	0.692503	1.15053	0.828941	1.02003	1.15141	0.901411
NODE_697_length_35072_cov_13.743068	1226	35072	1.73298	1.95239	2.91576	2.11286	1.44257	1.6908	1.57943	1.60185	1.78194	1.83186
NODE_698_length_35066_cov_91.451944	534	35066	10.0916	10.2302	14.347	4.75814	5.63913	11.213	6.99149	3.0334	5.8291	28.4187
NODE_699_length_35031_cov_7.730815	1226	35031	0.872953	0.866363	1.07251	1.29918	0.819023	0.913077	0.638417	1.03135	0.908744	1.55503
NODE_701_length_34982_cov_26.902454	536	34982	4.05852	3.34493	4.72023	1.83314	0.792639	4.30474	2.7716	1.39199	2.69977	7.07789
NODE_702_length_34977_cov_10.806053	21	34977	1.00881	1.01904	1.47943	1.46337	0.140989	1.37111	0.69202	1.5933	1.48387	2.83567
NODE_703_length_34959_cov_13.156773	538	34959	1.90565	1.89409	2.83452	1.5876	1.04137	1.8618	1.28325	1.40728	1.91439	1.71154
NODE_704_length_34926_cov_77.226463	247	34926	10.9506	10.9115	11.6054	13.4108	6.37635	10.0227	6.59625	11.0267	12.11	10.2199
NODE_706_length_34863_cov_110.421081	540	34863	14.8771	15.4658	21.2246	14.6483	9.31551	15.0291	11.0066	14.9491	16.1516	9.32146
NODE_707_length_34764_cov_31.516206	541	34764	3.36998	3.75732	5.01522	5.17284	2.02958	3.89272	2.11339	4.49258	4.25501	3.08224
NODE_708_length_34696_cov_16.752490	1226	34696	2.21861	2.26736	3.41755	2.02905	1.07798	2.86577	1.42771	2.44917	2.43887	2.47177
NODE_710_length_34597_cov_76.970673	543	34597	5.28079	6.18361	7.7681	7.39967	1.389	7.71834	4.08314	10.2019	7.68863	16.1794
NODE_711_length_34568_cov_50.793759	967	34568	6.54688	7.21849	7.78583	9.60704	3.10277	7.19133	4.98086	8.25402	9.29489	5.62059
NODE_712_length_34565_cov_25.794002	545	34565	4.05353	3.85716	6.21687	1.76864	1.13077	4.59179	2.07487	2.03427	2.91282	4.88059
NODE_713_length_34558_cov_288.702200	546	34558	26.2044	28.9863	38.3668	22.5398	11.3911	32.8529	21.179	32.3211	27.7839	46.7946
NODE_714_length_34556_cov_9.825831	547	34556	0.924869	1.14458	1.55799	0.559092	0.792933	1.08187	0.931866	0.83039	1.52831	2.31562
NODE_716_length_34523_cov_350.350876	548	34523	30.5837	30.574	44.5937	29.8141	20.361	32.0578	26.9908	40.3642	40.2727	112.967
NODE_719_length_34399_cov_19.878814	549	34399	0.687596	0.943494	0.951115	0.410123	0.398701	1.1707	0.574197	0.947323	0.796482	11.5711
NODE_720_length_34384_cov_360.646451	501	34384	25.7812	26.4442	22.8981	23.281	6.45745	28.4659	18.2433	37.0399	36.783	63.0578
NODE_723_length_34337_cov_14.226066	551	34337	0.855512	0.830209	1.17258	0.977713	0.12945	1.24294	0.778675	1.53499	1.42785	5.36804
NODE_724_length_34311_cov_15.119804	1856	34311	2.02027	1.81362	1.74882	2.95886	0.773558	1.57409	1.11548	2.19871	2.36913	3.00575
NODE_726_length_34211_cov_19.210417	553	34211	2.24927	2.20611	2.99092	2.00118	0.290146	3.1807	1.83077	2.61161	2.53113	4.09144
NODE_727_length_34149_cov_27.865284	46	34149	2.63209	4.3189	5.38209	6.75521	3.50089	3.05228	1.6181	4.28578	3.81822	3.56878
NODE_728_length_34136_cov_9.831666	555	34136	0.757123	1.36979	1.83031	1.152	1.06202	0.900592	0.722154	1.58331	1.5717	1.99239
NODE_730_length_34115_cov_21.508221	556	34115	2.44053	2.36567	3.89346	1.46581	0.513373	3.5516	1.64801	1.91662	2.40554	5.02015
NODE_734_length_34025_cov_11.510980	557	34025	1.37279	1.58634	2.12612	1.34837	0.538624	1.92016	1.0452	1.67386	1.677	1.82151
NODE_735_length_34006_cov_160.040352	558	34006	0.822835	1.2219	1.66794	0.785462	0.598905	1.03161	0.547126	0.736673	0.978896	118.432
NODE_737_length_33905_cov_6.734121	358	33905	0.773624	0.944871	1.04017	1.14603	0.582197	0.836634	0.536972	0.804295	0.945549	1.30337
NODE_738_length_33879_cov_6.356788	416	33879	0.576359	0.956674	1.03179	1.56322	0.490524	0.695779	0.452424	1.415	1.14581	0.656568
NODE_739_length_33804_cov_14.220451	416	33804	1.38556	2.01858	2.11447	2.74394	1.09388	1.77068	1.3284	2.05373	2.16496	1.72666
NODE_740_length_33752_cov_104.863193	55	33752	8.74397	15.6887	20.9081	6.07084	6.96572	12.0908	9.11705	14.9897	21.3116	21.2848
NODE_741_length_33731_cov_40.394851	2648	33731	4.53574	4.87294	7.67834	4.48363	3.57998	5.52027	3.74742	4.86728	4.81437	8.60827
NODE_742_length_33642_cov_10.816625	3634	33642	1.39659	1.35458	2.49386	1.42919	1.07909	1.41244	1.18726	1.36523	1.48752	1.61914
NODE_744_length_33578_cov_14.479730	646	33578	1.10233	2.18808	3.15619	2.74376	1.14907	1.81364	0.746908	2.3929	2.35368	1.8606
NODE_745_length_33568_cov_45.326053	566	33568	3.51192	4.37506	6.93336	1.66544	3.14073	4.31312	2.89579	3.00553	4.70185	14.0214
NODE_746_length_33566_cov_131.855629	567	33566	17.8034	24.5012	32.7321	14.0772	14.1108	22.0926	12.7059	12.8708	20.3919	13.3999
NODE_748_length_33525_cov_12.372453	1226	33525	2.02748	1.90609	2.47009	2.05879	1.23766	1.77197	1.65502	1.59865	2.26562	1.05058
NODE_749_length_33515_cov_6.741273	1510	33515	1.24022	1.00886	1.01761	0.721398	0.440948	1.08805	0.737917	0.456638	1.16768	1.12589
NODE_750_length_33486_cov_24.925877	570	33486	2.23368	2.68225	2.6483	5.14876	0.991267	2.59046	1.48759	4.76494	3.42378	4.43646
NODE_752_length_33385_cov_5.620462	1154	33385	0.561615	0.720066	0.809023	0.9595	0.113539	0.744214	0.4308	0.802111	0.916555	1.16712
NODE_753_length_33353_cov_41.814583	3689	33353	6.78573	7.20072	8.65204	3.60186	2.85507	7.56029	5.36229	4.9344	7.50624	4.53526
NODE_755_length_33256_cov_6.117768	1764	33256	1.0582	0.789531	1.01538	1.09956	0.334178	0.933052	0.467068	0.811802	0.948918	0.8386
NODE_756_length_33103_cov_33.950466	46	33103	5.56061	4.86352	6.5421	8.3775	3.59346	4.23026	3.03388	5.25885	5.63988	2.11746
NODE_757_length_33103_cov_29.022422	46	33103	3.56253	3.66148	6.53312	3.89818	2.96133	3.90951	2.68594	2.66787	3.15927	5.56346
NODE_759_length_33081_cov_6.930176	1226	33081	0.921224	0.986647	1.36735	1.73466	0.641446	0.86897	0.673423	0.863587	0.923756	0.684016
NODE_760_length_33052_cov_30.952268	577	33052	0.79528	1.24436	1.39631	0.986907	0.784271	0.716307	0.968503	2.17312	2.02222	16.0137
NODE_761_length_33040_cov_6.140518	578	33040	1.02117	1.01145	0.984365	1.11446	0.508281	0.950943	0.730838	1.3073	1.31489	0
NODE_762_length_32991_cov_77.981783	883	32991	10.2238	11.6425	12.7791	16.6013	6.59271	9.71755	7.34218	13.6246	14.1062	7.65
NODE_764_length_32896_cov_10.862184	288	32896	1.85897	1.5187	1.4492	2.41291	0.903834	1.32089	1.41175	2.07996	2.3043	0.00559589
NODE_766_length_32831_cov_8.040762	791	32831	0.963186	1.0787	1.70618	0.914196	0.527143	1.16344	0.75768	1.18751	1.25904	0.903643
NODE_767_length_32819_cov_77.243346	582	32819	5.70223	8.35276	8.67894	17.073	3.31269	7.96731	5.13448	15.4129	13.3018	10.7043
NODE_768_length_32810_cov_5.247046	1226	32810	0.592291	0.850264	1.09824	1.18029	0.712193	0.784613	0.466542	0.781709	0.852822	0.391454
NODE_769_length_32769_cov_16.309990	584	32769	1.75884	1.85448	2.61269	2.05785	0.803557	2.19009	1.49525	2.32831	2.36173	2.59614
NODE_770_length_32764_cov_54.697759	585	32764	1.10021	1.45077	1.74902	0.728868	0.302174	1.89388	1.01998	1.7	1.5674	35.4357
NODE_772_length_32709_cov_13.327372	586	32709	0.512333	0.564857	0.981031	0.302414	0.108532	0.944783	0.407797	0.518682	0.742286	7.47892
NODE_773_length_32698_cov_20.108814	1214	32698	3.38049	2.34085	1.85609	5.86268	3.18619	2.63521	2.90374	3.02805	4.42581	0.331336
NODE_775_length_32675_cov_5.078817	588	32675	0.780712	0.818827	1.10525	0.789877	0.410391	0.637536	0.448253	0.616919	0.758696	0.724832
NODE_779_length_32465_cov_10.649676	589	32465	0.762071	0.991255	1.20312	1.01667	0.282298	1.00555	0.732495	1.55756	2.10877	3.07893
NODE_780_length_32460_cov_23.981176	590	32460	2.09946	2.18223	3.00483	2.25094	0.380371	2.79991	1.39449	3.20094	3.79548	7.14908
NODE_781_length_32451_cov_9.891962	2174	32451	0.617221	0.864509	1.25908	0.720968	0.937451	1.19104	0.980149	1.36212	1.19188	2.55452
NODE_783_length_32416_cov_59.760669	840	32416	7.10218	6.86071	8.44505	8.67984	2.13193	8.34572	4.77538	8.39969	9.15534	8.716
NODE_784_length_32388_cov_13.165837	416	32388	1.67978	2.19757	2.05936	1.95395	1.33026	1.90336	1.55069	2.05968	2.31787	1.38542
NODE_785_length_32381_cov_9.383561	1226	32381	1.09365	1.38352	2.96445	1.38048	0.878574	1.27848	1.20335	0.941134	1.45295	0.863562
NODE_786_length_32333_cov_14.890204	595	32333	1.48928	1.84493	1.75967	1.79934	0.458253	1.61239	1.13113	1.72914	2.01223	4.30951
NODE_787_length_32304_cov_19.162517	249	32304	0.832179	1.39061	1.01802	2.48419	0.884265	1.1875	0.510808	2.11206	1.7699	7.43249
NODE_788_length_32267_cov_7.607258	1226	32267	1.35816	1.05878	1.37273	1.25447	0.872797	1.04621	0.927979	0.916896	1.35877	0.721751
NODE_790_length_32210_cov_20.596113	2233	32210	2.66717	2.6955	4.25528	2.89396	2.49437	2.75374	2.22069	2.7037	3.45393	2.1789
NODE_792_length_32137_cov_36.049093	389	32137	2.86071	4.0274	5.42344	3.62306	4.29678	3.34328	2.35203	2.78733	4.12043	8.21692
NODE_794_length_32049_cov_6.560511	600	32049	0.587578	0.907767	1.16894	0.791416	0.240843	0.828233	0.574546	0.967627	1.36638	1.24506
NODE_795_length_32044_cov_7.532871	1226	32044	1.32132	1.34535	1.78517	1.05088	0.751341	1.30112	0.928413	0.588333	1.06697	0.646941
NODE_796_length_32013_cov_629.403749	602	32013	68.7942	76.7398	118.678	61.9644	43.266	87.3439	58.7459	69.9093	84.2009	143.111
NODE_798_length_31884_cov_71.476798	603	31884	6.87139	9.17442	11.5785	11.5791	3.89822	8.3921	5.5524	13.6674	13.6099	11.3327
NODE_803_length_31723_cov_6.222654	358	31723	0.687729	1.18214	0.897264	1.47321	0.521855	0.979642	0.606748	1.61249	1.32328	0
NODE_804_length_31680_cov_48.059636	605	31680	6.39011	6.11279	10.0132	10.4477	6.84964	6.34879	4.25502	6.52142	6.24207	2.72367
NODE_805_length_31677_cov_18.802416	1214	31677	2.90181	2.66348	1.72348	5.42744	2.92399	2.56979	3.29012	2.77213	3.79462	0.228324
NODE_806_length_31657_cov_49.368648	2648	31657	5.58813	5.62642	9.1668	3.13455	6.39035	5.26415	4.54098	3.9838	6.327	10.2056
NODE_808_length_31632_cov_235.751876	608	31632	36.2215	31.607	39.1516	38.3108	14.7399	35.3945	24.4819	37.1419	39.5434	16.4521
NODE_809_length_31621_cov_17.796997	1226	31621	1.60946	1.87437	2.22588	2.80602	1.62492	1.65609	1.47655	2.17032	2.19415	5.05665
NODE_812_length_31591_cov_548.417713	834	31591	32.9573	45.2184	65.1642	37.7167	29.9166	42.9708	29.4652	30.0542	46.7739	28.986
NODE_815_length_31512_cov_4.918937	416	31512	0.689638	0.778512	0.80687	1.07665	0.509423	0.688191	0.50048	0.680402	0.809694	0.454587
NODE_818_length_31349_cov_10.978303	612	31349	1.23037	1.81319	1.73322	1.55124	0.44677	1.40583	0.905855	1.47614	2.03634	1.85136
NODE_819_length_31308_cov_17.053499	5395	31308	1.57526	2.04045	2.77319	1.10744	1.10519	2.33954	1.38031	2.19457	2.35969	3.5387
NODE_820_length_31306_cov_5.910499	1226	31306	0.883534	0.904587	1.11436	0.874215	0.492682	0.724897	0.511625	0.935811	0.847178	0.971362
NODE_821_length_31306_cov_5.386356	416	31306	0.733896	0.950939	1.19	1.13016	0.294732	0.950509	0.612446	0.875778	1.05963	0.20717
NODE_822_length_31297_cov_8.546572	838	31297	1.25294	1.34353	1.66347	1.90527	0.621608	1.17005	0.72065	1.26353	1.17596	0.859362
NODE_823_length_31295_cov_727.328617	617	31295	50.3188	79.9868	112.769	69.5994	56.0173	71.2813	45.3842	69.4479	88.5072	73.5686
NODE_824_length_31269_cov_476.833600	4689	31269	27.1818	49.3603	62.8428	26.7293	25.7231	44.4726	21.1	43.4584	36.1107	162.524
NODE_826_length_31217_cov_9.278962	195	31217	1.36479	1.23071	1.51042	1.55807	0.601268	1.08259	0.984941	1.40638	1.70417	1.19461
NODE_828_length_31144_cov_10.054585	620	31144	1.05433	1.0937	1.56306	1.11207	0.274938	1.48803	0.753467	1.33502	1.46603	2.35957
NODE_829_length_31124_cov_26.677395	621	31124	0.341543	0.567712	0.531303	0.300013	0.298308	0.549122	0.291675	1.0211	0.845355	15.0767
NODE_833_length_31096_cov_1626.114590	622	31096	176.202	197.931	275.572	216.109	215.473	181.473	164.382	187.295	253.345	301.563
NODE_835_length_31075_cov_75.285074	623	31075	11.4214	10.9052	15.7212	11.2236	5.89178	11.6126	8.07165	10.8399	11.5372	6.19589
NODE_836_length_31075_cov_5.430529	416	31075	0.475072	0.841187	0.902934	1.4828	0.671869	0.738	0.267694	0.970683	0.794028	0.657389
NODE_838_length_30952_cov_72.047642	625	30952	3.18291	3.112	3.97275	3.34253	1.16541	4.23401	2.24505	4.11158	4.29641	38.9428
NODE_840_length_30933_cov_22.003206	1881	30933	2.6396	3.55621	4.95686	2.31158	1.29763	3.99779	1.8926	2.56135	3.45697	3.11104
NODE_843_length_30886_cov_952.574260	627	30886	142.242	165.483	248.722	122.368	95.1657	173.657	106.138	96.7765	156.298	76.3589
NODE_844_length_30884_cov_45.168413	628	30884	0.535837	0.710875	1.10384	0.693526	0.204021	1.19117	0.547902	1.37616	1.02953	26.9737
NODE_845_length_30843_cov_11.770625	629	30843	1.34151	1.70455	2.87497	1.31834	1.04678	1.84812	1.10318	1.48119	1.35022	1.64297
NODE_846_length_30783_cov_31.054445	630	30783	1.99936	2.17777	2.05796	1.62074	0.514985	2.6642	1.35484	2.65	3.15544	11.9334
NODE_847_length_30780_cov_101.850578	46	30780	4.93626	6.38576	7.81224	6.36129	4.57321	6.02045	3.95783	8.35126	7.53683	49.1558
NODE_848_length_30726_cov_16.226272	632	30726	1.88909	2.03309	2.6823	2.04899	0.889086	2.32591	1.40621	2.13627	2.32828	2.86022
NODE_850_length_30683_cov_33.165306	241	30683	2.49421	4.73085	7.29878	1.62611	2.9208	3.76493	2.21172	3.49939	6.12006	8.26184
NODE_851_length_30582_cov_78.196089	967	30582	9.62646	10.3055	11.6195	19.776	4.69582	8.91974	5.85652	13.7138	15.1435	5.73768
NODE_852_length_30574_cov_6.327173	635	30574	0.57292	0.884299	0.908075	0.660997	0.76809	0.859798	0.395778	0.893293	1.11404	1.31317
NODE_853_length_30562_cov_7.673059	1226	30562	0.85406	1.10876	1.83484	0.716456	0.68025	1.34204	0.745707	0.728566	0.932337	1.39394
NODE_855_length_30549_cov_9.339673	1226	30549	1.41885	1.74225	1.77967	1.97141	0.601724	1.40744	0.809915	1.49931	1.28011	0.676838
NODE_857_length_30523_cov_17.183701	638	30523	2.25886	2.17356	3.059	1.92556	0.806537	2.41386	1.56989	1.92269	2.53532	2.70306
NODE_858_length_30513_cov_11.309180	331	30513	1.60822	1.52339	2.21173	1.96881	0.961495	1.49723	0.908323	1.63071	1.48859	1.57318
NODE_859_length_30462_cov_10.808860	640	30462	0.790828	1.07891	1.36419	1.23099	0.987519	0.936269	0.592466	1.09069	1.0221	2.81111
NODE_861_length_30387_cov_10.742516	169	30387	0.798742	1.15775	1.70007	0.83657	0.969248	1.10938	0.895637	1.39676	1.504	3.03539
NODE_863_length_30384_cov_8.176267	642	30384	0.974296	1.05854	1.05076	0.876037	0.354952	1.10372	0.801493	1.1626	1.28455	1.59284
NODE_864_length_30351_cov_15.444283	646	30351	1.57276	1.88677	2.96308	3.26375	1.75359	1.66513	1.11261	2.14512	2.29519	1.65982
NODE_865_length_30325_cov_64.004625	62	30325	5.32539	7.35376	11.1471	3.19203	7.11851	7.05089	4.80021	5.70479	7.627	14.4485
NODE_866_length_30318_cov_38.304035	3634	30318	3.83906	5.45276	7.25661	4.2999	4.40577	5.38654	3.0193	4.21277	3.83822	6.92719
NODE_867_length_30288_cov_17.779777	646	30288	1.95616	2.56799	3.25043	4.21935	1.47045	2.1661	1.38201	3.14417	3.23691	0.983654
NODE_868_length_30280_cov_8.261737	416	30280	1.31863	1.309	1.14796	1.38511	0.981461	1.14689	1.03138	1.45868	1.57032	0.619173
NODE_870_length_30177_cov_64.989310	233	30177	8.31641	7.89936	8.10567	12.6716	3.10774	7.29243	6.00995	11.1917	10.85	0.00612059
NODE_871_length_30148_cov_230.216296	649	30148	17.2757	33.7806	52.622	12.2278	16.1417	28.1858	19.8605	30.4071	37.6951	45.7045
NODE_872_length_30146_cov_70.938287	650	30146	8.52953	9.36272	11.1144	11.927	6.43399	8.84951	8.38354	13.6971	14.9695	0.141352
NODE_873_length_30133_cov_6.207693	1226	30133	0.894647	0.822852	1.10059	0.681312	0.494226	0.797779	0.555347	0.779626	0.939504	1.19374
NODE_874_length_30132_cov_96.128504	652	30132	1.79835	1.93194	2.10634	1.48472	0.5958	2.37513	1.5233	2.20101	2.36312	64.8449
NODE_875_length_30113_cov_7.998902	653	30113	0.863907	0.964261	1.07058	0.853058	0.164489	1.22966	0.574958	0.830514	0.944356	1.9495
NODE_876_length_30084_cov_142.627493	41	30084	19.2432	21.2518	26.6148	30.7289	12.7683	21.1594	12.9002	21.638	22.9901	12.5226
NODE_877_length_30081_cov_4.531972	655	30081	0.515713	0.7175	1.18636	0.536388	0.195382	0.873802	0.374685	0.811015	0.871082	0.459706
NODE_878_length_30029_cov_10.884300	2695	30029	1.68251	1.68079	1.57758	2.58669	1.3665	1.51116	1.53613	2.29651	2.24345	0.0130798
NODE_879_length_30016_cov_19.361470	46	30016	1.92826	1.72506	1.19375	2.60084	0.959968	1.84305	1.25291	1.53997	2.28307	6.17968
NODE_880_length_30012_cov_6.522215	1226	30012	0.708417	0.986922	1.49009	1.57924	0.829769	0.895029	0.583435	0.824165	1.17231	0.420438
NODE_881_length_30011_cov_17.335559	659	30011	0.913637	0.996706	1.15367	0.751941	0.0959548	1.12948	0.647181	0.793746	1.12507	8.01503
NODE_882_length_29955_cov_16.869331	660	29955	1.55064	1.55103	2.40167	1.20891	1.01034	2.06892	1.34429	1.18649	1.88734	2.6843
NODE_883_length_29930_cov_15.206828	1226	29930	2.36266	2.18613	2.95846	3.15238	1.86826	2.03784	1.05569	1.44522	1.60968	2.00299
NODE_884_length_29900_cov_14.235048	838	29900	1.33421	1.36122	1.60292	1.33956	0.410496	1.33508	0.973868	1.30784	1.4354	4.8963
NODE_885_length_29880_cov_836.070578	663	29880	133.679	131.537	189.122	110.24	67.5052	142.67	87.7192	82.5048	117.86	94.4978
NODE_886_length_29856_cov_7.424147	664	29856	0.654874	1.13525	0.837059	2.12128	0.42323	0.668057	0.457787	1.69216	1.54099	0.754368
NODE_887_length_29825_cov_9.962916	665	29825	0.920357	1.53757	1.25916	2.16066	0.376735	1.38316	0.638651	1.96448	2.09887	1.13066
NODE_888_length_29812_cov_19.822832	666	29812	1.58342	2.58702	3.16246	1.78907	1.99345	2.41024	1.46669	2.4346	2.19803	4.13282
NODE_889_length_29784_cov_16.190992	1226	29784	1.27073	1.28906	2.38251	0.995852	1.38757	1.25831	1.25297	1.7515	1.93857	5.29429
NODE_890_length_29770_cov_13.030478	416	29770	1.54295	1.88896	3.0819	2.05198	1.82644	1.64492	1.1587	1.32453	1.64053	1.81398
NODE_892_length_29690_cov_7.706023	669	29690	0.578127	0.921549	1.69669	0.554458	0.838987	1.11285	0.388506	0.782716	0.925576	1.80651
NODE_893_length_29661_cov_7.464534	1226	29661	1.00312	0.990657	1.46571	1.65064	0.893406	0.88611	0.738076	0.927568	1.05759	0.593605
NODE_894_length_29629_cov_273.139988	2673	29629	20.2597	26.407	37.9828	16.9747	15.6306	26.7473	16.9429	26.1332	23.9163	104.767
NODE_895_length_29599_cov_7.374086	1105	29599	0.788446	0.985657	0.981564	1.16925	0.248163	0.889161	0.633631	0.945113	1.34571	1.22354
NODE_898_length_29539_cov_6.654389	358	29539	0.96008	0.839517	1.08881	1.12536	0.602301	1.05661	0.475568	0.949751	0.8297	1.12132
NODE_899_length_29526_cov_15.550813	674	29526	2.62448	2.25641	3.1227	2.29691	1.15091	2.36732	1.75997	1.89919	2.59226	1.26266
NODE_900_length_29518_cov_6.227064	358	29518	0.774097	1.11643	1.15975	1.66183	0.605163	1.01278	0.401464	1.34035	1.2903	0.00139884
NODE_901_length_29498_cov_10.964066	1226	29498	1.02197	1.44417	2.25248	1.2324	1.19895	1.48266	1.2614	1.59914	1.61691	1.75317
NODE_902_length_29479_cov_19.749184	46	29479	1.70085	2.07484	1.80784	3.08275	1.29964	1.93092	1.23675	1.91671	2.42788	6.05276
NODE_905_length_29459_cov_10.222351	195	29459	1.51816	1.30011	1.82159	1.77869	1.05585	1.42451	1.09131	1.27895	1.97395	1.19565
NODE_906_length_29446_cov_20.434827	646	29446	1.76658	2.72563	3.41261	2.58833	2.00762	2.74389	1.62158	2.74315	2.90146	4.32517
NODE_907_length_29441_cov_30.311032	62	29441	4.6872	4.38426	7.50142	2.94968	3.7821	5.09739	4.0756	1.83155	3.43021	4.33981
NODE_912_length_29337_cov_8.697801	306	29337	1.10741	1.31404	1.02197	1.43906	0.268151	1.29691	0.733372	1.88244	1.97905	0.868768
NODE_913_length_29323_cov_18.520534	1226	29323	1.35659	2.20104	2.73194	1.68309	1.13209	1.98672	1.17302	1.66571	2.01465	5.52
NODE_914_length_29310_cov_522.141651	3537	29310	68.1244	93.547	128.863	83.618	70.0361	83.2173	50.4433	76.8301	76.6983	40.0199
NODE_915_length_29286_cov_30.578940	684	29286	2.36509	4.03446	5.0321	1.98644	2.71205	3.77436	1.8236	3.55111	2.75812	5.54341
NODE_917_length_29281_cov_19.375043	831	29281	0.595784	0.693453	1.02435	0.419974	0.356483	0.818975	0.432226	0.81185	0.854686	11.3895
NODE_918_length_29278_cov_6.173699	425	29278	0.867532	0.976454	1.38306	0.483148	0.418	0.975038	0.587636	0.475628	0.948528	1.07373
NODE_920_length_29177_cov_17.524827	687	29177	1.72315	1.95936	3.03354	1.43659	0.726804	2.19844	1.3433	1.7947	1.55384	3.91985
NODE_921_length_29172_cov_569.171103	3271	29172	64.5066	67.6782	70.1388	56.1146	30.6439	67.2095	54.8356	65.1578	71.5695	160.576
NODE_923_length_29122_cov_9.410362	1764	29122	1.15055	0.964081	1.29432	1.53118	0.751887	1.22796	0.727477	1.40284	1.02267	1.88049
NODE_924_length_29070_cov_10.820093	1226	29070	1.82915	1.87481	2.41799	0.935278	1.32709	2.07645	1.12535	0.822995	1.04507	1.42062
NODE_925_length_29049_cov_105.332586	1415	29049	3.59412	5.10497	8.17731	5.04292	7.23321	4.72175	2.93056	5.17774	5.4791	55.2778
NODE_926_length_29017_cov_10.853670	692	29017	1.11447	1.29665	1.59352	1.20059	0.352956	1.91892	1.23433	1.74241	1.82145	1.86447
NODE_929_length_28945_cov_7.208584	1226	28945	0.719167	0.774508	1.16666	1.24591	0.664479	0.734011	0.421948	0.997729	0.855867	1.40101
NODE_931_length_28847_cov_13.750764	694	28847	1.59088	1.49015	1.75766	1.77044	0.360273	1.6043	0.997647	2.66873	2.08091	2.98151
NODE_932_length_28812_cov_14.781201	695	28812	1.80632	1.80608	2.39637	2.03599	0.473891	2.38591	1.65896	2.10131	1.9096	2.52899
NODE_933_length_28810_cov_762.915389	696	28810	136.067	98.0853	189.484	43.3563	99.5765	132.458	88.3644	31.3197	37.0091	166.705
NODE_935_length_28786_cov_14.753367	1220	28786	1.91529	2.08489	3.06371	1.72112	1.234	2.00078	1.45244	1.11691	2.10722	2.15065
NODE_936_length_28753_cov_9.339536	1764	28753	1.11821	0.937205	1.37031	1.71978	0.707397	1.12595	0.812064	1.27927	1.10556	1.90927
NODE_937_length_28709_cov_449.712955	1716	28709	23.9936	24.0736	42.8615	14.3616	29.5581	23.3597	20.7598	21.0219	28.1595	80.2649
NODE_938_length_28708_cov_5.283321	416	28708	0.802651	0.758896	0.936496	1.27421	0.426414	0.918753	0.593632	0.714229	0.74328	0.425989
NODE_939_length_28670_cov_13.635576	701	28670	0.481694	5.59277	1.34823	5.58208	0.607558	1.09731	0.675446	1.49719	0.745949	0.433854
NODE_940_length_28670_cov_13.526891	1226	28670	0.857312	0.9048	1.26833	1.40892	0.518719	0.830731	0.564757	1.19076	1.40667	5.98503
NODE_942_length_28621_cov_4.826017	1226	28621	0.423478	0.900607	1.17554	1.03979	0.544521	0.797303	0.317798	0.738382	0.612867	0.425013
NODE_943_length_28550_cov_7.644990	1226	28550	0.666012	0.680855	1.30072	0.7976	1.20555	0.682301	0.611882	0.659241	1.13122	1.96418
NODE_945_length_28475_cov_7.938951	416	28475	1.25937	1.03965	1.84496	0.956324	1.25039	0.99016	0.94083	0.773781	1.03037	1.07788
NODE_946_length_28424_cov_15.297790	417	28424	1.64038	2.06721	2.81948	2.31294	1.4546	1.83317	1.36053	1.57331	2.1684	2.2923
NODE_948_length_28393_cov_38.404192	707	28393	1.06925	0.923845	1.56345	1.12631	0.467156	0.904983	0.620005	0.882718	1.29322	24.2198
NODE_949_length_28387_cov_13.783178	552	28387	2.12275	1.99901	2.35693	2.13356	0.73355	2.02391	1.41439	2.10167	2.72601	1.45751
NODE_950_length_28338_cov_12.983842	2144	28338	0.788055	0.853687	1.20321	1.06317	0.930451	0.923048	0.6369	1.05646	1.03481	5.69859
NODE_951_length_28319_cov_15.093264	710	28319	1.53196	1.76453	3.03059	1.35021	0.484141	2.41229	1.73999	2.29859	2.26803	2.61305
NODE_954_length_28285_cov_203.760716	711	28285	9.88752	10.7279	9.58866	8.82228	2.70822	11.5704	6.75473	15.074	15.6404	88.0184
NODE_956_length_28262_cov_5.962917	712	28262	0.779588	0.822933	1.0751	1.22292	0.360294	0.835237	0.76016	1.02528	1.06951	0.461744
NODE_957_length_28162_cov_59.452058	713	28162	2.46244	2.25156	2.49082	4.0844	1.8456	2.36752	2.1397	4.43873	3.22495	32.7844
NODE_958_length_28144_cov_31.566806	297	28144	4.36218	5.15447	5.33877	7.52469	2.49674	4.92019	3.19975	4.90594	5.34955	2.14747
NODE_959_length_28094_cov_36.586790	835	28094	3.00808	3.37699	6.24347	3.54688	4.21513	3.73541	2.94798	4.70821	4.54663	8.58973
NODE_960_length_28092_cov_43.635517	628	28092	0.529255	0.563948	0.868574	0.533579	0.233099	1.03486	0.353464	1.0567	0.523349	26.9758
NODE_963_length_27967_cov_13.491151	1226	27967	1.32138	1.7459	1.59964	1.74028	1.56599	1.30503	1.14237	1.37128	1.42305	3.20998
NODE_964_length_27961_cov_19.999964	718	27961	2.33304	2.9556	3.47977	2.71679	0.671148	2.8595	1.8006	2.03667	3.08121	2.51298
NODE_965_length_27951_cov_7.117114	1226	27951	0.840484	0.959269	1.00207	1.31031	0.679795	0.737791	0.569841	0.937347	0.892016	1.39155
NODE_966_length_27937_cov_10.281328	1226	27937	0.737641	1.42111	1.89228	0.906532	0.690897	1.54952	0.593803	1.20402	1.12504	2.85121
NODE_967_length_27847_cov_89.986147	996	27847	4.95649	5.68802	6.43461	3.51653	3.35563	4.67242	5.03434	4.20162	6.67639	41.9144
NODE_968_length_27833_cov_8.805026	722	27833	0.93468	0.883603	1.50963	1.0471	0.624858	1.09965	0.985667	1.19336	1.24817	1.43864
NODE_970_length_27815_cov_7.783790	1295	27815	0.560579	0.996167	0.981037	1.40945	0.598155	1.1362	0.522215	1.10399	1.37734	1.52139
NODE_971_length_27814_cov_191.486761	724	27814	13.3547	15.5178	22.7153	15.4758	4.4776	21.4132	9.518	21.5502	17.9755	60.6395
NODE_974_length_27734_cov_22.111565	725	27734	2.88847	3.16981	4.29732	2.62746	0.78617	3.21273	1.95361	3.18766	3.36041	2.94801
NODE_976_length_27656_cov_60.118728	389	27656	3.09142	3.67075	5.78345	4.07218	4.82541	3.60247	2.27555	3.13676	3.4307	21.4469
NODE_978_length_27643_cov_8.525917	727	27643	0.737681	1.01951	1.38485	0.618542	0.213635	1.00074	0.684025	0.530933	0.978509	2.73568
NODE_979_length_27585_cov_50.297421	46	27585	4.55934	4.58427	7.6838	2.22107	6.05468	3.53415	3.03302	3.72212	5.86051	16.9563
NODE_980_length_27572_cov_16.331613	584	27572	1.72056	2.00279	2.41533	2.08727	0.681079	2.04553	1.38635	2.1955	2.39643	2.66174
NODE_982_length_27512_cov_18.637215	108	27512	1.43499	1.49965	2.72106	1.40794	1.54844	1.81291	1.27224	1.50652	2.22703	5.66524
NODE_984_length_27499_cov_184.229704	731	27499	15.5644	20.4617	27.5874	39.813	7.13367	17.6878	11.2713	37.3521	34.2736	31.1948
NODE_987_length_27491_cov_2695.511627	732	27491	380.288	368.762	553.509	504.17	311.44	373.778	300.835	374.323	431.311	274.895
NODE_989_length_27364_cov_72.078509	253	27364	7.92534	10.0523	15.8059	8.88901	3.57919	11.4506	7.74284	11.4544	13.5378	8.46427
NODE_990_length_27346_cov_17.341468	249	27346	0.777204	1.07214	1.20048	2.15769	0.725309	0.989396	0.432481	1.91445	1.41948	7.31092
NODE_991_length_27341_cov_8.009565	735	27341	1.31068	0.949421	1.49296	1.20778	0.40357	1.19243	0.959804	1.09805	1.33876	1.00628
NODE_992_length_27335_cov_108.138123	2212	27335	12.5691	8.78577	17.0648	5.3123	16.8307	7.45049	8.67426	8.43712	14.1807	34.1248
NODE_994_length_27254_cov_68.041252	2019	27254	3.778	4.48925	6.56495	4.81424	6.07031	4.11949	2.69383	5.01079	4.55954	24.422
NODE_995_length_27250_cov_25.382534	646	27250	3.41685	3.55253	4.54713	5.98316	2.05098	3.20361	1.97482	4.40364	4.73569	1.07201
NODE_996_length_27205_cov_723.533112	739	27205	48.0539	50.7013	97.2882	35.7395	50.4277	50.0022	35.8391	38.4819	52.5994	90.6146
NODE_997_length_27191_cov_11.887787	1254	27191	0.792286	1.36663	2.06715	0.94688	1.11474	1.34998	0.534228	1.16565	1.04392	3.51554
NODE_998_length_27135_cov_7.101883	416	27135	1.12215	0.89178	1.62114	0.986074	1.11566	1.00908	0.762588	0.966448	1.57806	0.428526
NODE_999_length_27132_cov_8.139269	742	27132	0.848128	0.885958	1.00445	0.757055	0.207923	0.985528	0.523625	0.822733	0.817251	2.55001
NODE_1000_length_27123_cov_106.077804	277	27123	4.46997	5.32875	8.66141	3.33399	6.05099	5.31258	3.37924	5.41589	5.45774	58.7519
NODE_1001_length_27115_cov_11.148374	1226	27115	1.61613	1.54463	2.48021	1.50431	1.18196	1.714	1.2305	1.05957	1.65198	1.40426
NODE_1004_length_27072_cov_142.396047	41	27072	18.2547	21.17	26.5372	31.2053	14.5878	21.0265	13.7686	20.7666	22.0306	12.2968
NODE_1006_length_27020_cov_7.712702	746	27020	0.59354	0.493006	4.64436	0.690533	0.280489	0.586401	0.372965	0.71945	0.683077	1.14089
NODE_1007_length_26956_cov_10.614512	471	26956	1.13423	1.2778	2.03298	1.25366	0.29962	1.46961	0.839218	1.30941	1.40787	2.02897
NODE_1008_length_26944_cov_6.827104	1776	26944	0.460315	1.24567	0.81207	0.412406	0.328241	0.855408	0.440361	0.875539	0.72583	2.03456
NODE_1009_length_26919_cov_108.144952	749	26919	16.3262	13.6869	23.7809	6.08584	7.03559	16.7373	9.56814	6.48374	8.4575	11.6964
NODE_1010_length_26902_cov_33.853987	46	26902	4.27742	4.97529	7.00818	3.3579	3.83584	3.91154	3.7317	2.9397	4.38074	5.63584
NODE_1011_length_26880_cov_6.175582	454	26880	0.997933	1.05228	1.03341	1.41531	0.530093	0.791069	0.467932	0.673362	0.904793	0.773886
NODE_1013_length_26834_cov_34.659323	752	26834	2.49777	2.06649	2.57938	1.42983	0.545806	2.95764	1.32025	1.69573	1.75849	15.1575
NODE_1014_length_26812_cov_12.891505	1226	26812	1.09949	1.96366	2.828	1.77156	1.59663	1.49347	1.40848	1.69285	2.48405	1.10549
NODE_1015_length_26811_cov_44.176559	1238	26811	6.20371	6.32223	7.66766	5.66182	1.8235	6.23871	3.71299	5.40437	6.37874	6.3367
NODE_1016_length_26808_cov_16.981946	1226	26808	1.75392	2.07461	3.36655	0.982954	1.01363	1.95372	1.35471	1.72012	1.62149	4.41107
NODE_1017_length_26762_cov_70.370315	756	26762	2.93884	3.06423	3.98814	2.51995	1.07896	4.10221	2.18893	3.71169	4.04533	36.6389
NODE_1018_length_26755_cov_249.447266	757	26755	18.8563	21.9734	27.7553	34.2017	8.65765	20.6692	14.4622	31.9604	28.735	65.64
NODE_1019_length_26699_cov_37.020718	326	26699	3.10572	3.01835	4.29535	3.55043	1.95484	2.67209	2.0376	4.21093	3.21136	13.1632
NODE_1020_length_26670_cov_5.356979	416	26670	0.662777	0.794406	0.818631	1.24127	0.543526	0.782535	0.566683	0.918521	1.06114	0.286066
NODE_1021_length_26669_cov_7.711430	157	26669	0.860476	1.05171	1.56643	0.888881	0.390363	1.06911	0.630551	1.28221	0.878295	1.35958
NODE_1022_length_26657_cov_19.516239	646	26657	2.25236	2.62927	2.64603	3.7496	1.05005	2.38122	1.48522	3.37265	2.91232	2.75275
NODE_1023_length_26634_cov_18.201136	46	26634	2.32879	2.81975	4.0081	2.71131	1.60212	2.5118	1.73146	2.16388	2.8272	2.23605
NODE_1024_length_26613_cov_16.212893	632	26613	1.91468	2.55966	3.00557	2.74937	1.0951	2.64453	1.5031	2.33718	2.58828	1.73012
NODE_1025_length_26612_cov_17.039349	584	26612	1.54167	1.80488	2.84162	2.47724	0.79922	2.47382	1.51727	2.5368	2.29566	2.94742
NODE_1026_length_26603_cov_6.823979	358	26603	0.922272	1.24164	1.05577	1.66959	0.315615	1.16147	0.541805	1.5198	1.7921	0.000939962
NODE_1029_length_26565_cov_5.320671	416	26565	0.696734	0.716282	1.03442	0.963713	0.623911	0.751825	0.565855	1.00909	0.952997	0.439185
NODE_1031_length_26507_cov_5.353811	1226	26507	0.524099	0.871778	1.33512	1.14328	0.723194	0.604473	0.413701	0.783473	0.860403	0.48324
NODE_1033_length_26456_cov_7.457293	201	26456	0.824546	0.848163	1.0533	1.32765	0.491585	1.04198	0.633196	1.21261	0.901784	1.26338
NODE_1034_length_26455_cov_9.195341	1366	26455	0.823618	0.967795	1.30666	0.768231	0.26157	0.992528	0.549139	1.44467	1.07689	2.67157
NODE_1035_length_26450_cov_599.170335	770	26450	27.6809	33.6888	58.9091	24.8699	30.3672	31.8841	20.592	19.0816	27.1452	58.0573
NODE_1036_length_26421_cov_131.619472	771	26421	16.6254	17.4366	22.2275	15.604	7.31597	18.6432	11.9354	18.5634	17.8391	20.559
NODE_1037_length_26413_cov_38.348054	2648	26413	3.71301	4.17739	5.32131	3.67959	2.08232	4.67525	2.51483	3.52548	4.30587	3.71897
NODE_1040_length_26357_cov_11.569424	1226	26357	1.78422	1.80127	2.08549	2.31183	1.30098	1.51202	1.26714	1.5677	1.82568	0.606232
NODE_1044_length_26274_cov_7.039551	1040	26274	0.921516	1.10994	1.42838	1.47176	0.618908	0.910715	0.753908	0.854402	1.27852	0.705411
NODE_1045_length_26251_cov_35.841655	775	26251	4.30518	4.8058	5.92652	5.90721	3.05903	4.37249	3.6234	4.55984	5.19883	4.05779
NODE_1046_length_26244_cov_6.480813	416	26244	0.874652	1.02864	0.824718	0.928907	0.66287	0.730631	0.737191	0.902077	0.898837	0.917762
NODE_1048_length_26217_cov_970.449622	777	26217	74.2179	66.0883	150.749	39.7869	52.256	77.3258	66.9329	74.1831	98.691	96.7314
NODE_1049_length_26193_cov_23.689532	1220	26193	3.26949	3.77814	4.77579	1.93228	1.11993	3.90824	2.52953	1.89619	2.98962	4.24591
NODE_1051_length_26190_cov_91.092367	420	26190	9.83697	9.21388	10.9032	15.8527	7.27213	10.6143	7.91505	9.17686	11.2387	22.7725
NODE_1054_length_26090_cov_203.529556	780	26090	23.5216	27.4104	33.6122	23.1648	7.20037	28.9697	15.0508	20.7959	25.347	30.3038
NODE_1055_length_26073_cov_87.136867	781	26073	3.23692	3.82331	5.06496	2.66344	1.53311	4.57381	2.71698	5.23048	3.88404	24.1466
NODE_1056_length_26059_cov_39.978619	3634	26059	3.34353	4.02176	5.86992	3.74233	2.65486	4.02144	2.64042	3.10659	3.72413	12.6542
NODE_1058_length_25973_cov_25.282776	78	25973	1.51688	2.43699	3.28733	1.12471	1.34265	2.58845	1.52581	2.8333	2.01857	8.04962
NODE_1062_length_25926_cov_6.304588	712	25926	0.493074	0.79014	1.03635	1.45595	0.3148	0.821958	0.374418	1.2305	1.21827	0.832265
NODE_1063_length_25913_cov_93.534689	1415	25913	2.77807	3.38075	6.21704	3.84204	4.75683	4.23958	2.39358	4.11007	3.89397	54.273
NODE_1064_length_25901_cov_11.676855	786	25901	1.41787	1.50959	1.64003	2.12829	0.609209	1.68515	0.898042	1.47896	1.48624	1.6775
NODE_1067_length_25829_cov_7.870567	787	25829	0.636277	0.931294	0.977137	1.03911	0.257298	0.987925	0.483801	1.03484	1.15721	1.92796
NODE_1068_length_25823_cov_33.366928	788	25823	1.65679	2.92193	2.3084	5.10599	0.409308	2.53655	1.20077	5.35574	4.82646	10.5352
NODE_1069_length_25818_cov_100.751271	46	25818	12.1228	13.8144	15.7123	19.4483	9.37262	11.7452	7.40214	13.3911	14.1769	8.61714
NODE_1070_length_25788_cov_26.840244	790	25788	0.639183	0.944715	0.744121	0.75445	0.189371	1.06118	0.518799	1.81872	1.05698	15.6529
NODE_1073_length_25721_cov_11.197888	791	25721	1.57596	1.56566	1.95368	1.766	0.529418	1.32863	1.00888	1.86412	1.81984	1.36979
NODE_1074_length_25705_cov_5.950292	792	25705	0.638581	0.893767	1.48181	0.739618	0.259305	0.999991	0.630742	0.842001	0.783417	0.640189
NODE_1075_length_25692_cov_8.430784	725	25692	1.06673	1.20098	1.65388	0.868106	0.753701	1.16021	0.647799	1.15919	1.13272	0.894508
NODE_1076_length_25664_cov_17.321098	1226	25664	1.97088	1.80612	2.69897	1.75873	2.08081	1.77842	1.62252	1.64107	2.27555	4.25621
NODE_1077_length_25660_cov_20.664870	464	25660	2.24328	2.49079	3.57883	3.21747	1.86509	2.14344	1.33189	2.52342	2.53768	3.59154
NODE_1078_length_25656_cov_47.182259	628	25656	0.965923	1.25772	1.85205	0.838764	0.480999	1.67345	0.665011	1.86627	1.06241	26.5301
NODE_1080_length_25609_cov_72.190420	253	25609	7.8642	10.1765	13.6492	9.55917	3.08383	10.8109	7.1494	11.3384	12.6762	9.50286
NODE_1082_length_25599_cov_5.939868	416	25599	0.843544	0.981392	1.01423	1.20252	0.57109	0.963934	0.708683	0.969365	1.09013	0.351418
NODE_1084_length_25582_cov_10.065930	416	25582	0.804125	1.77883	2.41511	1.67473	1.29765	1.20236	0.771029	1.25757	1.21049	0.901908
NODE_1085_length_25490_cov_317.108315	800	25490	23.4193	41.442	68.0328	22.7026	23.3591	36.4344	24.3099	38.3846	49.1181	55.933
NODE_1086_length_25456_cov_17.164049	801	25456	1.97802	2.11374	3.06954	1.21234	1.22251	2.15092	1.49449	1.91811	2.59222	2.56158
NODE_1087_length_25452_cov_18.797535	1226	25452	1.2782	1.82164	3.01697	1.65932	1.34122	1.63545	1.34601	1.82534	2.01826	6.46416
NODE_1090_length_25429_cov_17.229605	76	25429	1.60033	2.26225	1.67848	2.86078	0.39171	2.0423	1.08852	2.86989	3.06734	3.16637
NODE_1091_length_25427_cov_23.370881	804	25427	2.15427	2.9359	3.40194	1.78631	0.941406	2.77446	1.95117	2.58984	2.9244	4.54675
NODE_1092_length_25394_cov_19.414736	421	25394	0.721339	0.818366	1.31593	0.785629	0.237155	1.60397	0.422504	1.74266	1.13628	10.2905
NODE_1093_length_25383_cov_8.340098	2695	25383	1.18307	1.13717	1.51821	2.06112	0.999501	1.12892	1.11191	1.70889	1.79945	0.0137743
NODE_1094_length_25343_cov_6.748102	416	25343	0.929623	1.02025	1.23603	1.46326	0.701523	0.906099	0.633969	0.984805	1.04884	0.760957
NODE_1096_length_25247_cov_7.753692	838	25247	1.03875	1.12856	1.9294	1.7267	0.923479	1.13071	0.514357	1.27712	1.20346	0.377346
NODE_1097_length_25227_cov_8.392261	1226	25227	0.848166	1.196	1.68306	1.28537	1.0303	1.33375	0.956662	1.38654	1.32511	0.76767
NODE_1099_length_25223_cov_18.247020	2279	25223	2.42189	2.13033	2.72598	2.73708	1.01048	2.59541	1.9202	2.35688	2.39531	2.60175
NODE_1100_length_25222_cov_9.293837	811	25222	0.671623	0.640782	1.14188	1.17258	0.173786	1.00996	0.418716	1.31882	1.24624	2.43108
NODE_1101_length_25220_cov_6.119690	416	25220	0.992632	0.889471	1.03407	1.67025	0.545574	0.798331	0.552219	0.937416	1.12816	0.424649
NODE_1102_length_25215_cov_12.296065	664	25215	1.42791	1.46873	1.73484	2.11753	0.556268	1.34883	0.888709	2.31622	2.37515	1.69736
NODE_1103_length_25150_cov_22.961466	584	25150	2.36669	2.96204	3.73495	3.37544	1.16286	3.10781	2.41522	2.98641	3.576	2.58592
NODE_1104_length_25141_cov_9.935143	1417	25141	1.56035	1.28697	1.94292	1.61218	0.75023	1.53663	0.897068	1.29627	1.71419	0.967416
NODE_1105_length_25136_cov_43.648220	816	25136	5.12527	5.46651	4.98453	7.86915	2.7288	5.99853	4.94901	6.87532	7.47129	6.28573
NODE_1108_length_25083_cov_104.574157	781	25083	5.23208	6.26098	7.31998	4.63249	2.3442	6.31859	4.56451	8.29811	6.97781	32.6768
NODE_1109_length_25057_cov_7.209463	818	25057	0.885822	1.13249	1.50771	1.2595	0.788443	0.952028	0.589173	1.17236	1.02364	0.795497
NODE_1110_length_25052_cov_49.347522	819	25052	4.25305	4.28334	8.51183	2.2074	1.90506	6.02702	3.97184	3.05094	4.92843	13.8493
NODE_1111_length_25031_cov_58.185178	820	25031	2.68067	2.45076	3.87497	1.5036	0.667135	2.71788	1.89522	2.99606	3.37068	26.955
NODE_1114_length_24977_cov_180.722735	821	24977	23.2329	21.6973	30.4692	11.9344	17.4658	24.2126	17.541	9.88136	12.6314	54.4773
NODE_1116_length_24975_cov_11.975120	1226	24975	1.99913	1.68221	2.53394	2.02264	1.13197	1.78958	1.45193	1.601	2.14934	0.88507
NODE_1117_length_24936_cov_22.909610	823	24936	2.55353	2.84712	4.36953	2.92022	1.40562	3.06781	2.19618	3.37353	3.28733	3.82149
NODE_1118_length_24932_cov_8.082566	416	24932	1.0322	1.13654	1.82256	1.93999	0.881689	1.24958	0.90855	1.18099	1.21361	0.501999
NODE_1119_length_24926_cov_5.850388	825	24926	0.46076	0.55066	0.667638	1.0333	0.155145	0.490204	0.357477	0.837257	0.457461	0.971319
NODE_1120_length_24919_cov_6.434202	826	24919	0.631392	0.738312	1.05007	0.708472	0.136073	1.01378	0.482695	0.711966	0.94387	1.57815
NODE_1121_length_24902_cov_19.954964	1214	24902	3.45376	2.28478	1.63795	5.38805	2.76547	2.43586	2.89606	2.985	4.51436	0.635384
NODE_1123_length_24892_cov_65.786287	828	24892	6.94873	8.36971	11.4332	12.3989	2.77938	8.46552	4.74128	11.5214	9.23866	9.92897
NODE_1124_length_24818_cov_17.085369	249	24818	0.807354	1.07347	0.940735	2.33888	0.595665	0.950972	0.418698	1.65492	1.53541	6.656
NODE_1125_length_24811_cov_5.412627	416	24811	0.622675	0.95491	1.36124	1.29759	0.439139	0.771059	0.608526	0.915764	0.864488	0.220284
NODE_1126_length_24759_cov_20.289508	831	24759	0.593322	0.96099	1.17458	0.531874	0.346729	0.923845	0.565671	0.929019	0.783185	11.1303
NODE_1128_length_24737_cov_43.040799	46	24737	5.71517	5.75427	7.61415	7.10787	4.86365	5.25177	3.83727	4.51085	5.94753	6.31892
NODE_1129_length_24732_cov_47.230255	816	24732	6.08361	6.88512	7.5758	9.17432	3.53727	6.09385	4.83707	6.47462	7.38089	5.60535
NODE_1131_length_24705_cov_404.479635	834	24705	28.6485	36.8844	54.94	34.1593	23.0926	37.0524	24.5985	23.6596	37.6652	40.5681
NODE_1132_length_24704_cov_26.533085	835	24704	1.73105	2.18602	4.15695	1.21881	1.60434	2.11536	1.71251	3.0441	3.94459	8.51027
NODE_1134_length_24679_cov_4.889173	1226	24679	0.451667	0.736543	1.07512	1.14456	0.496206	0.770401	0.602927	0.703582	0.649773	0.451049
NODE_1135_length_24678_cov_7.712342	837	24678	0.691583	0.731576	0.934368	1.03185	0.0485493	0.973821	0.411095	1.27443	1.26651	1.58374
NODE_1137_length_24648_cov_8.696011	838	24648	0.940743	1.0453	1.46724	1.90609	0.474966	0.969349	0.51861	1.85342	1.56535	0.745632
NODE_1138_length_24638_cov_55.883944	46	24638	8.29463	7.39775	8.56755	10.2904	5.21701	6.86628	5.38051	6.24562	8.22413	6.04832
NODE_1143_length_24558_cov_49.186304	840	24558	5.16	5.56006	7.3378	7.12771	1.32371	6.92238	4.10453	6.9985	7.5749	9.31605
NODE_1144_length_24556_cov_11.527407	417	24556	1.25405	1.36695	2.19585	1.94731	1.65466	1.3827	0.870808	1.23865	1.40845	0.950211
NODE_1145_length_24523_cov_51.523051	842	24523	6.69697	8.27065	9.06584	9.26157	3.49424	7.19633	4.335	7.98617	8.73486	3.86868
NODE_1146_length_24489_cov_23.104977	835	24489	1.64669	2.08344	3.80472	1.05748	1.36566	1.60303	1.27912	2.25078	3.18489	7.70897
NODE_1147_length_24470_cov_6.682163	1226	24470	0.9491	1.14999	1.26101	1.21394	0.871039	1.12688	0.721871	0.668258	1.14082	0.516714
NODE_1149_length_24451_cov_7.084563	1540	24451	1.11968	0.622705	0.96151	0.372565	0.410582	0.969057	0.609755	0.311737	0.758703	2.34011
NODE_1152_length_24415_cov_6.148358	3746	24415	0.973028	0.874454	1.13694	0.980685	0.440964	0.919136	0.478095	0.805393	1.17861	0.735459
NODE_1153_length_24411_cov_692.568197	223	24411	103.003	99.1147	128.672	112.465	50.6051	102.546	72.2476	94.1552	105.672	49.1938
NODE_1155_length_24382_cov_17.121593	848	24382	0.627226	1.21708	1.74625	0.529985	0.996237	1.11287	0.534741	1.57954	0.814818	7.4273
NODE_1156_length_24377_cov_55.104556	233	24377	7.52566	6.55601	7.74155	10.5383	3.13611	6.7357	5.26018	9.905	10.1177	0.0431281
NODE_1157_length_24332_cov_248.070272	850	24332	30.5593	29.2021	43.2764	35.9419	18.4386	31.8011	21.8483	30.6047	33.0315	15.5259
NODE_1160_length_24327_cov_9.832976	204	24327	1.07801	1.18546	1.84013	1.28493	0.814697	1.28966	0.870825	1.42368	1.30844	1.7204
NODE_1162_length_24287_cov_6.896831	1226	24287	0.671911	0.738675	0.985745	1.00016	0.757538	0.6818	0.575879	1.00844	0.741909	1.55267
NODE_1164_length_24248_cov_81.536395	849	24248	10.5652	9.73199	9.57307	12.8191	4.98017	8.97244	8.06125	12.3966	14.4813	0.0209505
NODE_1165_length_24207_cov_295.394543	3206	24207	45.8161	45.3719	62.2313	34.7591	25.816	44.4245	28.9857	27.0751	44.1349	25.7507
NODE_1167_length_24190_cov_19.472757	855	24190	1.37293	2.11062	2.45012	1.10576	0.937638	2.02151	1.6333	2.71389	1.88905	6.51746
NODE_1169_length_24177_cov_10.126026	416	24177	1.20907	1.29818	1.77039	2.81974	0.510735	1.04776	0.850187	1.96136	1.69229	1.05156
NODE_1171_length_24166_cov_20.221268	108	24166	1.20753	2.10529	2.82859	1.43138	1.43051	2.00228	0.833473	2.2638	2.75415	7.33341
NODE_1173_length_24165_cov_7.280133	552	24165	0.880107	1.21762	1.75585	1.28307	0.496246	1.06211	0.76729	0.9551	1.24426	0.491359
NODE_1175_length_24156_cov_4.087299	859	24156	0.744858	0.638117	0.449257	0.928352	0.226261	0.577292	0.299353	0.692089	0.87775	0.504243
NODE_1177_length_24137_cov_154.180259	860	24137	10.7141	17.9226	23.018	24.4697	11.971	16.5192	8.50469	16.9688	18.1311	10.9491
NODE_1178_length_24125_cov_10.960241	2327	24125	1.50776	1.39909	2.21843	1.36744	1.02964	1.68855	1.15925	1.64061	1.88117	1.17309
NODE_1179_length_24119_cov_6.871759	1226	24119	1.04631	1.07259	1.59532	0.855426	0.839733	1.24725	0.645851	0.469356	0.887316	0.928768
NODE_1180_length_24108_cov_46.045150	605	24108	6.73103	6.95711	9.05844	9.76463	5.438	6.71214	4.64711	6.23545	6.19271	2.53996
NODE_1181_length_24082_cov_17.026845	864	24082	1.53927	1.70888	2.58282	1.95144	0.563501	2.036	1.50124	2.44459	2.36005	3.70828
NODE_1182_length_24079_cov_5.616758	865	24079	0.593818	0.677659	0.983423	1.01825	0.656918	0.688396	0.565316	0.883737	0.806819	0.820941
NODE_1183_length_24056_cov_19.245698	584	24056	2.24968	2.66666	3.40057	2.5481	0.96351	2.61903	1.67088	2.46113	2.78814	2.58361
NODE_1184_length_24033_cov_23.272124	867	24033	1.6862	1.58649	2.86278	1.24321	0.369788	2.71911	1.00523	2.51746	1.76672	5.2592
NODE_1185_length_24021_cov_36.267838	868	24021	4.65176	5.64263	7.52585	2.85531	0.974028	6.38602	3.03067	4.28627	4.59812	4.15046
NODE_1187_length_24005_cov_43.083173	869	24005	7.67523	6.61965	9.82574	3.95122	2.87373	7.38463	4.357	1.86916	4.4973	7.04324
NODE_1188_length_23984_cov_19.260228	870	23984	2.19351	2.56925	3.153	2.36131	1.01874	2.6246	1.90871	2.47781	2.45765	3.88117
NODE_1190_length_23883_cov_41.985018	4143	23883	4.50215	4.8925	7.22874	5.88113	5.73137	4.32659	3.80499	4.7678	5.67873	5.00601
NODE_1191_length_23857_cov_51.155197	872	23857	4.80436	5.10009	6.69968	9.86167	2.21428	4.83119	3.02	8.40469	8.15568	7.75114
NODE_1192_length_23851_cov_46.796100	1011	23851	3.59972	3.73782	7.49651	1.87514	3.07681	4.55147	3.99922	4.49585	5.35246	10.561
NODE_1193_length_23851_cov_6.422928	712	23851	0.876001	1.15193	1.24186	1.32222	0.295777	0.941565	0.5588	1.2265	1.07653	0.458049
NODE_1196_length_23763_cov_54.727940	875	23763	6.09477	5.79749	6.90918	6.8331	3.50594	5.67132	4.44173	5.10896	7.28119	10.9458
NODE_1199_length_23696_cov_5.994924	876	23696	0.787395	0.942919	1.17406	0.756754	0.494733	0.863064	0.581757	0.792023	0.713813	1.05665
NODE_1200_length_23695_cov_56.835364	2019	23695	2.24457	3.18743	4.494	3.55706	5.09684	3.0286	1.63813	3.59524	3.11143	24.4316
NODE_1202_length_23681_cov_10.785575	1226	23681	1.29321	1.45194	1.515	2.11892	1.39208	0.981406	0.847151	1.11208	1.30977	2.05785
NODE_1203_length_23640_cov_113.031503	2213	23640	17.0686	16.2307	22.7807	20.3412	9.59397	16.6221	12.4167	14.6239	18.9545	10.8064
NODE_1204_length_23625_cov_16.671871	684	23625	1.04218	1.65963	2.3884	0.956806	0.544565	1.82607	0.667627	1.76253	1.22765	5.32629
NODE_1207_length_23592_cov_4.676212	1226	23592	0.673555	0.669947	1.10218	0.402254	0.501672	0.704025	0.45264	0.329646	0.720793	0.932097
NODE_1210_length_23525_cov_24.811802	3650	23525	1.96922	2.78457	3.49138	1.80393	1.3111	3.13143	1.36257	2.30842	2.28271	4.23335
NODE_1211_length_23520_cov_93.139911	883	23520	11.3933	11.2968	13.7049	25.2142	6.91782	11.538	7.05371	20.1954	16.4082	6.73503
NODE_1212_length_23515_cov_9.235507	416	23515	1.28388	1.4845	1.45578	2.67902	0.700769	0.998632	1.15188	1.35743	1.8674	0.382577
NODE_1213_length_23506_cov_168.080508	41	23506	23.4253	27.1866	32.7143	36.8041	12.7293	25.7372	16.4901	23.8415	27.9051	12.3946
NODE_1214_length_23494_cov_118.901532	886	23494	12.6972	14.8749	20.2506	11.4882	7.73471	14.1963	9.93167	8.78402	13.4401	35.3778
NODE_1215_length_23473_cov_864.294175	887	23473	123.351	114.585	215.97	95.15	80.3863	123.096	100.909	82.682	138.661	115.516
NODE_1217_length_23430_cov_6.839701	888	23430	0.609016	0.947502	1.36533	0.69353	0.410092	0.925242	0.647741	0.9661	0.706844	1.54595
NODE_1218_length_23429_cov_34.114229	46	23429	3.19199	5.7798	7.62034	7.00779	4.38347	5.36263	3.18519	4.17122	4.9722	2.33167
NODE_1223_length_23356_cov_15.206128	890	23356	1.52306	1.49826	2.75882	1.40971	1.53237	1.45079	1.30975	1.61038	1.84527	3.51016
NODE_1224_length_23343_cov_12.849150	416	23343	1.8536	2.19378	2.1843	3.44453	0.723829	1.70277	1.08129	2.16137	2.25485	0.861232
NODE_1225_length_23342_cov_16.776742	801	23342	1.63609	2.35303	3.2428	1.53593	1.31129	2.05263	1.87539	1.83318	2.52439	2.96335
NODE_1226_length_23320_cov_23.055448	297	23320	3.06899	3.55958	3.98181	5.19374	2.06231	3.25649	1.89622	3.5476	3.81105	2.17845
NODE_1229_length_23274_cov_20.133081	416	23274	2.45114	2.83925	3.24872	4.65846	2.06716	2.07275	1.67804	2.15012	2.84429	2.00358
NODE_1230_length_23274_cov_7.594944	454	23274	1.04562	1.00333	1.30216	1.59062	1.05143	0.858211	0.65262	1.15977	1.04957	0.866189
NODE_1231_length_23256_cov_4.916469	896	23256	0.685992	0.971227	1.07161	0.531247	0.306264	0.689807	0.711894	0.3858	0.878421	0.668692
NODE_1234_length_23184_cov_10.567296	416	23184	0.753075	1.23718	1.67158	2.21842	0.685721	1.07921	0.773963	1.77395	2.08914	1.69444
NODE_1235_length_23175_cov_16.501730	464	23175	1.82799	1.84978	1.83494	2.18354	1.42388	1.60789	1.79183	1.95116	2.48163	3.67134
NODE_1238_length_23130_cov_13.995320	2435	23130	1.71829	2.02477	2.87329	2.04106	1.20464	1.94033	1.33777	2.00556	2.10691	1.77691
NODE_1239_length_23125_cov_8.014521	900	23125	0.990276	1.0057	1.3646	1.26817	0.677666	1.06203	0.574111	0.914214	1.01993	1.46166
NODE_1241_length_23072_cov_6.790242	416	23072	0.711061	0.8493	0.995911	1.88369	0.563223	0.762224	0.45538	1.50853	1.64624	0.427608
NODE_1242_length_23051_cov_7.750391	2643	23051	0.666438	0.635772	1.09796	1.06473	0.538253	0.885847	0.653324	1.15755	1.19088	1.46974
NODE_1244_length_23041_cov_55.183242	903	23041	4.91165	7.27108	9.91841	7.08575	6.73828	6.41387	4.22741	6.99344	7.85517	9.35741
NODE_1245_length_23032_cov_6.316882	1226	23032	0.956533	1.01373	1.62573	0.671885	0.771393	1.07058	0.859996	0.574331	1.01985	0.5846
NODE_1246_length_23013_cov_85.561155	159	23013	10.7039	11.5592	13.8211	13.4664	6.24469	11.8588	8.94274	12.1797	15.0712	10.1523
NODE_1251_length_22937_cov_683.102963	683	22937	87.7427	95.3105	124.831	146.948	58.9138	89.6825	61.7703	92.7481	103.65	58.4124
NODE_1252_length_22918_cov_47.028343	650	22918	6.00613	6.64762	8.51403	8.07419	4.6306	6.70599	5.56522	9.53665	10.0716	0.108212
NODE_1253_length_22916_cov_83.267705	883	22916	10.0771	10.3128	12.4952	23.1361	6.77509	9.54151	6.22187	17.7878	15.235	5.80465
NODE_1254_length_22897_cov_23.106383	909	22897	2.27606	3.23068	3.93592	2.19028	1.61677	3.54664	2.16418	3.22285	3.69233	4.44768
NODE_1255_length_22893_cov_12.550398	288	22893	1.94248	1.92897	1.65255	2.72042	1.26395	1.73584	1.40966	2.14639	2.23819	0
NODE_1256_length_22878_cov_17.164308	2457	22878	0.883908	1.15462	0.847173	2.79399	0.655893	1.09593	0.892826	1.87403	1.96173	6.99816
NODE_1257_length_22869_cov_80.498334	912	22869	7.40525	8.9964	13.8235	8.55916	4.53504	9.23659	6.84268	8.01774	9.96209	7.38243
NODE_1258_length_22844_cov_125.717890	913	22844	2.9084	2.73187	4.59931	3.00431	4.01792	2.72776	1.94475	2.62273	3.03047	86.0989
NODE_1260_length_22814_cov_608.906235	617	22814	84.3519	92.5638	117.987	137.515	61.0085	86.6389	55.2587	94.7324	99.2762	39.3946
NODE_1261_length_22814_cov_94.157520	1711	22814	10.9737	14.4565	17.4	17.1281	10.8204	14.1712	10.807	14.0639	18.203	3.27788
NODE_1263_length_22795_cov_13.329244	1226	22795	0.770799	1.17825	1.63053	1.25263	0.976518	1.12925	0.929912	1.22278	1.1382	4.28394
NODE_1265_length_22769_cov_10.030554	917	22769	1.12323	1.25116	1.27996	0.843154	0.169669	1.2175	0.656788	1.11628	1.21955	2.71372
NODE_1268_length_22720_cov_5.347937	416	22720	0.531213	0.952288	0.869976	1.29022	0.593483	0.919696	0.660864	0.685124	1.01043	0.302267
NODE_1269_length_22704_cov_15.547574	1226	22704	1.06579	2.52196	2.94969	3.79919	1.95064	1.82179	0.758354	2.3067	2.13186	2.13405
NODE_1270_length_22664_cov_6.262418	416	22664	1.01387	1.11442	1.17077	1.71643	0.409678	1.01333	0.561437	1.03654	0.98095	0.255889
NODE_1272_length_22644_cov_22.065120	297	22644	3.09986	3.03889	3.60015	4.62292	1.16988	3.24791	2.02263	3.66614	3.17054	2.18566
NODE_1275_length_22578_cov_657.724504	922	22578	68.8207	70.0081	116.563	54.6981	49.5419	74.9592	66.11	88.0681	97.4924	159.314
NODE_1276_length_22571_cov_12.588248	1226	22571	1.39794	2.1461	2.72895	1.43173	1.56458	1.99641	1.12797	1.49382	1.82134	1.62051
NODE_1277_length_22523_cov_68.701709	650	22523	9.05104	10.1353	12.1136	12.5327	6.79673	9.74132	7.75375	13.9922	14.7701	0.178859
NODE_1278_length_22502_cov_12.104825	107	22502	0.80558	1.02443	1.4263	0.83185	0.294043	1.45396	0.599235	1.19681	0.902485	4.72296
NODE_1279_length_22500_cov_53.343907	650	22500	6.74579	7.77843	8.71742	8.70432	5.49943	7.42197	5.81454	10.4856	10.9835	0.106343
NODE_1280_length_22483_cov_5.486891	1226	22483	0.644456	0.920119	1.41857	1.13861	0.659315	0.945764	0.533854	0.732649	0.706473	0.386049
NODE_1282_length_22472_cov_208.431637	886	22472	11.1612	14.9292	19.5252	16.5452	8.47763	13.5408	7.64625	15.1444	14.7438	44.7119
NODE_1284_length_22404_cov_51.589154	127	22404	3.07072	5.13968	5.15572	4.63417	0.955113	5.56322	2.406	7.20168	5.1996	16.9162
NODE_1286_length_22356_cov_29.326084	46	22356	3.96806	4.71931	2.83948	5.95606	2.69154	4.43565	3.84497	5.34122	6.16064	1.88875
NODE_1288_length_22343_cov_10.443647	1226	22343	1.64798	1.58958	2.09289	1.92824	1.11232	1.44083	1.24965	0.905829	1.58096	0.8864
NODE_1290_length_22330_cov_9.966420	1226	22330	1.39443	1.51966	2.41149	1.42007	0.690409	1.66158	1.43965	1.39393	1.68222	0.718692
NODE_1293_length_22314_cov_27.284469	1226	22314	2.91554	3.53214	5.40744	2.51338	2.53035	3.66254	2.52688	3.30496	3.04131	4.392
NODE_1294_length_22303_cov_1237.122393	663	22303	177.477	185.114	246.955	185.226	75.9206	192.163	127.306	165.822	201.01	179.515
NODE_1297_length_22243_cov_8.570353	935	22243	1.07398	1.22752	0.940011	1.50194	0.759313	1.44364	1.06697	1.66449	1.8152	0.00736443
NODE_1300_length_22201_cov_4.989569	1226	22201	0.928469	0.723057	0.415795	1.03141	0.447108	0.612858	0.294416	0.657891	0.854402	0.858697
NODE_1301_length_22200_cov_218.470535	649	22200	16.6796	29.3732	46.7261	12.8469	10.6568	27.023	19.8455	29.1098	36.381	47.2153
NODE_1302_length_22197_cov_4.948921	416	22197	0.605978	0.721586	1.10696	0.922146	0.759555	0.764362	0.557054	0.829674	1.12309	0.219874
NODE_1303_length_22180_cov_20.038463	646	22180	2.91779	2.76027	3.453	3.34169	2.09126	2.71229	2.07684	3.29754	3.56178	1.9602
NODE_1304_length_22175_cov_5.256420	2435	22175	0.671246	0.823708	1.27334	0.593097	0.377771	0.900563	0.507133	0.755357	0.734127	0.71253
NODE_1311_length_22124_cov_7.238162	416	22124	0.890861	1.2422	1.77115	1.87983	0.8576	1.14225	0.573718	1.00439	1.16753	0.244909
NODE_1312_length_22113_cov_10.941880	416	22113	0.945418	1.36026	2.26777	1.40729	0.946397	1.34016	0.715642	1.38423	1.5561	1.58645
NODE_1313_length_22111_cov_6.399211	943	22111	1.01812	1.20673	1.24008	0.896412	0.245101	1.01591	0.656645	0.826047	1.20218	0.564368
NODE_1314_length_22067_cov_14.909277	838	22067	1.8	2.28129	2.60694	2.50761	0.792787	2.11608	1.51163	2.43884	2.82521	1.24366
NODE_1315_length_22042_cov_47.097057	816	22042	5.77168	6.7918	5.40241	9.12819	2.47299	6.9455	5.71334	8.55694	8.6641	5.41708
NODE_1316_length_22031_cov_5.889834	1764	22031	0.834418	0.614913	0.899632	1.00895	0.259941	0.94784	0.729257	0.789008	1.06159	0.831205
NODE_1318_length_22027_cov_5.661615	2435	22027	0.476877	0.534674	1.01947	0.476824	0.561395	0.702168	0.517196	0.554538	0.654044	1.59679
NODE_1319_length_22017_cov_8.356570	485	22017	0.608126	1.07464	1.6119	1.51743	0.522547	0.943566	0.815402	1.69877	1.36137	1.01246
NODE_1321_length_21998_cov_21.186620	949	21998	1.07952	1.42046	2.0613	0.695589	1.57017	1.2878	0.716178	0.993646	1.23976	10.5693
NODE_1322_length_21991_cov_5.048596	2487	21991	0.588271	0.934068	1.0329	0.605852	0.20795	0.664321	0.497311	0.897067	0.658482	0.76407
NODE_1324_length_21986_cov_120.565318	1565	21986	7.95668	11.0086	15.0331	11.3047	6.78663	9.42066	5.0459	8.87334	9.61315	21.9348
NODE_1327_length_21959_cov_5.891618	1154	21959	0.598642	0.545152	0.569128	0.874511	0.11248	0.907147	0.496692	1.00586	1.42261	1.10054
NODE_1328_length_21953_cov_19.213764	1226	21953	2.41261	2.33108	3.48645	3.50559	1.97342	2.40225	2.08354	2.41588	3.20666	1.75165
NODE_1329_length_21945_cov_6.047053	1168	21945	0.609942	0.708159	1.22931	0.402828	0.617348	0.637544	0.483651	0.571372	0.638151	1.83675
NODE_1330_length_21936_cov_6.988803	552	21936	0.889659	0.953752	1.55516	1.10107	0.259668	1.06235	0.638834	1.26181	1.29612	0.642092
NODE_1331_length_21935_cov_5.792276	358	21935	0.940144	1.05253	0.952003	0.967194	0.869537	1.08509	0.583915	1.11207	1.18034	0.0204951
NODE_1332_length_21932_cov_905.739498	957	21932	83.9799	77.3093	153.763	69.4581	70.5663	77.3904	66.9175	69.5838	93.3519	145.192
NODE_1333_length_21930_cov_6.188937	1295	21930	0.476681	0.880237	0.81462	1.01945	0.368153	0.672332	0.55227	0.658955	0.889065	1.4268
NODE_1334_length_21879_cov_30.485475	959	21879	5.15062	3.96777	4.64064	6.57374	2.08017	4.67808	3.45431	4.08703	5.43998	1.68824
NODE_1337_length_21823_cov_4.823456	416	21823	0.615658	0.766744	1.00954	0.531554	1.02983	0.471546	0.605841	0.737257	1.09156	0.275521
NODE_1339_length_21811_cov_79.301250	961	21811	7.42187	9.98431	10.662	7.66982	4.53109	8.87087	6.81817	9.43142	10.4234	18.1005
NODE_1340_length_21800_cov_94.277627	603	21800	11.2785	12.3999	16.5111	11.6053	5.31178	14.439	8.58244	15.4298	12.3788	11.3185
NODE_1341_length_21793_cov_10.474745	963	21793	0.487188	0.823117	0.794434	0.465979	0.0988678	0.967283	0.382952	1.18113	1.03709	4.1982
NODE_1343_length_21783_cov_124.756305	964	21783	15.0504	18.3852	23.0288	22.8994	10.1167	17.9692	10.4789	20.3402	20.851	13.4073
NODE_1344_length_21776_cov_5.721422	454	21776	0.768617	0.667497	0.927195	1.11898	0.815203	0.861515	0.53816	0.829406	0.919106	0.610524
NODE_1351_length_21720_cov_14.042973	326	21720	1.61686	1.97628	1.96087	2.34898	1.06346	1.9768	1.40705	1.87155	2.30447	1.87147
NODE_1352_length_21675_cov_62.412905	967	21675	7.18298	8.78113	9.33855	14.9524	4.67236	7.26728	4.76664	10.4497	11.4607	5.01097
NODE_1353_length_21666_cov_1030.309935	968	21666	161.424	167.797	223.241	187.023	101.438	164.998	102.189	125.42	164.655	64.6184
NODE_1355_length_21632_cov_8.752004	288	21632	1.29102	1.41706	1.78011	2.11184	0.647244	1.11563	0.821162	1.68917	1.84003	0
NODE_1356_length_21630_cov_94.234299	253	21630	9.30893	13.2703	20.3388	11.3867	6.51627	12.9852	7.77061	10.8347	14.1339	17.3346
NODE_1358_length_21574_cov_78.803151	41	21574	8.54895	9.94735	12.7233	15.8926	6.04234	8.83584	5.55411	11.0628	11.4795	5.95481
NODE_1359_length_21571_cov_6.089468	1226	21571	0.716365	0.869588	1.19046	1.24384	0.526282	0.859763	0.371864	0.789946	1.1422	0.84673
NODE_1360_length_21562_cov_6.095132	417	21562	0.610921	0.946006	1.19238	1.01669	0.610472	0.78866	0.518722	0.438911	0.633568	0.955843
NODE_1361_length_21539_cov_82.328151	253	21539	9.50538	10.8885	15.3869	11.4188	4.23806	12.5525	9.36115	13.5814	17.7385	9.00184
NODE_1363_length_21505_cov_117.598928	771	21505	15.8304	15.894	20.1838	20.3885	12.7464	14.4328	10.4993	16.275	17.3788	15.4289
NODE_1365_length_21485_cov_31.072142	405	21485	1.72042	1.98886	1.87756	1.85736	0.465844	1.82931	1.21668	3.03353	2.48528	15.0111
NODE_1367_length_21473_cov_84.889252	159	21473	10.5161	12.0292	13.7352	13.3895	5.05299	11.7778	8.74881	12.0028	13.2131	10.3337
NODE_1369_length_21413_cov_29.678107	978	21413	3.60537	3.69269	5.73268	3.71964	2.5604	4.08815	3.36089	4.67565	5.03221	3.07961
NODE_1371_length_21406_cov_22.488689	2611	21406	1.02252	1.25967	2.07931	0.677325	0.260383	1.74494	0.833997	1.86589	1.4519	8.99578
NODE_1373_length_21345_cov_15.602724	980	21345	1.89146	1.94894	2.3408	1.83385	1.04269	1.70555	1.4819	1.8661	2.65588	2.12365
NODE_1375_length_21336_cov_7.063390	1226	21336	1.05298	1.14245	1.54791	0.752462	0.717551	1.00066	0.942724	0.917481	1.28607	0.800578
NODE_1376_length_21331_cov_57.094849	46	21331	8.30899	7.24919	7.86411	9.64491	6.22867	6.7949	4.81161	6.38871	7.38724	5.70211
NODE_1377_length_21318_cov_22.904952	983	21318	2.427	2.851	2.90171	4.83185	0.673812	3.18624	2.35997	4.46395	4.08349	2.46389
NODE_1378_length_21283_cov_9.783541	416	21283	1.30592	0.90315	2.25001	1.55645	1.35343	0.93478	0.594693	1.09317	1.13556	1.89372
NODE_1379_length_21275_cov_35.296513	985	21275	4.61763	3.93368	4.33428	4.46522	1.86239	4.47382	4.02431	4.67181	6.19927	5.88265
NODE_1382_length_21245_cov_50.408259	967	21245	5.01272	6.75414	7.7461	12.7176	4.35798	5.64088	3.51203	7.1191	7.71298	5.75086
NODE_1386_length_21236_cov_12.862046	570	21236	1.33688	1.56409	2.32358	2.48286	0.76083	1.50337	0.916182	1.83897	1.84579	1.50324
NODE_1387_length_21221_cov_65.398469	650	21221	9.27836	10.0545	10.9596	11.2055	5.51387	8.98664	8.15227	13.3146	14.1299	0.156434
NODE_1390_length_21179_cov_5.779066	989	21179	0.360705	0.554696	0.826372	0.955167	0.173036	0.592578	0.2725	0.994059	0.781495	1.55489
NODE_1391_length_21153_cov_6.678785	201	21153	0.803194	0.948697	1.09642	0.987509	0.650782	0.951708	0.425616	1.1428	0.873128	1.13001
NODE_1392_length_21152_cov_38.133905	912	21152	5.95682	5.70912	7.49188	4.46964	3.34521	5.96012	3.5378	3.73332	4.30916	5.37125
NODE_1395_length_21116_cov_10.797066	838	21116	1.32289	1.6054	1.09046	3.40282	0.56851	1.27749	0.711937	2.52303	2.19226	0.446179
NODE_1396_length_21113_cov_12.813373	993	21113	1.80584	1.51083	2.9281	1.32738	0.97986	1.57204	1.09151	1.32069	1.77816	2.42035
NODE_1397_length_21111_cov_6.354246	416	21111	0.845279	0.774174	1.20865	0.86342	1.0188	0.952491	0.758365	1.15613	1.42397	0.406753
NODE_1398_length_21098_cov_9.852065	401	21098	0.974996	1.10858	1.30979	1.4403	0.250036	1.22554	0.83236	1.30347	1.08257	1.85102
NODE_1399_length_21094_cov_92.370170	996	21094	5.36137	6.18451	9.62857	3.53973	3.24271	5.61263	4.27896	4.62336	7.2767	41.8667
NODE_1403_length_21078_cov_35.875517	2109	21078	2.9046	3.75137	4.81396	4.50495	1.11665	3.39674	2.08834	4.15643	3.82248	4.43526
NODE_1405_length_21069_cov_15.286190	640	21069	1.23671	1.25953	1.83328	1.9595	1.15616	1.45842	0.793396	1.67137	1.36052	3.01151
NODE_1407_length_21055_cov_22.226286	243	21055	2.36921	2.73853	4.49117	4.14884	3.45113	3.01589	1.70725	2.35667	2.61976	2.40405
NODE_1409_length_21045_cov_5.413530	1168	21045	0.318384	0.445927	1.04767	0.309174	0.379253	0.440703	0.39577	0.507445	0.66574	2.01996
NODE_1410_length_21038_cov_6.799981	1105	21038	0.915459	0.85836	0.857	1.12864	0.395941	0.714774	0.584162	0.97439	0.802405	1.0042
NODE_1411_length_21032_cov_35.763694	1002	21032	2.08419	2.78976	2.98938	2.83209	0.875571	2.66941	1.75421	4.5955	3.21869	13.9601
NODE_1412_length_21030_cov_771.533588	739	21030	50.2467	52.1513	87.6836	43.612	38.8747	54.0066	38.1155	35.5998	51.6691	96.9341
NODE_1413_length_20965_cov_7.890340	1226	20965	0.846808	1.42596	1.48596	1.66649	0.731517	0.997425	0.854399	0.968886	1.25544	0.600557
NODE_1414_length_20960_cov_7.046448	454	20960	1.0453	0.82092	1.14063	1.43547	1.16389	1.02087	0.744975	0.975689	1.16664	0.676184
NODE_1415_length_20943_cov_35.740329	816	20943	3.90541	5.14125	4.41524	5.85481	2.16895	4.95323	3.30927	5.21182	5.7526	6.59941
NODE_1416_length_20922_cov_6.886328	1226	20922	1.13285	0.932203	1.30562	1.08578	0.600691	0.768451	0.837666	0.902362	1.27637	0.896557
NODE_1417_length_20921_cov_21.834563	416	20921	2.17367	2.92575	3.53411	4.89394	2.00171	2.6859	1.75187	2.87096	3.4025	1.89203
NODE_1418_length_20914_cov_10.640779	1009	20914	1.4732	1.53825	2.024	1.91803	1.11211	1.61687	0.834448	1.75323	1.48795	1.07252
NODE_1421_length_20880_cov_19.145114	441	20880	1.72915	2.1449	3.59241	4.13906	0.918958	2.34457	1.16252	3.33979	3.00382	2.17523
NODE_1424_length_20787_cov_52.851196	1011	20787	5.20149	5.54239	7.13268	3.60226	1.99913	6.23889	3.93896	4.65114	6.24405	14.9186
NODE_1425_length_20786_cov_108.503642	1324	20786	15.3836	15.5755	25.2197	7.82689	10.5436	17.8503	10.3757	7.264	9.32259	16.4054
NODE_1426_length_20780_cov_933.033631	1013	20780	136.112	127.06	174.702	98.8389	48.2565	142.608	92.4794	78.9059	125.671	113.253
NODE_1427_length_20777_cov_24.956182	460	20777	2.5916	2.26682	2.42733	3.02454	1.13918	2.5802	2.06093	3.29714	3.46736	3.78528
NODE_1428_length_20774_cov_298.880641	1015	20774	26.4453	28.3832	40.4188	34.8799	15.1943	27.5203	16.2735	30.8131	32.8899	36.7501
NODE_1429_length_20765_cov_7.477499	1226	20765	0.957453	1.23563	1.53664	1.1148	0.944627	0.99067	0.858646	1.13474	1.25131	0.60987
NODE_1430_length_20757_cov_6.087383	5608	20757	0.577422	0.862357	0.83756	1.50417	0.50082	0.641475	0.711257	1.14777	1.19124	0.578735
NODE_1432_length_20750_cov_6.087606	1018	20750	0.786305	0.972302	1.25841	1.50121	0.528433	0.913766	0.502808	0.855459	1.00465	0.368434
NODE_1433_length_20726_cov_7.794785	2435	20726	0.683985	0.797093	1.46763	0.980741	0.707234	0.777146	0.662727	0.915421	0.844249	1.9091
NODE_1435_length_20709_cov_7.784110	288	20709	1.21862	1.05731	1.29221	1.97679	0.928736	1.01521	0.879821	1.66976	1.52416	0.00791395
NODE_1436_length_20708_cov_45.690989	628	20708	0.474959	0.7326	1.18374	0.507056	0.39897	1.06753	0.538028	1.36522	0.814096	26.1494
NODE_1438_length_20700_cov_7.279583	2435	20700	1.06416	0.99499	1.24206	0.872758	0.382244	0.96883	0.659797	0.855157	1.09654	1.31902
NODE_1440_length_20680_cov_7.807418	416	20680	1.08232	0.991902	1.06437	1.82475	1.13308	1.12477	0.632694	1.44373	1.37738	0.577822
NODE_1441_length_20667_cov_4.663546	1024	20667	0.596117	0.668217	0.845222	0.954898	0.356797	0.524599	0.452136	0.705189	0.728353	0.507503
NODE_1442_length_20655_cov_93.696650	1415	20655	3.26616	4.21083	6.58682	4.49678	6.19889	3.65465	2.83278	4.26979	4.40738	50.7618
NODE_1444_length_20647_cov_6.757867	204	20647	0.76992	0.803178	1.47955	0.798852	0.432915	0.805502	0.690488	0.96724	1.22561	1.10555
NODE_1445_length_20636_cov_50.041252	1027	20636	7.38091	6.36384	7.20754	7.72049	2.75385	6.12111	5.31994	7.13658	8.21361	6.79005
NODE_1447_length_20627_cov_5.740570	266	20627	0.747848	0.913268	0.934875	1.17476	0.158515	0.796891	0.532113	0.863737	0.759233	0.709459
NODE_1448_length_20626_cov_15.432745	1226	20626	2.24566	2.01584	2.91453	2.97788	2.36354	1.76737	0.981157	1.57317	1.63035	2.14894
NODE_1451_length_20599_cov_10.707311	152	20599	1.25972	1.73224	1.67117	1.01322	0.647255	1.50739	0.911881	1.14755	1.23926	2.46543
NODE_1452_length_20593_cov_24.025855	46	20593	2.90785	3.89692	4.53327	4.29288	2.23085	3.0367	2.32238	3.17348	3.70641	3.41681
NODE_1454_length_20581_cov_44.549011	1032	20581	4.27884	4.7546	6.29015	2.94283	0.697369	6.63711	2.56075	6.77412	5.01449	13.1333
NODE_1455_length_20572_cov_7.179510	1033	20572	0.842744	1.09695	1.24311	1.80234	0.734302	0.787626	0.457983	1.52411	0.998298	0.725238
NODE_1456_length_20571_cov_10.698041	2648	20571	0.622424	1.52476	1.43435	0.853832	1.22468	1.0309	0.590223	1.1205	1.68902	3.05203
NODE_1457_length_20564_cov_12.054318	1035	20564	1.42425	1.43437	2.25692	1.59295	0.704499	1.58414	1.23757	1.54206	2.10109	2.03617
NODE_1459_length_20546_cov_6.173979	1033	20546	0.550779	0.678045	0.904961	1.36923	0.694664	0.710138	0.451549	1.26481	0.957165	0.890184
NODE_1460_length_20540_cov_7.153722	1037	20540	1.04995	1.04958	1.55112	0.802499	0.591227	1.07299	0.846339	0.746314	0.695011	0.788146
NODE_1461_length_20524_cov_17.675558	646	20524	2.0212	3.23841	3.12921	4.06092	1.30429	2.57566	1.30193	2.85398	3.36918	1.04051
NODE_1464_length_20491_cov_85.353787	650	20491	11.0511	12.4429	14.9425	14.3631	6.94004	13.1613	10.2372	16.9381	18.4906	0.156308
NODE_1465_length_20481_cov_6.156418	1040	20481	0.799867	0.9273	1.32345	1.05098	0.574823	0.955	0.485157	0.81714	1.01778	0.658243
NODE_1466_length_20463_cov_10.245002	1226	20463	0.940233	1.11872	1.63875	1.19409	1.32483	1.36023	0.910168	1.13349	1.35988	1.72085
NODE_1468_length_20457_cov_4.675914	416	20457	0.560708	0.635538	1.43375	0.886029	0.78082	0.596643	0.535988	0.583844	0.689261	0.332864
NODE_1469_length_20439_cov_57.336882	1152	20439	9.52038	7.91083	6.29157	9.63454	4.63566	7.79244	7.65309	8.8377	11.9833	4.45748
NODE_1470_length_20436_cov_45.032727	1044	20436	3.00689	3.70467	6.20829	3.85195	3.51619	3.44298	3.40016	5.14213	5.77056	14.5337
NODE_1471_length_20427_cov_14.442666	2765	20427	1.54782	1.49155	2.09458	1.15963	0.751883	1.8767	1.33528	1.69706	1.59624	2.80712
NODE_1474_length_20406_cov_12.733232	1046	20406	1.70268	1.46957	2.46177	1.68414	0.613676	1.79258	1.26165	1.30921	1.68078	2.27125
NODE_1475_length_20402_cov_6.588293	1047	20402	1.03995	0.770826	1.84334	0.508729	0.434373	0.961425	0.774313	0.464051	0.912177	1.03282
NODE_1476_length_20391_cov_14.150718	1048	20391	1.52629	1.55615	2.78817	1.07057	0.548947	2.41207	1.08385	1.56517	1.84584	3.35736
NODE_1477_length_20383_cov_19.925571	1226	20383	2.82982	2.56318	3.20928	3.63291	1.9338	2.56442	1.38015	2.15106	2.32415	2.30739
NODE_1478_length_20380_cov_6.471095	1226	20380	0.690845	0.944142	1.29236	1.2865	0.618903	0.745903	0.623079	1.11201	1.03244	0.636865
NODE_1479_length_20376_cov_136.892623	2898	20376	12.1019	17.0171	22.0558	12.7292	15.9826	13.7377	10.1253	17.3558	16.9794	33.7396
NODE_1482_length_20324_cov_21.710297	646	20324	1.81468	3.12084	3.80022	3.03269	1.81917	2.77828	1.41796	3.14458	3.59774	4.23451
NODE_1483_length_20295_cov_52.485227	389	20295	3.70911	4.42274	7.76391	4.86744	4.93889	4.17324	2.95062	4.70907	5.22283	10.1963
NODE_1484_length_20286_cov_8.166329	288	20286	1.56509	1.25543	1.10451	1.6486	0.845069	1.22118	0.911303	1.5225	1.28641	0.015194
NODE_1485_length_20271_cov_7.187327	4476	20271	0.768456	0.888059	1.53621	0.656307	0.182873	1.46036	0.569447	1.40056	1.09164	1.02252
NODE_1486_length_20262_cov_15.252091	249	20262	0.641618	0.969668	0.594348	1.48902	0.467332	0.712238	0.418782	1.50905	0.891073	7.20751
NODE_1487_length_20252_cov_5.064366	416	20252	0.69472	1.04863	1.0203	1.07392	0.707615	0.953858	0.403579	0.808428	0.736563	0.172337
NODE_1488_length_20250_cov_49.299876	1058	20250	5.28023	6.59833	7.43816	12.1586	4.98868	5.36863	3.35899	8.6357	7.6365	6.36092
NODE_1491_length_20199_cov_12.468229	511	20199	0.881052	1.11761	1.00325	1.25226	0.170348	1.38637	0.601859	1.25148	1.18173	3.90519
NODE_1492_length_20185_cov_6.172032	454	20185	0.970827	0.779959	0.943299	1.1527	0.921551	0.862171	0.653367	0.912281	0.712052	0.75827
NODE_1493_length_20179_cov_15.550934	1226	20179	0.956823	1.57052	2.09711	1.39145	1.41657	1.33434	0.715139	1.28767	1.1537	6.04476
NODE_1494_length_20175_cov_16.237376	1226	20175	0.909653	0.956207	1.3858	0.719194	0.924355	0.854827	0.714891	0.659533	0.720854	8.76259
NODE_1495_length_20168_cov_10.474718	201	20168	1.00478	1.47881	2.02701	2.1766	0.741322	1.29252	1.09955	1.65213	1.46224	1.31406
NODE_1496_length_20148_cov_5.982233	1064	20148	0.379354	0.525592	0.620415	0.673725	0.0615367	0.781635	0.140357	1.31646	0.755395	1.83978
NODE_1497_length_20147_cov_6.780958	838	20147	0.857971	0.936023	1.46941	0.62	0.608816	1.09724	0.764723	0.934374	1.0001	0.816989
NODE_1498_length_20118_cov_16.931566	1066	20118	2.10906	2.09099	2.73114	2.37802	1.33714	1.98775	1.67783	1.69623	2.18338	2.1725
NODE_1499_length_20114_cov_5.799990	712	20114	0.888705	0.814505	0.941846	1.36644	0.300081	0.937915	0.433624	1.04704	1.1386	0.452761
NODE_1503_length_20073_cov_25.719003	1789	20073	3.42451	3.28195	3.99416	2.6239	0.683038	3.65275	2.07874	3.78508	3.83327	3.37201
NODE_1504_length_20072_cov_6.276565	2435	20072	1.00333	0.87567	1.23917	0.951306	0.431735	0.802375	0.638225	0.777266	0.896741	0.92067
NODE_1505_length_20068_cov_9.898416	1131	20068	1.48314	1.00136	1.66348	1.24222	0.605186	1.23928	1.04625	1.07487	1.53806	1.65267
NODE_1507_length_20009_cov_14.688233	2457	20009	0.906019	1.4404	0.918546	2.37531	0.449033	0.960736	0.64948	2.22436	1.68539	5.34901
NODE_1509_length_19983_cov_17.358691	5302	19983	1.80204	1.68233	2.31764	1.07938	1.36081	1.4507	1.41757	1.47081	1.99656	4.43326
NODE_1510_length_19982_cov_880.988809	663	19982	103.898	124.608	162.381	127.443	66.9267	121.754	83.094	113.214	136.028	91.8578
NODE_1513_length_19922_cov_104.577641	964	19922	11.8833	12.902	17.2269	13.3394	9.59319	11.8179	6.49993	9.77547	8.91332	15.2772
NODE_1515_length_19907_cov_143.710206	1565	19907	12.4151	16.2306	20.8487	15.4863	7.5156	16.129	8.97289	13.5055	15.3361	38.9028
NODE_1517_length_19882_cov_9.771423	1226	19882	0.975119	0.870836	1.89929	0.795662	1.19453	0.854469	0.934979	1.51246	1.54587	2.1889
NODE_1518_length_19880_cov_5.252863	526	19880	0.632219	0.947	1.27304	0.573952	0.443384	0.916046	0.457251	0.568181	0.768837	0.608157
NODE_1520_length_19861_cov_88.801070	1078	19861	4.61479	4.85247	6.2354	3.94031	2.358	5.84436	3.0042	5.16235	5.70957	44.5486
NODE_1521_length_19855_cov_169.637172	41	19855	19.8576	21.9915	31.2071	21.7187	12.9594	22.3033	17.0892	21.2771	26.4529	16.4221
NODE_1524_length_19803_cov_9.934272	1226	19803	1.20378	1.28814	2.20317	2.42046	1.13463	1.56086	0.818964	1.34647	1.73418	0.760189
NODE_1525_length_19803_cov_6.073932	416	19803	0.835282	0.891297	1.17549	1.18034	0.797354	0.83635	0.722586	0.969058	1.12045	0.358077
NODE_1526_length_19800_cov_24.526209	46	19800	2.56939	4.13795	5.93816	4.43511	2.85995	3.36881	2.25345	3.06351	3.45298	2.41986
NODE_1527_length_19798_cov_5.700096	1083	19798	0.639143	0.890526	1.40179	0.904106	0.456659	0.829313	0.641586	0.707295	0.941138	0.588768
NODE_1530_length_19763_cov_36.834280	1084	19763	3.70673	4.57415	5.41107	3.69091	3.94813	4.54016	2.91943	5.01802	5.981	7.36162
NODE_1531_length_19689_cov_14.770500	1105	19689	1.35853	2.04192	1.91391	2.33834	0.577286	2.08287	1.40182	2.10088	1.9457	2.46686
NODE_1533_length_19665_cov_8.420296	935	19665	1.33538	1.14251	1.18878	1.32315	0.897112	1.00784	0.992353	1.82942	1.77785	0.0162591
NODE_1535_length_19652_cov_11.331734	1226	19652	1.24058	1.42343	2.27917	0.900905	0.989904	1.40755	1.05539	0.830265	1.14254	2.76144
NODE_1537_length_19643_cov_5.174750	1226	19643	0.621654	0.756279	0.669964	1.04876	0.333819	0.624753	0.445811	0.682977	0.689228	1.00707
NODE_1538_length_19640_cov_16.027572	1226	19640	2.66323	2.25354	3.11157	3.59054	2.18438	2.39895	1.19382	1.40621	1.94017	1.94048
NODE_1539_length_19640_cov_6.174266	416	19640	0.836488	0.866005	0.980975	1.36766	0.773552	0.956953	0.781145	0.910776	1.03703	0.461054
NODE_1541_length_19609_cov_144.139255	913	19609	3.65038	3.88892	5.98824	3.81638	3.768	3.68617	2.85739	3.95987	4.21202	96.8708
NODE_1542_length_19607_cov_14.168678	192	19607	1.55155	1.35115	1.57031	4.2405	0.958523	1.41304	0.957718	3.20734	2.51132	1.46446
NODE_1543_length_19600_cov_8.728780	1226	19600	0.879015	0.890015	1.16211	1.12954	0.749908	0.84702	0.939917	0.862809	1.11164	2.46559
NODE_1545_length_19594_cov_55.050412	605	19594	8.28777	7.7962	10.371	11.5761	5.01219	7.46362	5.37849	7.77014	9.1975	2.88807
NODE_1547_length_19576_cov_7.855438	1226	19576	1.31847	1.23551	1.47065	1.19328	1.13113	1.13469	0.767316	0.815444	1.45698	0.736265
NODE_1548_length_19570_cov_12.542352	1105	19570	1.15714	1.53274	1.74645	1.72326	0.453877	1.57925	0.835252	1.77179	1.60971	2.23617
NODE_1550_length_19542_cov_6.827988	1226	19542	0.933428	1.02397	1.34498	0.612319	0.705583	0.994481	0.801423	0.59166	0.895467	1.36889
NODE_1552_length_19536_cov_89.881012	1565	19536	6.93523	9.1834	14.5523	8.52997	5.27443	9.33542	5.98719	8.31886	10.9645	7.02903
NODE_1553_length_19530_cov_15.059101	2695	19530	2.65477	1.86406	1.58677	4.08496	2.91374	2.08545	1.98193	1.56684	2.87465	0.477868
NODE_1554_length_19523_cov_15.738597	416	19523	2.09978	2.39554	2.46856	2.88637	1.8266	1.67375	1.87804	2.27937	3.0754	1.06205
NODE_1555_length_19521_cov_13.928234	801	19521	1.31135	1.89701	2.10926	1.22754	0.69007	2.01726	1.21882	1.58347	2.26287	2.75879
NODE_1556_length_19514_cov_8.002826	1295	19514	0.759684	0.993912	0.994504	1.51881	0.687896	0.939986	0.577228	1.33658	1.62673	1.14794
NODE_1557_length_19506_cov_61.482392	819	19506	6.67515	7.19942	8.43139	6.34979	1.45729	7.63042	5.74489	7.45653	9.77024	12.8188
NODE_1559_length_19489_cov_31.679942	46	19489	3.26882	4.54481	7.37114	6.18492	4.25639	3.96535	2.87583	4.23317	4.79821	2.30913
NODE_1560_length_19452_cov_6.868536	1105	19452	0.812787	0.688286	1.28976	1.09306	0.159178	0.927072	0.628503	1.05747	0.947262	1.10897
NODE_1561_length_19430_cov_7.654348	416	19430	0.691854	1.46449	1.525	1.26061	0.604253	0.897891	0.615186	0.923713	1.08248	0.653357
NODE_1563_length_19358_cov_19.641869	108	19358	1.59517	1.44542	1.84482	1.30169	1.06801	1.40964	1.17235	1.55532	2.0108	7.92703
NODE_1564_length_19343_cov_8.036759	1226	19343	1.00854	1.23538	1.68096	1.03144	1.13541	1.19835	0.750172	0.796581	0.951421	1.23733
NODE_1565_length_19330_cov_7.329027	1226	19330	1.05796	1.03789	1.62001	1.29219	0.695187	1.23753	0.700433	1.02152	1.2451	0.587946
NODE_1566_length_19326_cov_27.055680	1244	19326	3.21981	3.59134	3.74821	4.52745	1.2887	3.19611	2.35006	3.98681	4.20312	2.95293
NODE_1567_length_19316_cov_17.882093	1226	19316	0.603536	0.637209	1.07351	0.46876	0.904716	0.692658	0.554802	0.787374	0.675786	10.1578
NODE_1569_length_19292_cov_72.168425	605	19292	9.15237	8.78553	10.6574	13.1371	5.14058	8.56262	5.65024	9.57212	10.788	3.68969
NODE_1570_length_19283_cov_24.292646	1220	19283	4.14352	3.16402	4.34592	2.92475	0.982702	3.74232	2.5396	2.75952	3.83469	3.39529
NODE_1571_length_19275_cov_9.826275	140	19275	0.644843	0.889812	1.42623	1.52578	0.422409	1.00925	0.579521	1.68996	1.24879	1.49893
NODE_1572_length_19265_cov_53.985268	1115	19265	3.51799	5.16821	6.10801	3.35964	3.56286	4.10574	2.95472	5.51106	5.39211	13.6385
NODE_1573_length_19263_cov_8.293315	416	19263	1.06013	1.3314	1.92185	1.89947	0.802798	1.2123	0.744488	1.28105	1.28085	0.45202
NODE_1574_length_19256_cov_81.988646	1117	19256	9.59396	9.79874	12.1674	8.51361	2.79942	11.3562	6.90425	11.5252	11.1126	13.5308
NODE_1575_length_19255_cov_42.865573	116	19255	4.50833	5.34046	6.04982	6.18716	3.15501	5.13848	3.86532	6.34747	6.00216	8.07968
NODE_1576_length_19254_cov_19.265951	309	19254	2.20213	2.28989	4.27474	1.96158	1.35126	2.70402	1.85656	2.20212	2.51279	1.66503
NODE_1577_length_19224_cov_17.025666	701	19224	0.397014	8.04128	1.74054	7.32406	0.346716	1.31058	1.0524	0.870937	0.587354	0.780627
NODE_1578_length_19215_cov_5.610543	1226	19215	0.570735	0.857284	1.15431	1.62568	0.657953	0.670249	0.246474	0.746427	0.816747	0.427924
NODE_1579_length_19205_cov_6.422454	1122	19205	0.733665	0.935836	1.10393	0.448895	0.219933	0.671393	0.392672	0.578133	0.516757	1.80978
NODE_1582_length_19195_cov_51.003501	1123	19195	4.68287	6.65385	9.51463	5.79422	2.17653	7.8265	5.03313	7.34984	8.95159	8.76362
NODE_1583_length_19179_cov_8.676950	1764	19179	1.05695	0.922019	0.999803	1.25219	0.525406	1.00477	0.506296	1.02491	0.957833	2.40671
NODE_1584_length_19179_cov_7.494248	201	19179	0.989792	0.994716	1.27583	1.48599	0.407756	1.00636	0.604444	1.00845	1.04225	1.32555
NODE_1586_length_19171_cov_14.505754	838	19171	1.57045	1.73889	0.887164	3.91657	1.29212	1.56238	0.997451	3.35059	3.4789	1.41957
NODE_1591_length_19136_cov_69.957969	1127	19136	9.07034	8.59271	11.5508	8.61263	4.06137	10.4056	6.84637	9.804	10.2397	12.431
NODE_1592_length_19093_cov_8.675544	416	19093	0.865311	1.25143	1.65169	1.86891	1.07584	1.36198	0.77151	1.39721	1.69551	0.536261
NODE_1593_length_19085_cov_11.919180	1226	19085	1.24943	1.38886	2.14407	1.45307	1.05695	1.20013	1.18144	1.16111	1.57549	1.88103
NODE_1594_length_19079_cov_5.250473	1226	19079	0.780701	0.989667	1.06608	0.852504	1.03033	0.774792	0.43615	0.582736	0.912536	0.372716
NODE_1596_length_19070_cov_9.529214	2435	19070	1.10487	1.32244	2.09869	1.44673	1.03848	1.61649	0.798305	1.2143	1.24444	1.13039
NODE_1597_length_19041_cov_10.705625	538	19041	1.58182	1.34533	2.28162	1.51488	0.75746	1.50441	0.888793	1.30156	1.10274	1.84801
NODE_1598_length_19040_cov_13.591309	1226	19040	1.37595	1.24861	1.19982	0.545556	0.707803	1.18361	1.08575	0.908373	1.15445	5.59697
NODE_1599_length_19036_cov_5.906222	358	19036	0.455754	0.970322	0.876284	1.64182	0.563964	0.714765	0.563754	1.37885	1.66098	0.0114199
NODE_1600_length_19032_cov_10.839121	1226	19032	0.907799	1.05827	1.71475	1.12993	1.14589	1.335	0.832519	1.24047	1.13364	3.02596
NODE_1601_length_19022_cov_11.104497	1136	19022	1.32851	1.44632	1.87322	1.38825	0.531453	1.60191	0.886364	1.93149	1.73954	1.56061
NODE_1603_length_19017_cov_48.526316	1115	19017	3.33224	5.3661	6.55161	3.6321	3.8719	4.51367	3.27956	4.75596	5.28655	12.5225
NODE_1605_length_18980_cov_17.754927	1226	18980	1.5558	2.34232	2.71906	2.11119	1.0228	1.83644	1.25764	2.36553	2.6324	3.36318
NODE_1607_length_18965_cov_77.643998	46	18965	4.99898	5.61161	8.95315	2.93624	6.29404	5.21072	4.56295	4.17616	6.2622	29.0059
NODE_1608_length_18964_cov_35.538830	1226	18964	2.61692	4.10656	6.26763	1.58792	1.94216	5.03458	3.09099	2.67571	3.41778	12.3041
NODE_1610_length_18950_cov_23.456047	1226	18950	1.98091	1.67413	4.02375	1.26236	1.38819	1.52685	1.11864	1.05797	1.81978	9.55703
NODE_1613_length_18942_cov_103.451528	1142	18942	11.3416	12.3221	17.3865	9.21087	7.21899	12.7611	7.87689	6.32179	10.8482	8.91746
NODE_1615_length_18931_cov_12.597743	416	18931	1.27363	1.85821	1.88171	2.38416	1.71873	1.49142	1.24187	1.80463	2.72016	1.28077
NODE_1616_length_18923_cov_7.638965	1226	18923	0.928489	0.849416	1.1904	1.17417	0.790758	0.946509	0.553935	0.950072	0.884135	1.45678
NODE_1618_length_18914_cov_61.621560	623	18914	5.16302	7.95505	10.3572	5.32634	5.6372	7.58578	4.37451	8.73568	6.79056	10.2824
NODE_1620_length_18891_cov_10.893661	552	18891	1.38879	1.779	2.57681	2.0189	0.695028	1.74303	1.28082	1.42664	1.92711	0.633357
NODE_1621_length_18886_cov_7.013170	454	18886	1.1628	1.15479	0.966108	1.40075	0.875374	0.810668	0.740318	1.15433	0.724229	0.762427
NODE_1622_length_18874_cov_288.217174	3206	18874	31.0129	43.6721	59.7048	34.9676	26.6988	40.876	27.926	43.7471	38.5916	36.6245
NODE_1624_length_18848_cov_47.922737	233	18848	6.86569	6.20392	7.14904	9.77315	3.37186	6.08278	4.68336	9.12522	8.67034	0.0112456
NODE_1626_length_18829_cov_6.496165	1150	18829	0.28932	0.525651	0.581812	1.00628	0.20229	0.634402	0.466814	0.814294	0.865462	2.10863
NODE_1627_length_18828_cov_43.817770	1151	18828	5.70692	5.03029	8.04225	4.39986	1.19529	6.62594	4.07993	5.85733	6.81409	7.76297
NODE_1628_length_18827_cov_56.656403	1152	18827	7.97305	7.44236	7.30575	10.9821	6.20303	7.06933	8.32391	10.195	11.5503	0.357341
NODE_1630_length_18817_cov_7.429485	653	18817	0.858312	0.885804	1.12856	0.706733	0.444416	1.07959	0.466641	0.938741	0.761328	1.47594
NODE_1633_length_18779_cov_5.279427	1154	18779	0.552223	0.545955	0.277671	0.560108	0.148386	0.610683	0.390073	0.696741	1.34126	1.37969
NODE_1635_length_18775_cov_7.306036	1226	18775	0.866012	0.821161	1.3508	0.99563	0.749157	0.849386	0.653771	0.850733	1.06543	1.26601
NODE_1637_length_18753_cov_9.720024	416	18753	0.960965	1.62798	2.51735	1.38628	0.906591	1.41517	0.525058	1.01213	1.47065	0.745881
NODE_1638_length_18749_cov_11.439339	1157	18749	0.437658	0.539561	0.748981	0.484444	0.135019	1.06264	0.282484	0.76222	0.780755	5.53373
NODE_1640_length_18657_cov_35.282927	838	18657	2.11738	2.26644	3.19644	0.785188	1.73553	2.74129	3.02085	3.573	4.13748	15.5978
NODE_1641_length_18652_cov_5.493467	416	18652	0.566368	0.971808	1.35667	0.966917	0.582121	0.67601	0.731824	0.828096	1.15169	0.332441
NODE_1642_length_18638_cov_26.442447	46	18638	2.40099	4.24764	5.46306	5.25946	3.44868	3.506	2.14321	3.57182	3.66407	2.39188
NODE_1644_length_18630_cov_5.330606	416	18630	0.668546	0.796197	0.985067	1.54637	0.401758	0.791473	0.601498	0.790761	0.667312	0.474289
NODE_1649_length_18581_cov_51.837364	1162	18581	5.22563	6.21145	6.78282	10.3576	2.98782	4.49847	3.24777	9.31915	8.24922	8.384
NODE_1650_length_18580_cov_74.105101	1163	18580	10.5152	10.4753	14.0361	12.2139	7.84468	9.47236	7.53279	8.48107	11.225	9.16838
NODE_1651_length_18570_cov_34.152849	46	18570	3.00188	3.32817	5.75198	3.7399	2.56664	3.77072	2.98684	3.22852	3.51532	3.78449
NODE_1654_length_18523_cov_7.965995	5594	18523	0.625746	0.960916	1.31561	2.11194	0.398211	1.00008	0.381475	1.57041	1.80544	0.877757
NODE_1658_length_18475_cov_49.008469	46	18475	4.87123	6.31298	8.24446	6.98277	4.69549	5.79886	4.38488	5.5253	6.58628	5.70341
NODE_1659_length_18475_cov_7.408198	1167	18475	1.48937	0.865741	1.09813	1.27083	0.353928	1.15828	0.963325	1.21469	1.5671	0.363762
NODE_1660_length_18469_cov_6.006571	1168	18469	0.510083	0.626319	1.19267	0.533397	0.746409	0.615661	0.430123	0.453304	0.738391	1.79495
NODE_1661_length_18466_cov_58.051600	875	18466	6.57848	5.84943	6.79491	7.51605	3.60932	5.92904	4.86225	5.54506	8.07769	11.4123
NODE_1662_length_18465_cov_73.829603	389	18465	2.28636	3.29571	5.09783	3.49698	4.09579	2.70935	1.99049	4.38622	3.81016	30.6896
NODE_1663_length_18400_cov_10.361515	416	18400	0.804557	1.80526	2.31908	1.72273	0.909254	1.17421	0.752512	1.51954	1.42064	0.768632
NODE_1664_length_18396_cov_112.923559	1172	18396	13.2665	13.6034	19.8513	12.9865	10.5983	13.0575	9.50189	10.85	14.7496	22.247
NODE_1665_length_18394_cov_250.266590	4	18394	25.9814	26.1465	35.688	21.7355	10.115	26.2476	23.6235	25.1889	33.5476	52.701
NODE_1666_length_18390_cov_18.343769	1226	18390	2.82006	2.09548	3.07766	4.39723	2.54739	2.62088	1.59125	2.02621	2.24501	1.91352
NODE_1668_length_18375_cov_580.469214	81	18375	87.8064	80.8325	107.138	121.803	41.0851	82.8176	59.0269	83.2709	92.632	60.0411
NODE_1669_length_18373_cov_101.459384	912	18373	8.44936	8.41955	13.0679	9.65546	5.27798	8.90783	6.27106	7.04363	9.82841	7.01351
NODE_1670_length_18370_cov_5.656183	1776	18370	0.835923	1.06535	0.957988	0.825152	0.572538	0.977934	0.545834	0.732095	0.690672	0.709703
NODE_1672_length_18357_cov_61.625833	967	18357	6.20652	8.03434	8.21318	14.0463	4.91278	6.7845	4.512	9.62261	10.2455	5.63341
NODE_1673_length_18349_cov_10.289384	1226	18349	2.09798	1.16156	2.22978	1.07759	0.798878	1.6669	0.975867	0.696776	1.20505	1.86604
NODE_1674_length_18345_cov_14.077966	2687	18345	0.870568	1.85803	1.12463	0.869286	1.78856	0.6533	0.799885	0.916377	0.446931	0
NODE_1676_length_18328_cov_70.398347	1027	18328	7.2002	9.35735	10.2389	8.53377	3.41527	8.66225	5.92895	9.44267	9.12583	9.51827
NODE_1683_length_18291_cov_10.264532	1226	18291	1.3402	1.44657	1.95957	1.76457	0.834731	1.46	0.958073	1.09758	1.39997	1.13987
NODE_1685_length_18257_cov_141.137677	219	18257	27.0104	20.8126	32.0513	15.2294	10.6771	23.6717	15.5854	12.3631	17.8849	15.6055
NODE_1686_length_18252_cov_14.223553	1755	18252	0.702976	0.884909	1.30674	1.29758	0.679314	0.985085	0.444052	1.29267	0.897103	6.72616
NODE_1687_length_18245_cov_80.875866	849	18245	10.1164	9.01018	10.5221	12.5534	5.9266	8.45835	7.35243	12.6187	13.0156	0.0315452
NODE_1688_length_18195_cov_24.953473	816	18195	2.57718	3.01148	2.37985	4.67776	1.17388	2.60539	2.50007	3.83248	4.06526	4.68606
NODE_1693_length_18162_cov_62.176285	127	18162	5.09292	7.22987	7.83984	7.02192	1.61338	7.04085	3.2431	8.87289	7.22432	17.2271
NODE_1694_length_18161_cov_25.642991	1220	18161	3.22662	3.18319	3.94304	2.32842	1.42764	3.58806	2.54387	2.89318	3.62586	4.08666
NODE_1697_length_18135_cov_490.661449	922	18135	42.2991	45.4417	70.3081	30.1223	37.834	39.7222	37.4275	58.5012	56.0057	168.538
NODE_1701_length_18102_cov_11.542694	2435	18102	1.29685	2.19982	2.56211	1.20408	1.24999	1.93876	1.08869	1.42574	1.64778	0.929022
NODE_1703_length_18094_cov_10.424802	1226	18094	1.02923	1.27887	1.32207	1.52697	0.373327	1.40222	0.792498	1.45509	1.58602	2.15349
NODE_1704_length_18085_cov_20.512479	646	18085	2.42971	2.57837	3.44724	4.58792	1.48251	2.33611	1.85031	3.04569	3.32727	0.724449
NODE_1707_length_18067_cov_41.544970	1123	18067	3.29607	4.69458	7.3849	4.95122	2.78627	5.40685	3.77121	5.42644	6.71911	8.86703
NODE_1708_length_18055_cov_12.510278	642	18055	1.72342	1.53518	1.92661	1.73653	0.638745	1.65454	1.04775	2.04862	2.1617	1.97526
NODE_1713_length_18021_cov_5.450239	1195	18021	0.829512	0.85449	0.555892	0.968778	0.508977	0.670159	0.906771	0.583718	0.924117	0.736719
NODE_1715_length_17973_cov_753.347751	1321	17973	57.4252	85.7174	115.871	78.2949	47.1496	79.5903	53.9426	83.2543	106.045	121.068
NODE_1717_length_17934_cov_11.031545	331	17934	1.53414	1.46414	1.88241	2.19959	0.865774	1.7232	0.885573	1.69522	1.85782	1.34184
NODE_1720_length_17913_cov_5.791410	358	17913	0.770496	0.654313	0.814142	1.72128	0.20646	0.880142	0.606902	1.66954	1.17343	0.00666432
NODE_1721_length_17908_cov_27.059710	288	17908	0.977173	1.25224	1.05589	1.73417	0.538073	0.942068	1.23198	2.12839	2.28845	12.444
NODE_1722_length_17899_cov_9.667787	1200	17899	1.14515	1.35577	2.21689	1.50113	0.702426	1.22611	1.07838	0.702598	1.05652	1.37235
NODE_1724_length_17889_cov_7.141696	1226	17889	0.662412	1.0602	1.64335	0.961111	0.684701	1.04614	0.545105	0.976345	0.862327	0.809762
NODE_1725_length_17863_cov_8.321597	1202	17863	1.20488	1.13692	1.23005	1.38981	0.298639	1.25858	0.679572	1.66003	1.62904	0.977719
NODE_1726_length_17862_cov_56.739484	1203	17862	4.80816	6.75204	7.72124	4.91904	2.90469	6.30641	3.62798	6.26187	4.73276	10.6907
NODE_1727_length_17859_cov_8.162997	157	17859	0.758163	1.13579	1.95244	0.920018	0.429391	1.2397	0.611022	1.13911	1.36539	1.23385
NODE_1728_length_17852_cov_51.398382	840	17852	6.2574	6.54601	7.29776	7.56223	1.46564	6.4206	3.94189	7.31885	7.97812	9.60941
NODE_1732_length_17844_cov_5.379448	640	17844	0.547614	0.677531	1.01918	0.586409	0.247692	0.771875	0.505655	0.570931	0.593541	1.21061
NODE_1736_length_17812_cov_180.661260	649	17812	12.0177	23.6898	37.7478	8.95844	11.606	21.8541	13.2379	22.4863	24.0018	40.4425
NODE_1739_length_17799_cov_11.729881	1226	17799	1.48641	1.29808	2.91607	1.58932	1.73641	1.44131	1.55283	1.02284	1.74369	1.72906
NODE_1740_length_17793_cov_14.242981	1209	17793	1.29236	1.54079	2.07631	1.64214	0.845568	1.89605	1.16926	1.77823	1.89383	3.06735
NODE_1741_length_17787_cov_102.781863	4154	17787	5.30183	6.88681	10.32	8.03456	4.15221	6.90898	4.18911	11.3829	8.8612	24.7231
NODE_1743_length_17750_cov_10.734162	1226	17750	1.43751	1.79317	2.37064	1.5192	1.32311	1.85661	1.01092	0.866883	1.58444	1.3195
NODE_1744_length_17747_cov_11.033066	1212	17747	0.940472	0.797707	1.51197	0.95713	0.441402	1.20126	0.834645	1.30559	1.39513	3.37429
NODE_1752_length_17659_cov_19.531470	2262	17659	1.0878	1.6148	2.58395	0.752734	1.31419	1.34259	0.886378	1.55296	2.26989	7.22962
NODE_1753_length_17658_cov_22.321934	1214	17658	4.02943	3.18588	1.96072	6.49121	3.11036	2.94151	3.62305	3.13542	4.45134	0.459836
NODE_1756_length_17645_cov_9.911143	526	17645	1.17465	1.03845	1.94567	1.27406	0.959749	1.13785	0.942174	0.992412	1.52433	1.8277
NODE_1760_length_17621_cov_5.176363	712	17621	0.695889	0.675461	1.05941	1.1376	0.131763	0.736962	0.392247	0.946876	1.00056	0.505919
NODE_1763_length_17587_cov_989.343486	210	17587	93.4298	106.522	187.258	83.5041	101.258	117.218	86.2903	124.703	125.081	196.675
NODE_1764_length_17580_cov_19.250157	1226	17580	1.45714	1.71122	3.36852	1.10006	1.61409	1.92966	1.364	2.00628	2.2501	6.11686
NODE_1767_length_17546_cov_10.564405	53	17546	1.54658	1.93632	1.90413	2.20437	0.527566	1.79086	1.23236	2.00176	1.98395	0.00932178
NODE_1768_length_17537_cov_16.361686	1220	17537	2.07518	2.40066	3.19622	1.73518	0.998635	2.66448	1.86188	1.35657	2.0579	3.11631
NODE_1769_length_17524_cov_318.599004	4523	17524	33.5458	40.5917	54.0894	64.4244	20.9398	37.1281	20.7641	51.1457	44.5013	23.7881
NODE_1771_length_17470_cov_38.346138	1222	17470	0.596146	0.577368	0.628572	1.03033	0.364036	0.651336	0.374043	1.32282	0.849037	24.422
NODE_1772_length_17453_cov_75.765893	1223	17453	6.81117	6.3281	8.3543	6.83209	2.54333	6.72116	4.61322	7.30957	7.63261	2.31064
NODE_1775_length_17417_cov_183.657125	482	17417	18.0987	15.9038	18.3211	17.89	4.47397	19.3874	11.6233	21.5866	19.9457	62.8514
NODE_1777_length_17397_cov_7.853246	1764	17397	1.02681	0.885008	1.475	0.964148	0.40078	0.767758	0.396829	0.862735	0.62157	2.07572
NODE_1781_length_17381_cov_6.678460	1226	17381	0.87926	0.794396	1.78666	1.17338	0.657927	1.03155	0.548772	0.923821	0.833543	0.657114
NODE_1782_length_17372_cov_5.458740	1227	17372	0.798489	0.53847	0.944294	0.420812	0.147118	1.13474	0.745	0.933429	0.53068	0.923114
NODE_1783_length_17363_cov_14.833141	786	17363	1.3488	1.67441	1.71611	1.62232	0.644565	1.36991	0.900596	1.83273	1.39157	1.59452
NODE_1784_length_17335_cov_24.472859	1229	17335	2.86321	3.49147	4.54137	2.08893	1.98251	3.22978	2.24882	2.74397	4.12414	4.71348
NODE_1785_length_17335_cov_6.503009	358	17335	1.09876	1.00053	1.21894	1.45341	0.67768	1.01295	0.593997	1.24064	1.31355	0.0189355
NODE_1786_length_17318_cov_73.766437	1231	17318	7.35941	7.09425	10.1989	3.78072	7.3557	7.51046	7.07689	3.60632	5.71938	26.2786
NODE_1787_length_17313_cov_6.380983	664	17313	0.977868	0.77338	1.20367	0.874944	0.611246	0.707643	0.665476	0.859763	0.720872	0.783865
NODE_1788_length_17312_cov_707.411253	223	17312	87.9558	96.5044	132.933	87.6754	36.3274	107.526	55.1117	71.0515	99.6381	44.6223
NODE_1789_length_17302_cov_38.801647	1234	17302	3.76295	4.04824	6.90475	2.24653	1.1253	5.14336	3.43606	3.63199	4.59769	10.016
NODE_1792_length_17293_cov_72.050296	1235	17293	13.1351	8.73185	13.2553	5.58537	7.37803	10.4356	6.35462	4.61842	4.75152	16.5153
NODE_1793_length_17280_cov_166.253004	649	17280	11.1692	20.6965	34.6939	8.68181	10.5479	18.2094	13.1214	19.8773	24.233	42.8102
NODE_1794_length_17260_cov_44.097704	1237	17260	5.52438	5.58777	7.57292	9.06569	2.04123	5.31946	3.27867	6.3158	7.44463	3.82352
NODE_1795_length_17257_cov_117.102372	1238	17257	5.93712	9.03345	11.7851	7.30538	3.04685	10.5368	6.38559	10.2428	11.9952	20.5588
NODE_1796_length_17256_cov_363.110866	303	17256	47.3077	46.7591	65.4372	77.658	22.2914	47.7922	30.5662	66.9766	61.1212	30.6728
NODE_1797_length_17249_cov_638.160945	1240	17249	119.375	67.5428	70.9295	49.846	71.5153	78.4842	103.675	32.5206	41.2589	148.701
NODE_1798_length_17242_cov_4.975854	1226	17242	0.572691	0.865501	1.12398	0.664162	0.436115	0.689057	0.449815	0.627815	0.741668	0.748195
NODE_1800_length_17221_cov_5.406909	1226	17221	0.970066	0.649766	0.703006	0.712221	0.561819	0.782028	1.01244	0.61478	0.991666	0.674292
NODE_1802_length_17198_cov_14.431605	1243	17198	2.67956	2.59418	2.28055	1.90204	0.371999	3.08817	1.50406	2.97515	3.43854	0.0864649
NODE_1803_length_17194_cov_24.624657	1244	17194	2.56827	3.21366	3.3079	4.03091	1.00281	2.80428	2.16303	4.56861	4.15239	3.20157
NODE_1807_length_17150_cov_13.426616	1875	17150	1.72668	1.34043	2.44444	1.52407	0.69928	2.00427	1.44175	1.61062	2.26683	1.91269
NODE_1808_length_17144_cov_10.485576	1786	17144	1.43481	1.50019	1.4443	1.70763	0.605376	1.34925	0.824627	1.56904	1.20155	1.6679
NODE_1813_length_17113_cov_1546.632431	1247	17113	294.745	272.894	450.37	107.282	191.78	301.917	175.79	71.4649	146.344	209.478
NODE_1815_length_17102_cov_445.941573	223	17102	35.0064	43.7581	57.9639	33.8797	17.502	47.9202	25.3602	37.3901	38.6334	33.9232
NODE_1818_length_17077_cov_86.523205	1249	17077	10.4156	6.99057	5.84942	10.5025	5.00914	5.94501	9.58377	6.81763	7.19303	0
NODE_1819_length_17076_cov_99.617590	1250	17076	8.08436	9.36075	9.87847	10.795	3.51367	9.11158	6.31741	9.51031	12.3401	10.2178
NODE_1820_length_17072_cov_105.851795	1300	17072	10.2057	11.7263	10.7089	15.4521	12.1356	10.4079	9.77825	11.4022	14.7667	16.0545
NODE_1821_length_17052_cov_52.623604	1252	17052	4.74152	5.59685	6.13567	10.2839	1.12117	5.73785	3.77226	11.0367	10.6644	9.63914
NODE_1822_length_17047_cov_30.058734	78	17047	1.26587	1.56583	2.32346	1.91136	0.536685	1.28592	1.08483	1.67111	1.55844	10.8343
NODE_1823_length_17047_cov_8.750235	1254	17047	0.486851	0.749292	1.03126	0.45099	0.595565	0.871093	0.31442	0.759645	0.581873	3.43905
NODE_1825_length_17040_cov_5.404533	1255	17040	0.646162	0.723656	1.05806	0.967426	0.398557	0.835149	0.488338	1.13658	0.913356	0.576578
NODE_1826_length_17039_cov_4.934527	1256	17039	0.656921	0.680278	0.70478	0.797802	0.109177	0.994896	0.34934	0.643397	0.831777	0.843697
NODE_1829_length_17027_cov_11.221129	511	17027	0.758366	0.696388	0.916135	0.809068	0.190272	1.30305	0.576374	0.909885	1.24884	3.40335
NODE_1831_length_17006_cov_5.355967	5656	17006	0.592948	0.707143	1.53247	0.783324	0.478059	0.701558	0.462162	0.813736	1.01567	0.574086
NODE_1832_length_17003_cov_17.759913	60	17003	2.46203	2.41389	3.27142	3.30334	2.53749	2.22619	1.78464	1.88606	2.38609	2.28857
NODE_1833_length_16999_cov_75.310493	566	16999	3.23118	4.46399	4.36959	2.07007	1.87754	3.035	3.21373	2.86997	5.25519	39.9071
NODE_1835_length_16992_cov_9.615693	5608	16992	0.833943	1.30055	1.25954	2.20844	1.12219	1.30452	0.525763	1.8015	1.51243	0.533512
NODE_1836_length_16990_cov_7.809625	1262	16990	0.788223	1.03739	1.05209	0.430028	0.156576	0.935442	0.623516	0.8768	0.773298	2.31409
NODE_1838_length_16968_cov_27.144563	1263	16968	1.27282	1.32602	1.75245	1.55923	0.435697	1.79732	0.958648	1.87997	1.54204	13.1399
NODE_1839_length_16958_cov_12.258534	1226	16958	1.44718	1.47286	1.93877	2.02758	1.05981	1.42447	0.984304	1.20363	1.73677	0.474356
NODE_1840_length_16954_cov_69.191609	1172	16954	6.97973	7.14028	12.7162	7.94244	6.68379	6.89475	5.01036	8.17742	8.82579	16.028
NODE_1843_length_16919_cov_743.647770	451	16919	57.7393	51.4761	99.5268	34.0729	64.4148	56.8312	54.86	72.1056	80.7867	112.178
NODE_1845_length_16905_cov_20.503442	1226	16905	3.20225	3.06639	4.1081	1.98973	2.53443	3.32748	2.22609	1.51804	2.01864	3.54689
NODE_1846_length_16893_cov_31.655363	1268	16893	2.32927	1.66478	1.36997	3.84113	1.11951	1.1468	1.87658	2.03216	1.90502	0
NODE_1847_length_16886_cov_4.569128	416	16886	0.498138	0.751638	0.726131	1.15447	0.229738	0.513129	0.282179	0.735796	0.913943	0.604459
NODE_1849_length_16882_cov_12.008974	417	16882	1.50269	1.75173	2.3797	2.27105	1.45816	1.56118	0.840294	1.45426	1.7037	0.982195
NODE_1850_length_16878_cov_12.411342	416	16878	1.3168	1.216	2.18155	0.917291	1.15644	1.58468	0.891308	0.728706	1.48756	3.02422
NODE_1852_length_16874_cov_27.073072	1226	16874	2.49783	2.49043	4.69445	1.3772	2.66957	2.60235	1.49099	1.8604	2.32912	4.66409
NODE_1853_length_16869_cov_4.880992	416	16869	0.601144	0.65594	1.61934	0.819094	0.768648	0.804982	0.324159	0.780977	0.803965	0.201712
NODE_1854_length_16864_cov_6.860372	1226	16864	1.06523	1.22159	1.63342	0.977667	1.08561	1.05753	0.740603	0.755446	1.1635	0.454741
NODE_1855_length_16851_cov_6.408490	1226	16851	0.856236	0.787789	1.19282	0.928583	0.66237	0.808165	0.541238	1.00086	0.981085	1.03457
NODE_1857_length_16846_cov_67.209993	1711	16846	8.45125	10.5049	11.8437	12.2884	7.95198	10.472	7.80203	9.57342	11.2866	3.00668
NODE_1860_length_16838_cov_14.420664	464	16838	1.33944	1.57875	1.89847	1.76424	1.34821	1.47959	1.4297	1.53404	1.93622	3.29763
NODE_1862_length_16829_cov_13.564326	2695	16829	2.02864	1.84023	1.98622	3.91966	1.27583	1.8873	1.82871	2.31961	3.47755	0.0111161
NODE_1863_length_16827_cov_12.831505	1226	16827	1.32575	1.31348	5.69701	1.35527	1.81829	1.18342	1.14999	1.02989	1.42207	1.53453
NODE_1864_length_16823_cov_7.269024	471	16823	0.716633	0.640639	1.27739	0.589276	0.10141	1.04015	0.428073	0.82689	0.743717	2.16223
NODE_1868_length_16771_cov_6.460936	1226	16771	0.729261	0.872273	1.15899	1.14647	0.627065	0.848438	0.606485	1.01476	1.0598	0.919838
NODE_1872_length_16763_cov_5.528549	2695	16763	0.663526	0.80583	0.846666	1.43111	0.458517	0.688878	0.444195	0.954809	0.892021	0.592795
NODE_1874_length_16746_cov_15.149661	249	16746	0.546548	0.92244	0.985025	1.6067	0.81265	0.648201	0.293716	1.55632	0.80518	6.72286
NODE_1875_length_16742_cov_8.994607	1764	16742	1.04077	0.883487	1.20053	1.08442	0.554914	1.17361	0.622849	1.30373	1.06357	2.04579
NODE_1877_length_16712_cov_58.713754	1285	16712	0.900858	0.962752	0.599644	0.989213	0.241023	0.69886	0.912318	1.27449	1.7975	14.0203
NODE_1878_length_16709_cov_8.040110	416	16709	1.48992	1.0679	1.2272	1.69461	0.752289	0.976557	1.03321	0.972651	1.36636	0.624043
NODE_1880_length_16696_cov_842.966168	663	16696	127.772	129.972	194.653	99.5713	72.8603	139.908	86.5104	77.4921	121.452	86.6886
NODE_1881_length_16695_cov_38.239123	1288	16695	1.23128	1.88636	3.46176	1.29076	0.464596	3.3956	1.459	2.85597	1.97855	10.0866
NODE_1882_length_16691_cov_5.900397	306	16691	0.852873	0.944771	0.879602	0.848397	0.0743977	0.922807	0.454485	1.16951	1.00698	0.815892
NODE_1883_length_16689_cov_5.990682	1290	16689	0.835027	0.782168	1.0236	0.556205	0.407324	0.933871	0.625378	0.608271	0.600836	1.23871
NODE_1884_length_16684_cov_10.728246	1820	16684	1.06708	1.53896	1.3397	1.87794	0.785703	1.19691	0.965509	1.87635	1.34899	1.94656
NODE_1886_length_16679_cov_17.619406	632	16679	1.8704	2.98898	3.66696	2.29916	1.61059	2.68836	1.42293	2.37702	2.74823	1.55962
NODE_1889_length_16659_cov_29.415201	35	16659	2.99397	3.28537	3.85073	3.65435	0.666921	3.84805	2.84812	4.01506	4.78056	6.08616
NODE_1892_length_16620_cov_7.117597	370	16620	0.896111	0.425908	0.406923	1.0979	0.38462	1.30443	0.792052	0.77432	1.01119	1.9723
NODE_1893_length_16620_cov_5.494235	1295	16620	0.307928	0.640916	0.732584	0.926315	0.279667	0.581961	0.414003	0.913287	0.972626	1.32434
NODE_1895_length_16611_cov_5.721249	454	16611	0.707382	0.552941	1.01378	1.26427	0.888866	0.826997	0.482662	0.695707	0.669474	0.836405
NODE_1896_length_16601_cov_5.351263	416	16601	0.748635	0.890106	0.578394	1.53435	0.524688	0.9645	0.806316	0.627466	1.11653	0.0407763
NODE_1901_length_16569_cov_54.160712	1298	16569	6.96555	8.9909	9.97249	7.88737	5.0906	8.18834	5.53925	7.33974	7.06615	5.38549
NODE_1902_length_16567_cov_688.798752	3537	16567	98.3528	120.551	156.264	121.389	87.7771	110.215	70.8509	102.18	109.694	48.617
NODE_1904_length_16566_cov_103.808007	1300	16566	11.1521	13.1512	12.3208	15.9227	11.5536	11.7559	9.69063	10.7506	14.4361	17.4622
NODE_1905_length_16550_cov_9.857593	1301	16550	0.836007	1.16314	2.05088	0.561145	0.339908	1.32697	0.661107	1.12295	1.13019	2.47119
NODE_1908_length_16537_cov_10.390365	1302	16537	0.904504	1.22413	2.04818	0.896148	0.986783	1.34575	0.747425	1.00198	1.17438	2.30222
NODE_1909_length_16535_cov_12.920449	208	16535	0.538554	0.888666	1.18919	0.611727	0.11241	1.092	0.414535	0.553268	1.05571	6.05665
NODE_1910_length_16533_cov_14.037322	1226	16533	1.34227	2.14725	2.32126	1.72322	1.60644	1.70845	1.42718	2.12016	2.06389	2.45399
NODE_1912_length_16526_cov_6.749135	1226	16526	0.836976	0.950219	1.12761	0.728031	0.460355	1.00083	0.463495	0.931241	0.726544	1.17159
NODE_1913_length_16525_cov_123.242866	1565	16525	6.77856	10.3225	14.8896	6.68894	5.94679	10.4372	5.6482	10.5646	8.55566	9.35659
NODE_1916_length_16523_cov_11.192859	1307	16523	1.62077	1.39493	1.96646	1.88918	0.769061	1.65021	1.10375	1.5686	1.67732	0.966389
NODE_1917_length_16523_cov_9.641122	1308	16523	1.21195	1.03022	1.50581	0.67212	0.318095	1.26935	0.965363	1.18793	1.42437	1.67735
NODE_1919_length_16506_cov_110.314510	1309	16506	9.82077	11.8014	16.3556	9.67944	5.88151	13.171	8.58215	12.2324	13.4511	16.3747
NODE_1920_length_16501_cov_19.388058	416	16501	1.99768	2.8989	2.93072	4.27621	1.79568	2.11054	1.66873	2.87363	3.41615	1.86857
NODE_1921_length_16496_cov_112.324433	886	16496	7.62304	10.4093	14.5062	7.10306	8.81848	8.19132	6.26969	10.8243	11.7163	41.5457
NODE_1924_length_16480_cov_5.888584	1312	16480	1.08138	0.394498	0.642431	0.703998	0.441282	0.627043	0.608768	1.01597	1.16064	1.04037
NODE_1925_length_16480_cov_4.959635	416	16480	0.695137	0.646471	1.12484	1.11185	0.367921	0.641948	0.772967	0.742905	0.99484	0.296983
NODE_1927_length_16478_cov_5.115813	5656	16478	0.480351	0.587286	1.45743	0.638757	0.46377	0.81588	0.478308	1.16302	0.883029	0.53286
NODE_1928_length_16477_cov_4.783522	1764	16477	0.677405	0.718285	0.579879	1.01632	0.252055	0.699386	0.449514	0.535547	0.802221	0.777622
NODE_1930_length_16468_cov_9.447816	416	16468	0.737836	1.36112	1.19203	2.33382	0.544409	1.20292	0.469649	1.98585	1.90072	1.26446
NODE_1932_length_16466_cov_4.064469	2695	16466	0.717926	0.531536	0.530371	1.31954	0.493881	0.571901	0.570053	0.654672	0.939816	0
NODE_1933_length_16453_cov_101.716307	1415	16453	3.74706	4.67447	8.04803	5.44248	5.81276	4.65414	3.64398	5.44992	5.3534	54.1692
NODE_1934_length_16450_cov_8.439524	1226	16450	0.924184	1.29803	1.85239	1.75727	1.08927	1.14226	0.567665	1.12527	1.32294	0.719649
NODE_1935_length_16431_cov_23.177455	138	16431	2.0408	2.96683	3.91911	2.41949	1.10728	3.22427	1.99523	3.53536	4.14972	3.17747
NODE_1937_length_16430_cov_518.786687	1321	16430	63.4305	74.2014	91.4477	104.954	51.1491	69.0961	42.5802	63.5159	73.4523	50.6835
NODE_1938_length_16396_cov_13.834465	1105	16396	1.86481	1.60329	2.2592	1.58438	0.303057	2.1218	1.15914	1.71	2.08418	2.12456
NODE_1943_length_16368_cov_160.759394	3206	16368	20.0329	17.7514	27.7907	23.3974	10.8192	18.747	15.9955	20.5278	19.7438	14.063
NODE_1944_length_16336_cov_49.225969	1324	16336	6.70638	7.15215	8.9706	4.83088	3.5558	7.22573	3.74974	3.67305	5.32415	8.47897
NODE_1945_length_16335_cov_10.366830	1325	16335	0.907728	1.92583	1.48316	1.88572	0.373046	1.85077	0.733553	2.9108	2.2722	0.0100527
NODE_1946_length_16328_cov_11.816014	1226	16328	1.58793	1.52246	1.82839	2.65438	1.51623	1.34641	0.987422	1.70192	1.8107	0.582908
NODE_1947_length_16311_cov_16.656373	1226	16311	2.59709	2.54559	2.38109	4.08001	1.38827	2.21369	1.70412	3.1834	2.97993	0.0393005
NODE_1948_length_16308_cov_5.901126	416	16308	0.860255	0.838716	0.60026	0.995204	1.24864	0.897155	0.601535	0.95713	0.801197	0.647692
NODE_1950_length_16293_cov_63.244919	1329	16293	7.59866	8.2365	12.3748	7.78477	5.28295	8.27224	6.47552	7.03041	8.00637	5.25764
NODE_1954_length_16243_cov_372.395815	1330	16243	22.7506	23.874	42.1811	42.3759	30.4127	26.9186	17.3371	50.7212	28.9596	148.329
NODE_1957_length_16233_cov_50.599332	840	16233	5.37625	5.33422	7.19744	6.84465	1.46573	6.54916	4.05952	7.02339	7.69909	9.25162
NODE_1958_length_16225_cov_78.645331	1332	16225	2.04783	1.78282	1.8129	1.81971	2.20237	2.43323	6.08386	2.1083	0.990106	0.00255559
NODE_1962_length_16203_cov_9.506812	320	16203	0.696902	1.4796	1.65487	0.882955	1.32826	0.954792	0.243312	0.998987	0.667271	2.41851
NODE_1963_length_16199_cov_65.762327	1334	16199	1.75771	1.68296	3.17934	1.08083	0.594227	3.14556	1.37275	2.58094	2.64688	40.2517
NODE_1964_length_16198_cov_288.073530	3163	16198	9.90115	14.7901	16.9495	3.64594	1.03936	13.6879	8.88883	5.66508	17.9851	171.974
NODE_1969_length_16175_cov_24.042742	816	16175	2.52349	2.87339	2.13933	3.44184	1.41411	2.43464	2.26233	3.68385	4.03538	5.62714
NODE_1972_length_16167_cov_26.366994	46	16167	2.54171	3.42816	6.18333	4.87879	4.21573	3.81758	2.21052	3.48629	3.61969	2.24798
NODE_1974_length_16162_cov_24.351897	2435	16162	2.43377	2.61189	4.13074	2.42405	2.25036	2.88104	1.84898	2.96512	3.02101	4.45838
NODE_1976_length_16160_cov_982.948401	627	16160	158.863	162.631	232.36	148.603	105.376	168.215	98.4873	99.9853	152.301	92.7649
NODE_1977_length_16160_cov_26.871158	835	16160	2.56202	2.42116	4.29284	1.33678	1.29486	2.30952	1.77971	2.46103	4.06906	8.562
NODE_1978_length_16140_cov_14.725085	1341	16140	0.673777	0.984559	0.958427	0.681444	0.17294	1.02842	0.487805	1.15193	1.2402	7.61951
NODE_1979_length_16138_cov_7.212896	1342	16138	0.724161	0.781959	0.905224	1.14241	0.190449	0.657038	0.589903	0.831873	0.960495	1.8615
NODE_1982_length_16124_cov_151.644160	1343	16124	15.0734	18.9766	29.3849	15.2172	17.6848	16.7757	12.6946	14.8204	15.913	24.5663
NODE_1983_length_16114_cov_80.436204	623	16114	9.07021	10.6231	17.6729	10.0698	8.30913	10.6538	7.96713	11.5482	10.98	10.5042
NODE_1984_length_16099_cov_5.141673	1345	16099	0.937726	0.966316	1.02765	0.639132	0.501663	0.942923	0.578437	0.373129	0.629667	0.5988
NODE_1985_length_16095_cov_812.188840	1346	16095	43.964	46.1295	101.682	24.7437	46.2839	52.0787	42.2806	33.3223	52.182	70.1016
NODE_1988_length_16076_cov_15.188940	1226	16076	2.13659	2.20961	2.62248	3.86986	2.06497	1.97298	1.11779	1.2756	1.60356	2.0243
NODE_1991_length_16052_cov_24.362943	552	16052	3.11963	3.25067	4.30065	3.07136	1.41812	4.39247	2.54389	3.64529	3.9544	3.16795
NODE_1992_length_16046_cov_43.276218	1044	16046	3.21007	3.57859	6.39676	3.38298	4.61533	3.31192	3.02413	5.34918	5.68616	12.5885
NODE_1993_length_16046_cov_13.566319	326	16046	1.38936	1.62305	2.23644	2.01553	1.06258	1.54465	1.00944	1.67806	2.1213	2.01046
NODE_1994_length_16041_cov_7.356249	1040	16041	1.17988	1.13167	1.142	1.34866	1.00513	1.17902	0.900929	1.07222	1.08947	0.533295
NODE_1996_length_16024_cov_11.432212	1352	16024	1.06065	1.20977	1.71216	0.95112	0.513226	1.25112	0.898374	1.30428	1.66283	3.1623
NODE_1998_length_16010_cov_8.300595	232	16010	0.984337	1.22042	1.73914	1.04094	0.629295	1.608	0.777637	0.952724	1.20603	1.00194
NODE_2000_length_15993_cov_413.607228	1823	15993	40.9539	46.4717	60.2512	57.3149	36.3448	42.5848	31.7094	45.7072	50.5706	41.1789
NODE_2002_length_15978_cov_35.638762	46	15978	4.40971	5.20732	7.06765	6.79469	3.4401	4.31675	3.13827	4.25441	5.76953	1.74197
NODE_2004_length_15958_cov_7.032572	900	15958	0.998296	0.989696	1.02531	1.21487	0.440619	1.00975	0.50905	0.768276	0.912412	1.2937
NODE_2006_length_15907_cov_76.493061	5006	15907	7.01763	7.69369	8.90628	10.2398	8.52572	6.6716	6.41968	9.14974	9.35538	11.0733
NODE_2008_length_15896_cov_8.769712	1856	15896	0.977424	1.05959	0.930171	2.71868	0.392455	0.988991	0.547042	1.97783	1.72344	0.39303
NODE_2010_length_15890_cov_7.705778	2695	15890	1.01585	1.67003	0.0968388	1.53178	1.25198	1.53796	1.55486	1.16232	1.54884	0.0568016
NODE_2013_length_15876_cov_12.666835	3417	15876	1.16355	1.70051	1.91082	1.87087	0.539403	1.70125	1.10339	2.36493	2.43431	1.66528
NODE_2014_length_15867_cov_77.945864	1841	15867	8.44007	11.5047	13.0064	8.30111	4.31016	11.1192	5.43873	9.59315	8.77441	11.6492
NODE_2016_length_15861_cov_10.795837	1202	15861	1.64719	1.38264	1.9253	1.40542	0.393134	1.83365	1.06707	1.56884	1.62036	1.26597
NODE_2017_length_15860_cov_19.876115	1302	15860	2.15277	2.42165	3.43839	2.24462	2.3331	2.38852	1.67809	1.9189	2.32491	4.05625
NODE_2020_length_15858_cov_7.040625	1364	15858	0.675821	0.645793	0.707289	0.881717	0.185723	0.827904	0.506236	1.66703	0.941179	1.48759
NODE_2021_length_15851_cov_17.597050	1214	15851	3.26288	2.31083	1.41193	4.72853	2.59752	2.67709	2.21754	2.50686	3.64227	0.256792
NODE_2022_length_15845_cov_8.613426	1366	15845	1.17489	0.784875	1.31252	0.516265	0.357452	1.05117	0.757017	0.269616	1.05576	1.93434
NODE_2023_length_15841_cov_34.338528	1288	15841	1.07551	2.20433	4.15577	1.22823	0.539826	3.92179	1.11417	3.29534	1.88039	12.641
NODE_2026_length_15832_cov_9.794828	416	15832	1.15379	1.39894	2.14652	1.76689	1.51682	1.57469	0.903622	1.46899	1.40729	0.896568
NODE_2027_length_15830_cov_13.981046	1226	15830	1.12433	1.90882	2.25836	2.84799	1.15193	1.51112	0.734356	2.71085	3.01719	1.9556
NODE_2029_length_15815_cov_680.959962	1370	15815	48.1827	65.6634	93.8267	84.81	12.3918	87.0773	27.3162	113.282	76.2272	161.925
NODE_2031_length_15805_cov_9.225079	1200	15805	1.35144	1.4792	1.79637	1.35787	0.655068	1.65624	1.00156	0.797946	1.47095	1.16885
NODE_2032_length_15792_cov_20.137701	441	15792	2.38952	2.37796	3.25845	4.49816	0.979049	2.65317	1.37507	3.46046	2.64706	2.24002
NODE_2035_length_15763_cov_219.365801	41	15763	26.0636	27.4524	37.683	40.0614	14.4882	23.686	18.2997	26.9567	27.0023	22.4876
NODE_2036_length_15756_cov_20.860455	1105	15756	2.27348	2.81628	4.19548	3.66858	0.910821	2.67785	1.6125	2.56357	3.14834	2.60818
NODE_2037_length_15754_cov_305.621887	780	15754	39.8346	40.6454	53.9099	36.8725	10.3815	43.5251	24.4658	37.3189	43.8083	28.8732
NODE_2038_length_15752_cov_10.802319	547	15752	0.995419	1.47203	1.74395	0.549134	0.638785	1.2632	1.16772	0.89948	1.63918	2.43184
NODE_2039_length_15739_cov_13.515685	1226	15739	0.851613	2.15492	2.88224	3.00592	1.33165	1.52145	0.799269	2.07126	1.59673	2.09739
NODE_2040_length_15732_cov_7.205524	1378	15732	0.942788	1.02003	1.63631	1.08013	0.635676	0.971189	0.625344	0.899979	1.29582	0.843038
NODE_2041_length_15719_cov_8.332291	1226	15719	1.676	0.956715	1.89583	0.789734	0.956571	0.985387	1.22075	0.929371	1.4598	0.761178
NODE_2044_length_15702_cov_18.676871	1226	15702	1.54538	2.08214	3.39058	1.66002	1.56283	2.08515	1.74715	1.7222	2.75671	4.01193
NODE_2045_length_15698_cov_14.557374	1226	15698	1.85158	1.73858	2.05061	2.74467	1.6177	1.98508	1.03519	1.50147	1.83194	2.02091
NODE_2046_length_15695_cov_4.842008	1828	15695	0.856596	0.452955	1.0576	0.645974	0.167847	0.764124	0.548061	0.494154	0.801653	0.817573
NODE_2050_length_15669_cov_5.270398	416	15669	0.696328	0.736289	1.06458	0.828972	0.937823	0.718717	0.627377	0.759635	0.967448	0.428594
NODE_2052_length_15658_cov_8.958277	1226	15658	1.3124	1.04817	1.36234	0.774869	0.794455	1.42513	0.723788	0.799521	1.00971	2.26404
NODE_2055_length_15647_cov_148.813622	6753	15647	13.6338	16.2264	24.7862	12.8864	6.36904	20.0802	11.4561	18.6924	17.7914	36.3479
NODE_2056_length_15632_cov_8.139950	1386	15632	0.541818	0.657246	1.07952	0.494959	0.20834	0.914025	0.568528	0.802776	1.27843	2.62725
NODE_2057_length_15628_cov_76.892827	1387	15628	4.65775	6.26658	9.21902	4.26232	6.31483	5.49044	3.42238	7.37387	6.39741	19.9922
NODE_2061_length_15608_cov_49.378062	1388	15608	4.78417	6.50884	7.73056	3.83213	4.59368	6.55995	4.06966	5.33064	5.01627	11.6648
NODE_2062_length_15599_cov_28.706832	1389	15599	2.30177	1.75397	2.76125	0.541986	2.94167	1.33104	3.09774	0.977608	1.76077	0.00608805
NODE_2064_length_15591_cov_14.208097	1105	15591	1.28223	1.82466	1.86948	2.7045	0.728051	1.69458	0.842867	1.81428	1.69844	2.22258
NODE_2069_length_15577_cov_13.631942	511	15577	1.06614	0.989922	1.09096	1.11223	0.189305	1.3185	0.688315	1.54447	1.61805	3.76087
NODE_2070_length_15572_cov_7.046916	1105	15572	0.933321	0.79076	1.15603	1.21201	0.257517	1.12771	0.606594	0.779234	0.887859	1.1543
NODE_2073_length_15550_cov_4.736237	1226	15550	0.602529	0.64082	1.0364	0.655063	0.550821	0.544781	0.453336	0.798767	0.646518	0.782238
NODE_2075_length_15544_cov_8.352185	838	15544	1.31685	1.28927	0.905836	1.2938	0.428076	0.923111	1.21005	1.38081	1.64654	1.14046
NODE_2077_length_15539_cov_52.480173	1298	15539	7.02504	8.91278	9.8317	7.28894	5.73926	8.45471	4.41976	5.9592	5.64385	5.73578
NODE_2078_length_15538_cov_104.575987	1565	15538	5.76806	10.8069	14.5369	5.86966	8.37938	9.14533	5.21663	11.8282	10.5244	12.1318
NODE_2080_length_15535_cov_8.343992	2695	15535	1.51939	1.18259	1.11712	2.43563	1.03771	1.31744	1.29914	1.08687	1.56991	0.0013351
NODE_2082_length_15522_cov_67.654490	1398	15522	6.50274	7.94333	11.6512	6.05129	5.4747	9.30232	6.66988	8.29497	8.6521	11.6413
NODE_2084_length_15509_cov_60.385596	5690	15509	8.31318	8.49339	10.9195	11.1099	3.0585	8.96426	5.09677	9.81774	9.46815	6.88
NODE_2085_length_15508_cov_22.873096	1400	15508	2.84768	2.59717	2.20666	3.37627	0.680294	2.92442	1.7784	4.49005	3.37893	4.29381
NODE_2087_length_15503_cov_99.529713	2274	15503	12.6816	13.7375	13.9046	18.1405	7.8481	13.8543	10.1202	13.6534	13.3259	5.53822
NODE_2088_length_15501_cov_16.971255	288	15501	0.933386	0.991824	1.10604	0.689845	0.63321	0.818151	0.920359	0.98325	1.03666	8.82568
NODE_2090_length_15487_cov_11.653253	416	15487	1.22325	1.40267	2.15087	3.06231	0.890669	1.12707	1.19134	1.9345	2.19203	1.21311
NODE_2091_length_15483_cov_1021.173581	1370	15483	81.0284	104.093	135.843	149.946	19.9667	126.271	53.4957	188.446	151.93	177.057
NODE_2093_length_15463_cov_6.518497	735	15463	0.842697	1.00613	1.1076	0.98325	0.349577	1.02891	0.576852	0.956037	1.15574	0.826362
NODE_2094_length_15461_cov_110.722900	1565	15461	11.4498	13.8675	23.3041	14.0766	6.90613	14.0395	9.27252	12.6659	15.6727	14.4263
NODE_2096_length_15458_cov_19.287606	1407	15458	1.51403	2.36145	3.41216	1.71219	0.598193	2.60334	1.6667	2.06828	2.56027	5.25601
NODE_2097_length_15453_cov_21.154241	1408	15453	2.74518	3.13676	4.36839	3.35755	1.87365	3.1404	2.52283	3.24386	3.87735	1.19545
NODE_2098_length_15443_cov_26.247206	1492	15443	3.91552	3.70886	5.26028	3.77091	1.45164	3.38403	2.83521	3.14209	3.15017	3.51176
NODE_2099_length_15440_cov_10.003510	157	15440	0.783243	1.32144	1.73257	1.23041	0.430387	1.38548	1.32446	1.25786	1.79815	1.55834
NODE_2100_length_15428_cov_18.376830	1066	15428	1.44418	1.61805	2.58019	1.4601	1.0864	1.51575	1.24105	1.72791	1.69365	6.21519
NODE_2102_length_15426_cov_10.150023	1412	15426	1.05911	0.77592	1.606	0.535335	0.713538	0.692478	0.610275	0.352027	0.36624	0.197023
NODE_2104_length_15422_cov_5.325112	1226	15422	0.571324	0.593166	0.811613	0.812004	0.35713	0.818553	0.386777	0.693813	1.19256	0.94913
NODE_2106_length_15395_cov_29.886767	1414	15395	2.77254	3.7772	5.11212	2.44804	1.42	3.81214	2.60683	3.18659	2.84453	5.40445
NODE_2108_length_15382_cov_105.483265	1415	15382	3.26992	5.16811	7.40944	5.24755	6.27719	4.68769	2.86748	5.85094	5.65579	61.1562
NODE_2109_length_15379_cov_4.578765	1226	15379	0.842161	0.644604	0.773975	0.937778	0.557141	0.628518	0.371582	0.736913	0.637222	0.422594
NODE_2110_length_15373_cov_10.232276	1417	15373	1.2412	1.06984	2.01436	2.1013	0.462981	1.51496	0.769604	1.48506	1.41624	0.5524
NODE_2111_length_15366_cov_41.259879	46	15366	4.77586	5.68996	8.76158	7.3493	4.24969	5.59348	3.36101	5.12907	6.42164	2.80761
NODE_2114_length_15347_cov_12.325987	1419	15347	1.00415	0.887881	1.12675	0.869689	0.458536	0.846865	0.553385	1.17088	1.10779	4.44376
NODE_2117_length_15334_cov_44.730872	1420	15334	5.66808	6.11519	7.55886	7.08281	2.40774	5.8249	3.61171	6.09173	6.92904	4.6083
NODE_2118_length_15328_cov_8.910954	1805	15328	0.772725	0.596064	1.46764	0.82295	0.712564	0.683959	0.757611	0.551282	1.05556	2.83119
NODE_2119_length_15321_cov_23.793594	725	15321	3.0296	2.99843	4.57958	2.69587	1.32342	3.28233	1.62953	3.0592	3.40495	3.26516
NODE_2120_length_15318_cov_111.915744	2673	15318	12.4073	14.5419	20.2677	14.2445	7.2359	15.4075	8.83866	15.1428	13.5188	3.57766
NODE_2122_length_15294_cov_103.573725	1424	15294	7.65452	6.15361	10.6185	2.9431	2.1933	7.66672	4.77747	4.24624	4.53055	24.2685
NODE_2130_length_15260_cov_38.597961	2087	15260	5.61141	5.06521	8.22821	3.28848	2.31202	5.6605	5.23728	3.96811	6.8183	5.60978
NODE_2132_length_15253_cov_98.963087	912	15253	11.6593	11.6192	17.8761	8.93825	5.89766	13.1392	7.65728	7.9368	12.0561	9.50978
NODE_2133_length_15219_cov_5.403258	2695	15219	0.549333	0.681961	0.718714	1.43187	1.27096	0.615408	0.700569	1.34253	1.2154	0.0162137
NODE_2136_length_15209_cov_5.251683	1428	15209	0.492239	0.65481	1.42074	0.647269	0.465109	0.893467	0.51601	0.938621	0.743105	0.469002
NODE_2137_length_15199_cov_7.865095	1226	15199	0.943235	0.977005	1.38524	1.7227	1.56204	1.07504	0.803388	1.06076	1.2378	0.383719
NODE_2139_length_15179_cov_9.870008	917	15179	0.861913	0.96578	1.34373	0.907073	0.211089	1.30979	0.689843	0.936489	0.782884	2.69766
NODE_2143_length_15167_cov_6.055320	1431	15167	1.04639	1.15803	1.1114	0.824806	0.265821	1.0605	0.645347	0.940635	1.23931	0.338463
NODE_2144_length_15166_cov_6.662034	1040	15166	0.738581	0.865613	1.65258	1.42256	0.764558	1.01791	0.714989	0.808933	0.870845	0.58867
NODE_2150_length_15138_cov_6.847378	1433	15138	0.965263	0.645091	1.19773	0.840364	0.634249	0.932822	0.612843	1.11422	0.905477	0.919584
NODE_2153_length_15128_cov_17.029457	1226	15128	1.53024	2.84927	3.26701	4.3988	1.58778	1.95998	1.03512	2.61056	2.23455	2.0863
NODE_2154_length_15126_cov_10.234955	963	15126	0.414909	0.791004	1.03081	0.540989	0.199366	1.07972	0.243134	1.03764	1.07662	4.32938
NODE_2155_length_15120_cov_5.492200	306	15120	0.757444	0.605983	0.949845	1.02056	0.0777064	0.8103	0.447366	0.831732	1.01053	0.7972
NODE_2159_length_15107_cov_59.095801	1285	15107	0.671046	0.906062	0.642853	0.734389	0.184747	0.862536	0.518086	1.30627	0.990926	28.7881
NODE_2161_length_15104_cov_70.524088	247	15104	9.53296	10.1086	10.8211	13.3886	4.79648	9.64642	5.68776	9.76376	11.0685	9.1327
NODE_2163_length_15100_cov_10.613426	1439	15100	0.798592	0.808643	4.82491	1.87756	0.640707	0.805768	0.794478	1.14197	0.976304	1.5881
NODE_2164_length_15089_cov_6.184648	1440	15089	0.349562	0.513789	1.1479	0.285916	0.226362	0.9146	0.344735	0.585237	0.482744	2.19668
NODE_2165_length_15088_cov_5.862236	1226	15088	0.693463	0.721675	0.714469	1.11913	0.770121	0.577165	0.557402	0.682344	0.771486	1.2023
NODE_2167_length_15076_cov_30.662805	46	15076	4.15749	5.08213	6.78086	5.40059	2.53468	4.29426	2.9909	3.97854	4.96955	2.43725
NODE_2168_length_15068_cov_8.984547	1307	15068	1.26664	1.05498	1.13584	1.48876	0.328804	1.23588	0.729149	0.955221	1.06233	1.0197
NODE_2169_length_15060_cov_10.801066	838	15060	1.49987	1.46138	1.71317	2.33562	0.667816	1.3267	0.784774	1.67248	1.57748	1.24647
NODE_2170_length_15059_cov_6.454945	1445	15059	0.952092	1.0059	0.902987	0.996602	0.20827	0.689656	0.471948	0.725832	1.10315	1.16095
NODE_2173_length_15045_cov_181.165911	339	15045	19.0106	21.6168	30.0861	34.386	9.40084	21.8115	11.2247	27.9781	24.4188	18.7038
NODE_2174_length_15037_cov_45.945935	1058	15037	4.71368	5.97745	6.66434	12.0077	4.01542	5.22679	3.0063	7.59161	6.2337	6.40173
NODE_2175_length_15030_cov_20.260033	416	15030	1.81897	2.16062	3.26905	2.34231	2.13661	2.11567	1.66482	2.70683	2.92639	3.22701
NODE_2178_length_15006_cov_42.396763	872	15006	4.03856	4.56962	5.94251	8.68343	2.03697	4.54933	2.77639	7.14917	6.14523	5.55151
NODE_2179_length_15002_cov_7.383689	694	15002	0.572455	0.719848	0.750026	0.888582	0.165167	0.896773	0.33012	1.09228	0.993276	2.42901
NODE_2181_length_15001_cov_7.381306	416	15001	1.07957	1.23085	1.02677	1.15718	0.839358	0.796846	0.868826	1.3318	1.41569	0.735303
NODE_2184_length_14978_cov_82.470013	1172	14978	8.66079	9.53469	15.6906	7.70583	7.25503	8.08606	7.07881	8.27805	11.1388	15.8242
NODE_2185_length_14975_cov_87.557105	883	14975	10.6455	9.57617	11.4397	18.7974	9.3265	9.66783	7.19558	15.2139	13.4169	8.40724
NODE_2188_length_14972_cov_15.182342	917	14972	1.86209	1.83518	2.15438	1.41744	0.435646	2.1508	1.56345	1.9551	2.1077	1.95287
NODE_2189_length_14964_cov_8.062043	416	14964	1.09541	1.02712	1.54542	1.70403	0.657472	1.29225	0.821957	1.40897	1.77405	0.575168
NODE_2190_length_14963_cov_35.090086	1456	14963	4.41269	4.57679	6.02556	2.62394	2.10054	5.02663	2.88796	2.65081	4.04137	4.62585
NODE_2191_length_14956_cov_14.764378	1226	14956	1.98633	2.41622	3.36794	2.34595	1.31828	1.69201	1.56435	2.18637	2.82426	1.30287
NODE_2194_length_14946_cov_5.888456	1458	14946	0.738891	0.982578	0.785361	1.27637	0.387929	0.843548	0.753516	1.46186	1.50932	0
NODE_2195_length_14943_cov_6.673294	838	14943	0.694995	0.819413	0.624442	1.53882	0.511411	0.877646	0.585267	1.16374	1.18572	0.962508
NODE_2198_length_14936_cov_22.247430	46	14936	4.01681	4.15827	6.36686	2.16897	3.16902	3.23368	3.62916	2.49326	3.67117	0.70253
NODE_2200_length_14926_cov_33.536480	1461	14926	4.31361	4.15008	5.54605	7.5323	1.63903	4.13834	2.75918	5.85015	6.25936	2.33516
NODE_2201_length_14921_cov_11.003632	401	14921	0.979231	1.45144	1.32015	1.60713	0.280127	1.32916	0.744968	1.81989	1.59837	2.0051
NODE_2203_length_14905_cov_8.005724	1226	14905	1.1	1.1281	1.32494	1.8627	0.90706	1.26392	0.912485	1.26259	1.0241	0.63407
NODE_2206_length_14878_cov_1643.999325	1464	14878	145.461	165.035	259.434	186.325	275.636	146.802	134.382	151.637	205.671	263.873
NODE_2208_length_14872_cov_23.079166	1226	14872	2.92094	2.57737	3.42462	3.00746	1.40016	2.44532	1.9237	2.71092	3.68178	4.70639
NODE_2209_length_14870_cov_12.805062	1466	14870	0.632222	1.17041	0.800464	0.542535	0.0836013	1.18104	0.544411	0.663404	0.83343	6.24649
NODE_2211_length_14841_cov_5.652103	358	14841	0.696954	0.867745	0.792349	0.799809	0.391049	0.714916	0.582523	1.04583	0.622251	1.12545
NODE_2215_length_14812_cov_59.600190	875	14812	6.86077	6.22785	7.31231	7.64587	3.32318	6.48242	5.41797	5.54954	8.68877	12.1535
NODE_2217_length_14802_cov_814.643521	1469	14802	95.5121	119.113	261.334	91.0034	132.127	105.582	86.2245	71.6542	109.674	109.75
NODE_2223_length_14782_cov_66.155768	1470	14782	7.02648	9.47634	12.7913	9.29889	3.73322	9.40147	5.37433	9.87443	10.5151	9.41946
NODE_2226_length_14763_cov_5.935613	416	14763	0.773068	0.721424	0.617618	1.81611	0.736763	0.823317	0.960467	0.840459	1.42353	0.050159
NODE_2232_length_14716_cov_919.262943	451	14716	64.9891	62.4051	110.775	34.0888	63.1973	62.6065	53.4759	50.6387	71.5556	307.308
NODE_2234_length_14706_cov_6.988397	1226	14706	0.759968	0.949881	1.33355	1.26096	0.588859	0.956811	0.55014	1.10383	1.08948	0.853368
NODE_2237_length_14695_cov_27.961134	46	14695	3.93949	3.97071	5.80768	4.75294	3.22966	3.44026	2.53399	3.91888	4.3436	2.08029
NODE_2238_length_14694_cov_38.704146	1475	14694	3.62363	3.761	4.75804	2.96043	1.41611	3.49732	2.77144	2.7502	4.00655	14.5678
NODE_2239_length_14694_cov_26.224879	1856	14694	3.12677	3.04478	3.72794	6.50103	1.16697	3.03808	2.0561	5.36044	5.1526	1.24402
NODE_2242_length_14679_cov_8.705758	326	14679	0.751673	0.952726	1.46749	0.827081	0.802055	0.705096	0.849686	0.993158	1.11589	1.6387
NODE_2243_length_14673_cov_22.010740	46	14673	1.70771	3.98502	4.17582	5.60644	2.43196	2.57939	1.3932	3.42933	3.74388	2.2599
NODE_2246_length_14658_cov_9.550161	416	14658	1.27095	1.09986	1.48939	2.07382	1.33051	1.54547	0.788544	1.99594	1.59655	0.484765
NODE_2249_length_14646_cov_14.240833	1226	14646	1.39538	1.2729	2.353	1.6304	0.444457	0.959792	0.860143	0.7696	1.14221	5.68081
NODE_2253_length_14631_cov_454.410401	1481	14631	43.0368	49.0274	69.772	35.009	19.1285	52.8808	32.6447	36.5877	49.2062	61.173
NODE_2255_length_14619_cov_116.051909	55	14619	9.71311	17.6523	24.1842	5.93555	8.23577	15.4018	10.5539	16.8484	27.0407	22.515
NODE_2256_length_14619_cov_15.785498	1483	14619	2.1746	0.444425	0.0421661	0.392986	1.07782	0.972349	3.04715	1.57529	1.00847	0
NODE_2257_length_14618_cov_15.268557	1484	14618	1.04601	1.16098	1.75679	1.62242	0.594839	1.31135	1.10962	1.10787	1.19655	5.29374
NODE_2258_length_14611_cov_35.567807	4143	14611	4.79707	4.28774	6.31668	5.43992	3.09107	4.53497	3.95628	4.50995	5.78548	4.27046
NODE_2262_length_14581_cov_14.107738	1226	14581	1.65631	1.66506	2.17279	0.943694	2.128	1.02975	1.26716	1.01963	1.50143	3.95961
NODE_2263_length_14581_cov_5.957800	552	14581	1.06051	0.840035	1.08493	0.964037	0.324698	1.15553	0.566115	0.636456	1.25439	0.496716
NODE_2264_length_14578_cov_6.916753	1488	14578	0.713306	0.802362	0.928049	0.699514	0.0640054	0.863232	0.469947	1.19828	0.821394	1.64133
NODE_2265_length_14571_cov_18.447575	1489	14571	1.50942	3.00678	3.88519	2.56378	0.499343	2.54529	1.6849	3.82166	3.75302	1.87399
NODE_2266_length_14561_cov_5.302840	1226	14561	0.635625	0.762285	1.18751	1.05031	0.415215	0.738364	0.451113	0.966311	0.940993	0.435591
NODE_2268_length_14558_cov_988.580914	1346	14558	42.1295	45.2873	87.9167	28.0461	27.8451	50.3453	37.2788	36.8109	53.0432	56.7681
NODE_2269_length_14552_cov_31.814237	1492	14552	4.22639	4.42974	5.67331	3.99674	2.4563	4.18796	3.08896	4.34995	4.57752	2.72117
NODE_2270_length_14549_cov_13.705602	416	14549	1.74807	2.14149	3.56184	3.30379	1.0805	1.96142	1.32028	2.6536	2.27713	0.288496
NODE_2271_length_14546_cov_13.225174	2525	14546	1.01629	1.17993	1.57886	1.61998	0.419901	1.37873	0.69239	1.44683	1.19537	1.63506
NODE_2273_length_14531_cov_6.247513	371	14531	0.885672	0.777578	1.25671	0.843706	0.362865	1.1997	0.620849	0.676346	1.07552	0.7178
NODE_2276_length_14527_cov_1586.832988	1496	14527	208.828	266.499	385.414	212.495	192.32	230.48	154.85	182.485	192.95	214.641
NODE_2278_length_14497_cov_16.620551	646	14497	1.97327	2.43674	2.59365	4.08674	0.706824	1.96997	1.33942	2.51194	2.76883	0.947216
NODE_2280_length_14493_cov_11.073556	551	14493	0.361299	0.636917	0.594032	0.497726	0.149756	0.726803	0.481549	0.599311	1.27744	4.56872
NODE_2281_length_14481_cov_8.029877	1226	14481	1.45566	1.62584	1.77859	1.13539	0.90919	1.52651	0.964589	0.667029	1.34606	0.520286
NODE_2282_length_14472_cov_19.895263	1226	14472	2.21624	2.26657	3.59234	1.956	1.71949	2.61473	1.53479	2.20447	2.0152	3.89622
NODE_2283_length_14470_cov_6.985571	1105	14470	0.573214	0.890569	1.16521	0.895859	0.334127	0.88865	0.372919	0.878819	0.979585	0.993924
NODE_2288_length_14425_cov_10.259360	1226	14425	1.00256	1.42056	1.67808	2.36642	0.988098	1.16671	0.794616	2.06127	1.5466	0.999103
NODE_2289_length_14424_cov_11.589603	1131	14424	1.46862	1.72864	1.88511	1.57331	0.711154	1.51675	0.949896	1.50773	1.78065	1.84319
NODE_2291_length_14415_cov_6.823329	1064	14415	0.343203	0.456348	1.19478	0.341875	0.269033	0.885793	0.24247	0.663677	0.426352	2.59319
NODE_2293_length_14406_cov_26.353285	831	14406	0.811035	1.32108	2.13335	1.13175	0.296689	1.65716	0.654282	1.6173	1.65507	12.4311
NODE_2294_length_14404_cov_6.305736	485	14404	0.574539	0.869794	1.2188	0.886626	0.338823	1.11627	0.598043	0.980534	1.28101	0.770308
NODE_2295_length_14404_cov_6.056311	612	14404	0.572102	0.811537	0.382809	0.763594	0.280551	0.737694	0.515094	0.808222	1.33087	1.50524
NODE_2296_length_14402_cov_37.272043	1508	14402	5.26833	1.53188	1.41033	1.6053	1.9032	2.85501	6.53936	2.6025	0.918572	0
NODE_2299_length_14356_cov_8.964128	1131	14356	1.10368	1.15417	1.88568	1.19603	0.713553	1.45115	0.71566	1.06372	1.19353	1.3961
NODE_2300_length_14356_cov_5.407664	1510	14356	0.738235	0.820214	0.930038	0.860095	0.300247	0.994528	0.687779	0.983344	1.11633	0.407175
NODE_2302_length_14349_cov_56.397719	1511	14349	6.96358	9.39979	12.7018	5.61183	1.92483	10.4029	4.93482	8.23398	9.25313	7.07681
NODE_2303_length_14347_cov_5.259866	1764	14347	0.890477	0.738972	0.693062	1.06067	0.341837	0.780459	0.373457	0.719108	0.807632	0.772259
NODE_2312_length_14315_cov_5.191024	358	14315	0.580749	0.888617	0.929664	1.44657	0.433448	0.702103	0.332496	1.60687	0.89237	0.0115244
NODE_2316_length_14303_cov_33.153214	1514	14303	1.79274	2.79037	4.30447	0.919383	0.691496	3.1846	1.46882	2.03065	2.15735	9.11081
NODE_2317_length_14302_cov_14.773075	1226	14302	1.2246	2.35427	3.11709	3.46555	1.86582	1.77413	0.744023	1.76913	1.91944	2.16774
NODE_2319_length_14294_cov_4.977035	1516	14294	0.886967	0.868032	1.30162	0.65641	0.718412	0.733026	0.740562	0.446861	0.310334	0.387749
NODE_2320_length_14293_cov_18.157466	1226	14293	2.47934	2.53053	3.31998	3.81278	2.69334	2.0184	1.06538	1.58714	2.21928	2.11649
NODE_2321_length_14291_cov_592.732790	1321	14291	74.2859	76.6295	101.673	122.007	43.4465	75.3959	48.5088	84.4929	85.9786	42.7969
NODE_2322_length_14272_cov_215.608216	430	14272	32.5404	32.7389	47.7864	25.9058	27.8032	29.4004	22.7124	18.032	30.5557	25.0909
NODE_2323_length_14266_cov_6.207234	1226	14266	0.939434	0.913092	0.751493	1.01808	0.581046	0.848695	0.518532	0.816992	1.13987	1.02617
NODE_2326_length_14255_cov_191.816197	1565	14255	9.55249	14.9782	21.8786	10.3313	9.73073	14.2538	9.71391	14.0178	15.1609	14.0602
NODE_2327_length_14254_cov_14.381435	1226	14254	1.30101	1.46121	2.20663	0.913912	0.58183	1.54172	1.31279	0.8412	1.31387	4.74605
NODE_2333_length_14243_cov_10.562659	1820	14243	1.29321	1.21531	0.999565	1.5966	0.431898	1.40388	1.11138	1.63469	1.66983	1.97219
NODE_2334_length_14241_cov_20.686169	1524	14241	1.53476	2.31047	2.76672	3.52129	1.37496	2.04379	1.58883	3.47479	3.31198	4.85689
NODE_2336_length_14234_cov_16.995627	1525	14234	1.25757	1.90398	1.97236	0.802986	0.32683	1.98365	1.09713	0.966287	1.32277	7.05649
NODE_2337_length_14227_cov_5.673723	1226	14227	0.732886	0.902529	1.29254	1.01998	0.536989	0.770425	0.431521	0.673265	1.08265	0.589189
NODE_2339_length_14205_cov_16.491873	1527	14205	1.78173	2.32183	2.36143	1.2262	0.474811	1.96224	1.2456	1.82839	1.94555	3.10575
NODE_2341_length_14202_cov_6.134658	1226	14202	0.690593	0.785876	1.10132	0.708678	0.719267	0.860483	0.636082	0.827393	1.24038	1.08343
NODE_2342_length_14201_cov_7.588152	712	14201	0.89104	1.20653	1.55085	1.79346	0.370807	1.39069	0.619313	1.265	1.3716	0.303028
NODE_2346_length_14192_cov_7.543326	2695	14192	1.05818	1.43051	0.0245296	1.55453	1.49334	1.24297	1.43805	1.06692	1.74234	0.057973
NODE_2347_length_14187_cov_10.272219	1531	14187	1.36368	0.638369	1.22245	0.506268	0.325452	0.772621	0.723508	0.218592	0.412436	4.96683
NODE_2348_length_14174_cov_53.859551	116	14174	5.75164	6.74467	7.96377	9.33509	6.20729	6.4804	4.61163	6.57241	8.67441	8.78043
NODE_2351_length_14150_cov_8.657042	416	14150	1.26617	1.48313	1.38196	1.47414	1.05496	1.29009	1.19775	1.16173	1.47766	0.750308
NODE_2352_length_14134_cov_33.468854	190	14134	4.83591	4.34117	2.72049	8.30532	6.70745	4.39019	5.42433	4.2294	5.98723	0.316346
NODE_2353_length_14131_cov_84.732452	771	14131	2.29943	3.40181	5.57004	3.93006	2.68878	3.22675	2.28111	5.28049	5.56172	45.6392
NODE_2354_length_14126_cov_40.563286	46	14126	7.69643	4.84949	10.0482	3.03775	7.24011	5.2123	5.22766	2.70048	1.79959	7.32405
NODE_2355_length_14114_cov_12.809659	1226	14114	1.26867	1.64028	2.2919	1.74224	1.11234	1.39638	1.02252	1.27119	1.54234	2.54008
NODE_2357_length_14106_cov_4.538752	1538	14106	0.395906	0.563887	0.801726	1.1673	0.296412	0.539093	0.41243	1.0169	0.830193	0.459978
NODE_2358_length_14095_cov_8.910897	1539	14095	0.676643	0.960144	1.16634	1.37777	0.438603	0.726304	0.613264	1.6077	1.51171	1.24458
NODE_2360_length_14079_cov_8.199729	1540	14079	0.83476	0.813369	1.35637	0.65564	0.604377	0.935133	0.728625	0.542181	0.841807	2.47211
NODE_2362_length_14076_cov_5.188432	416	14076	0.575447	0.752507	1.13066	1.08431	0.56831	0.80398	0.465626	1.18432	1.03068	0.256181
NODE_2364_length_14075_cov_21.631170	46	14075	1.90547	3.62791	4.78639	4.62292	2.68017	3.33498	1.78414	2.66405	3.14488	1.99338
NODE_2365_length_14072_cov_32.416780	869	14072	4.81041	3.93593	5.76386	2.85081	1.18657	4.47594	3.40391	1.53713	4.38415	7.58941
NODE_2367_length_14068_cov_6.825376	838	14068	0.857579	1.19925	1.33676	1.04647	0.444293	0.685552	1.05245	0.949072	0.966604	0.802384
NODE_2368_length_14063_cov_7.807895	1226	14063	0.917127	0.935153	1.8803	1.26407	1.18609	0.942311	0.620171	1.16269	1.13891	1.06321
NODE_2369_length_14061_cov_27.648365	1546	14061	2.94375	4.26993	5.10104	3.3528	2.8331	4.15892	2.95393	3.73306	3.10889	4.22641
NODE_2371_length_14054_cov_367.412958	1547	14054	15.0631	11.3698	7.90746	15.6628	14.2059	12.2174	16.4834	8.83757	7.30733	0
NODE_2373_length_14041_cov_13.175890	2435	14041	1.16463	1.61799	1.77849	1.5565	0.616167	1.52019	0.918284	1.52051	1.2147	2.31431
NODE_2375_length_14036_cov_17.672699	363	14036	2.32935	2.88971	2.55799	2.60087	1.12785	2.33899	1.42174	2.81806	2.7545	2.78706
NODE_2376_length_14035_cov_8.278326	1226	14035	1.22359	1.3991	1.96011	0.862908	0.949049	1.42817	1.05263	0.773482	1.65401	0.499392
NODE_2380_length_14022_cov_6.334789	2592	14022	0.748422	0.897775	1.18093	0.317386	0.230681	0.9555	0.592674	0.40906	0.698714	1.61219
NODE_2381_length_14013_cov_7.859865	2695	14013	0.963033	0.982794	1.01491	2.1623	0.860755	0.697799	0.628843	1.31992	1.18216	1.1692
NODE_2382_length_13996_cov_49.736676	605	13996	6.84317	7.31853	9.58691	10.3606	6.01662	6.43984	4.85558	7.49468	6.39627	2.47487
NODE_2384_length_13981_cov_9.657044	1820	13981	1.58385	1.35452	1.53695	2.05208	0.499174	1.32237	1.39719	1.97206	2.57509	0.0117636
NODE_2386_length_13971_cov_8.815392	2695	13971	1.18827	1.32564	1.44868	2.08921	0.982534	1.41847	0.994725	1.27579	1.67321	0.00172084
NODE_2388_length_13956_cov_8.033163	1556	13956	1.05217	0.936223	1.50234	0.956843	0.368148	0.953028	0.81749	1.02063	1.01213	1.63756
NODE_2389_length_13944_cov_43.642955	389	13944	2.88814	3.73671	5.68605	3.5224	2.96454	3.44763	2.06988	3.67314	4.03768	10.2054
NODE_2394_length_13923_cov_16.678613	1226	13923	0.716276	1.43247	0.928108	2.12244	0.756434	0.97634	0.515857	1.46567	1.18239	7.30973
NODE_2395_length_13920_cov_54.977281	1559	13920	7.55151	7.92274	10.3498	11.9269	4.13158	8.06018	5.35471	9.13202	9.6569	3.81472
NODE_2399_length_13903_cov_6.360702	1226	13903	0.888686	1.18177	0.98814	1.49785	0.319931	0.801335	0.620043	0.847607	0.9864	0.493023
NODE_2400_length_13896_cov_52.571129	1011	13896	5.24333	5.50227	6.99289	3.12845	2.30709	5.10242	3.16748	4.32282	5.3861	12.7969
NODE_2401_length_13895_cov_18.355636	909	13895	1.74472	2.43005	3.18639	1.50223	1.03971	2.52353	1.96606	2.33896	2.01055	4.53036
NODE_2404_length_13893_cov_12.885966	801	13893	1.02414	1.50544	2.505	1.21779	0.713907	1.54734	1.04859	1.11047	1.87384	2.86845
NODE_2405_length_13872_cov_8.443946	838	13872	1.44562	1.43494	1.74739	2.25841	0.695367	0.904277	0.529063	1.19122	1.42627	0.457265
NODE_2407_length_13869_cov_168.928768	1565	13869	11.6009	15.0434	24.2968	11.7695	11.3324	14.1181	11.0881	14.4134	17.9531	15.5305
NODE_2409_length_13861_cov_70.848399	1123	13861	6.17952	7.71436	12.2802	6.07811	2.10527	9.42811	4.59993	9.2025	9.76263	19.6272
NODE_2413_length_13856_cov_16.541410	2327	13856	1.64731	2.22251	4.48738	1.74322	0.905755	3.27993	2.35206	1.41879	3.45151	1.71899
NODE_2420_length_13824_cov_28.564093	1226	13824	2.44582	3.13827	3.94356	2.64716	3.28614	2.69573	2.18405	2.62855	3.39595	6.50297
NODE_2423_length_13810_cov_7.883969	1786	13810	0.771981	1.09824	1.05203	1.01005	0.256073	0.948226	0.559526	1.27267	1.11172	1.92806
NODE_2424_length_13808_cov_9.265615	1570	13808	0.593599	1.0432	2.96544	0.808779	0.304224	1.09729	0.302703	1.22668	0.614167	2.23664
NODE_2428_length_13794_cov_4.342747	1226	13794	0.652069	0.616086	0.631794	0.542092	0.160346	1.02485	0.601213	0.494499	0.737446	0.575562
NODE_2431_length_13788_cov_19.154882	801	13788	2.08659	2.10456	3.27887	1.44477	1.47262	2.3661	1.77934	2.24792	2.67697	2.50841
NODE_2432_length_13783_cov_9.843240	140	13783	0.900061	0.897979	1.11294	1.32026	0.398194	0.989623	0.568545	1.32998	1.24284	1.93795
NODE_2433_length_13780_cov_49.094645	1574	13780	8.37734	2.54866	3.05461	0.959417	1.67106	3.05791	9.75062	4.00977	5.13986	0
NODE_2434_length_13778_cov_31.253807	1575	13778	4.04005	4.81815	6.34218	4.13263	2.44065	4.46549	3.18375	4.97565	4.68685	3.44029
NODE_2436_length_13777_cov_10.830564	2474	13777	1.53109	1.03047	1.56522	0.443631	0.751809	1.22308	1.12213	0.566328	0.54788	4.16649
NODE_2437_length_13775_cov_21.135131	1577	13775	3.54959	3.62771	4.0152	2.29636	1.23745	3.45459	2.40022	1.87822	2.84279	2.72936
NODE_2440_length_13760_cov_6.416271	1578	13760	0.982868	0.96296	1.5631	0.611615	0.630164	0.889329	0.453963	0.801406	0.829647	0.786384
NODE_2441_length_13759_cov_6.127773	416	13759	0.664807	1.19875	1.07942	1.50153	0.812712	0.786244	0.55406	0.823959	0.84667	0.523263
NODE_2442_length_13757_cov_6.901912	1824	13757	0.765241	0.662361	0.641678	0.831204	0.0226474	0.989292	0.532237	1.15809	0.845779	1.74549
NODE_2444_length_13748_cov_5.783831	1581	13748	0.791293	0.81262	0.786732	0.703671	0.158337	0.938192	0.579022	0.942815	1.1193	0.859584
NODE_2445_length_13747_cov_287.477432	41	13747	14.8204	17.7927	28.1258	19.9453	12.7741	18.446	11.2923	19.3899	17.5582	13.6301
NODE_2446_length_13739_cov_5.410114	1583	13739	0.662842	0.767777	0.940006	0.995157	0.531117	0.848008	0.632432	0.7859	1.29517	0.45641
NODE_2447_length_13738_cov_6.302711	416	13738	0.970128	0.775843	1.00185	1.18078	0.875021	1.08426	0.415808	0.646053	1.11096	0.813238
NODE_2448_length_13735_cov_6.518494	1105	13735	1.0204	0.581307	0.931955	1.05277	0.179069	0.950132	0.276328	0.68533	1.00126	1.21282
NODE_2449_length_13729_cov_10.776510	471	13729	1.10123	1.0014	1.50447	1.08453	0.595984	1.25693	0.899529	1.79186	1.47223	1.92045
NODE_2450_length_13729_cov_8.748208	2279	13729	0.805966	1.42052	0.941368	0.854056	0.305619	1.33225	0.500268	1.17055	0.678144	2.52962
NODE_2451_length_13718_cov_6.023055	1226	13718	0.592726	0.770412	1.09073	0.675814	0.504112	1.05298	0.783418	0.357158	0.505335	1.29797
NODE_2457_length_13700_cov_8.378893	1589	13700	0.841795	1.16844	1.70517	0.678694	0.799156	0.817169	0.912163	0.740266	0.828296	2.0533
NODE_2464_length_13684_cov_5.010272	1590	13684	0.527638	0.815738	0.663648	1.00131	0.0794672	0.690923	0.359733	0.980222	1.07341	0.6084
NODE_2466_length_13678_cov_5.081406	416	13678	0.702325	0.745875	0.446138	1.32154	0.314842	0.824425	0.874222	1.11756	1.3772	0
NODE_2467_length_13670_cov_39.139699	233	13670	4.49299	4.91893	6.10977	7.32728	2.49871	4.59347	3.37031	6.52533	7.24089	0.0361026
NODE_2469_length_13670_cov_5.466030	416	13670	0.673466	0.673584	0.777822	1.65393	0.439862	0.767277	0.449733	0.814893	1.02378	0.572686
NODE_2471_length_13657_cov_59.267534	116	13657	6.88174	7.6444	8.5607	9.07259	3.42846	7.67122	6.50963	9.12203	11.2389	8.71211
NODE_2472_length_13655_cov_25.258015	1595	13655	2.86038	1.52289	0.687288	2.92546	0.646019	1.73709	2.17109	4.16732	2.30741	0.00304192
NODE_2474_length_13636_cov_81.256314	650	13636	10.7532	11.9108	13.9249	14.0186	8.01194	11.3127	9.79076	17.2236	18.2945	0.168984
NODE_2475_length_13630_cov_87.727661	1223	13630	6.47579	6.46775	9.36854	6.88194	2.58062	6.90541	5.71108	7.12014	7.50679	2.01905
NODE_2478_length_13621_cov_15.208610	547	13621	1.71698	1.94914	2.35028	1.03549	0.960567	1.8209	1.56094	1.04517	2.36291	3.46598
NODE_2482_length_13609_cov_89.956028	3689	13609	10.1554	9.19102	15.0497	4.05216	6.92064	10.1719	7.37447	4.61887	7.07705	13.8501
NODE_2484_length_13593_cov_27.057468	1600	13593	4.60659	3.68535	3.48212	4.97526	9.78212	2.11297	3.37044	1.96309	1.57529	2.29686
NODE_2487_length_13589_cov_9.411630	401	13589	1.43729	1.30459	1.22213	1.2587	0.262942	1.10927	0.792762	1.35382	1.00723	1.55469
NODE_2488_length_13588_cov_5.981748	454	13588	0.760608	0.94654	0.973194	1.19968	0.714696	0.560014	0.57468	0.671641	1.0742	0.696935
NODE_2490_length_13579_cov_28.958148	1514	13579	1.50969	2.5868	4.20671	0.454034	0.64466	2.6998	1.44113	1.71218	1.38459	5.7313
NODE_2491_length_13579_cov_12.262644	2435	13579	1.34767	1.67351	2.53876	1.83882	1.09389	1.93997	1.11231	1.50953	1.95093	1.15088
NODE_2492_length_13578_cov_19.923390	78	13578	0.663264	1.52928	1.8936	0.877451	0.768726	1.31259	0.579708	1.74749	0.884465	8.58243
NODE_2493_length_13567_cov_41.647128	1606	13567	5.9232	6.13408	7.34316	5.55742	3.03636	6.53522	3.72961	5.67799	7.01151	5.83459
NODE_2494_length_13566_cov_6.329435	552	13566	0.695948	0.741506	1.45168	0.669184	0.426843	0.901275	0.559399	0.707882	0.715009	1.35945
NODE_2497_length_13558_cov_153.952307	41	13558	21.6412	22.748	28.5148	30.3656	12.6786	22.716	15.5356	22.6262	24.1304	13.1071
NODE_2499_length_13557_cov_53.827951	713	13557	1.88739	1.93087	2.26242	2.77019	2.68303	1.71292	1.62433	3.41354	2.05505	31.2821
NODE_2500_length_13553_cov_7.369388	2435	13553	0.834769	1.01989	1.34879	0.69049	0.376934	1.07931	0.64984	1.01698	0.600135	1.8805
NODE_2502_length_13550_cov_438.922712	3537	13550	45.502	53.8689	83.1127	50.431	35.533	59.1142	38.8748	50.457	51.4036	105.896
NODE_2508_length_13521_cov_83.526585	828	13521	8.76115	10.0676	11.8866	15.2443	3.39289	8.5674	6.29031	14.2181	10.9187	10.6516
NODE_2509_length_13518_cov_6.237391	1105	13518	0.53356	0.645894	0.647257	0.941028	0.1848	0.699078	0.568742	0.868126	0.632106	1.19895
NODE_2515_length_13499_cov_9.487132	1226	13499	0.718603	1.5614	1.73644	1.25603	1.18766	1.08403	0.859725	1.45039	0.812795	1.82648
NODE_2516_length_13488_cov_5.856398	5608	13488	0.717696	0.882265	0.570255	1.39048	0.55144	0.904142	0.264907	1.04489	0.96126	0.739811
NODE_2517_length_13486_cov_11.872236	1616	13486	1.0546	1.16234	1.64566	1.36112	0.36536	1.24638	0.678835	1.81624	1.52267	2.02938
NODE_2518_length_13485_cov_40.015041	3048	13485	7.2246	0.0332312	0.0499937	2.3729	0.0231094	0.0212945	11.1715	0.0114782	8.87657	0.00413462
NODE_2521_length_13478_cov_56.305818	1027	13478	6.12435	5.70162	7.95538	6.79216	2.48701	7.12141	5.15324	7.81399	7.81653	9.28741
NODE_2523_length_13476_cov_3.864764	416	13476	0.582004	0.602758	0.685301	1.03619	0.152992	0.608259	0.35961	0.547265	0.771648	0.339146
NODE_2524_length_13475_cov_42.933979	4143	13475	4.44294	5.25784	7.01529	5.75256	3.78757	4.87408	3.50542	5.52705	6.4205	4.43206
NODE_2526_length_13468_cov_18.849176	632	13468	2.70952	3.30366	4.38512	2.97704	1.80092	3.34531	2.08925	2.53968	2.33119	1.51683
NODE_2528_length_13464_cov_37.263107	1622	13464	1.40177	1.21551	2.06944	1.51226	0.584777	1.45782	1.40675	2.47599	2.23505	21.1986
NODE_2529_length_13458_cov_9.155562	1226	13458	0.623685	1.05723	2.17497	0.872908	0.796513	0.9166	0.818246	0.959757	1.34705	1.89161
NODE_2530_length_13457_cov_9.300478	1226	13457	1.20925	1.01929	1.54495	0.680094	0.740212	0.969132	0.618575	1.50603	1.11867	2.03291
NODE_2531_length_13455_cov_40.178955	1625	13455	3.67104	3.85054	6.14063	3.65889	2.20847	3.40594	3.19782	3.7362	4.50406	11.7451
NODE_2532_length_13455_cov_6.172388	848	13455	0.719397	1.04266	1.42561	0.661057	1.04119	0.677075	0.415736	0.836497	0.693068	0.916946
NODE_2538_length_13435_cov_9.915321	1009	13435	1.19787	1.48723	1.58377	1.55041	0.406857	1.30968	1.07146	1.96047	1.78132	1.2101
NODE_2539_length_13435_cov_5.420777	306	13435	0.626112	0.878405	0.704068	0.755517	0.115674	1.12525	0.488535	0.853886	0.853867	0.833941
NODE_2540_length_13433_cov_16.635895	1616	13433	1.24013	1.24632	1.56059	1.63966	0.484968	1.14425	0.869827	1.46935	1.96396	3.84055
NODE_2541_length_13432_cov_9.362189	1820	13432	1.03417	1.1413	0.733963	1.44884	0.420241	1.2106	0.844059	1.64293	1.66022	1.69854
NODE_2544_length_13417_cov_12.232001	1226	13417	1.09	1.30111	2.11492	1.65344	1.21215	1.57647	1.50476	1.49335	1.67365	2.14745
NODE_2546_length_13411_cov_16.713013	464	13411	1.49246	1.57968	2.26395	1.97034	1.75418	1.76194	1.60622	1.88522	2.34305	3.63072
NODE_2547_length_13408_cov_21.628323	3713	13408	3.63157	2.1719	5.15046	1.09291	0.952294	3.58837	1.87567	0.734636	0.615526	5.19278
NODE_2548_length_13402_cov_4.631603	1168	13402	0.457368	0.594878	1.37353	0.402385	0.640027	0.477536	0.455721	0.286287	0.396086	1.00232
NODE_2549_length_13401_cov_6.785029	416	13401	0.658938	1.15892	1.2378	1.61505	0.846143	0.790186	0.658034	0.869245	1.39435	0.457936
NODE_2551_length_13397_cov_15.355269	1105	13397	1.52543	1.54493	2.70952	2.58123	0.721381	2.02481	1.24912	1.87373	1.52568	2.34125
NODE_2553_length_13396_cov_52.131849	2096	13396	4.56709	6.2183	6.77498	11.5659	3.97555	4.54363	2.67879	7.57395	7.29895	6.12405
NODE_2556_length_13382_cov_144.352743	1638	13382	6.15621	6.12782	6.00327	6.11152	2.18818	6.54652	5.47788	9.05597	9.01578	55.4254
NODE_2558_length_13374_cov_5.386966	1105	13374	0.754052	0.613857	1.45496	0.803183	0.104556	0.59376	0.668052	0.917087	1.03632	0.516424
NODE_2560_length_13363_cov_5.408777	1226	13363	0.771329	0.883414	1.21543	1.07744	0.458191	0.754475	0.561613	0.943953	1.10771	0.386434
NODE_2565_length_13337_cov_12.642147	1105	13337	1.06747	1.41494	1.76207	1.57268	0.5682	1.52466	1.1073	1.47772	1.55094	2.48849
NODE_2567_length_13333_cov_583.113873	770	13333	33.4966	40.8803	74.0177	29.0674	33.6983	42.2992	26.4165	21.8979	28.9327	75.6065
NODE_2568_length_13330_cov_28.617401	978	13330	3.34878	3.81475	6.67387	3.3837	2.66862	3.82161	3.00515	4.2508	4.26428	3.12956
NODE_2569_length_13329_cov_6.771282	1644	13329	1.0075	0.772396	0.958442	0.810142	0.256515	0.634586	0.434664	1.05053	0.793573	1.80357
NODE_2571_length_13322_cov_25.163941	46	13322	3.25052	2.89399	4.44822	5.12661	3.93631	3.12405	2.06373	2.96663	3.48434	3.52365
NODE_2572_length_13316_cov_4.153608	1226	13316	0.516162	0.561085	1.19868	0.528578	0.708845	0.560692	0.35847	0.417665	0.485454	0.645562
NODE_2573_length_13312_cov_7.796259	2435	13312	1.45795	1.07708	2.54168	0.669014	1.12305	1.2521	1.11305	0.490202	0.764209	0.647935
NODE_2581_length_13266_cov_23.489365	646	13266	4.02498	2.89333	2.50169	3.94373	2.25492	2.80192	2.67844	3.28863	3.63078	2.75088
NODE_2582_length_13265_cov_57.557078	2530	13265	1.62474	1.93738	1.6472	1.92994	0.71238	2.32831	1.85718	2.43638	3.16651	32.7158
NODE_2585_length_13245_cov_6.395982	1650	13245	0.571211	0.912562	1.04474	1.15085	0.252628	0.858602	0.537999	1.30187	1.43022	0.741978
NODE_2586_length_13243_cov_10.466106	2695	13243	1.43604	1.31623	1.96843	2.97501	1.12181	1.18449	1.35824	1.93249	2.54928	0.0158946
NODE_2588_length_13235_cov_16.464795	1226	13235	1.81574	1.31059	2.85492	3.06055	1.68864	1.76235	0.967729	1.28321	2.17652	2.00403
NODE_2590_length_13231_cov_31.427444	46	13231	3.07139	5.17215	6.8006	6.51269	4.05058	5.44611	2.25608	4.04677	4.86868	2.55192
NODE_2593_length_13223_cov_69.906364	883	13223	12.2947	7.30993	9.52321	14.6996	7.95993	7.87313	6.98056	9.29131	9.21528	6.35703
NODE_2596_length_13200_cov_10.202891	371	13200	1.49368	1.59845	2.09729	1.30644	0.558761	1.51427	0.909398	0.804989	1.25654	1.62137
NODE_2597_length_13195_cov_94.470548	1656	13195	8.69234	12.4833	15.5204	11.1196	6.56503	10.8662	7.20342	9.95205	13.0005	6.54443
NODE_2598_length_13193_cov_9.160603	3678	13193	1.09097	0.85524	0.601275	0.421895	0.834993	1.06527	1.83812	0.84	0.282698	0.00103608
NODE_2600_length_13190_cov_9.847126	195	13190	1.17024	1.14587	1.63847	1.58828	1.13864	1.08201	1.19723	1.15312	1.85714	1.26074
NODE_2601_length_13189_cov_53.638039	1659	13189	4.40896	7.35667	9.8989	7.24571	4.35601	6.05101	3.63276	8.76804	11.5807	9.45265
NODE_2602_length_13185_cov_10.707540	1660	13185	1.11635	1.16489	4.34711	1.66994	2.34447	1.43366	0.75107	0.92373	1.29871	0.523165
NODE_2603_length_13177_cov_63.263222	875	13177	6.53945	6.52266	6.69239	8.07867	3.21139	5.99575	5.14708	6.10106	10.4769	11.009
NODE_2605_length_13166_cov_7.397453	1226	13166	1.01705	1.12636	2.01647	1.87547	0.95432	0.907084	0.417812	1.18621	1.29823	0.309308
NODE_2607_length_13160_cov_10.853720	1226	13160	0.783041	0.854471	1.33603	0.791699	1.3001	0.988858	0.519886	0.850758	0.940194	2.51221
NODE_2608_length_13154_cov_236.680281	649	13154	19.7065	35.7535	53.346	15.9034	14.0068	28.3227	19.2243	32.83	40.4781	45.097
NODE_2612_length_13146_cov_7.617982	1665	13146	0.746707	1.11075	1.40074	1.06122	0.68302	1.02238	0.853506	1.15773	0.962162	1.27628
NODE_2613_length_13144_cov_4.174421	2262	13144	0.524372	0.683272	1.02316	0.214415	0.421938	0.470682	0.431496	0.718228	1.00947	0.611719
NODE_2618_length_13114_cov_186.555785	1667	13114	10.6325	13.9457	6.51626	12.194	11.017	9.3772	13.3027	20.7726	13.7745	0
NODE_2619_length_13110_cov_6.399617	2435	13110	0.761453	0.398814	0.957102	0.575131	0.529258	0.627985	0.545722	1.02592	0.760441	1.91158
NODE_2620_length_13109_cov_122.570017	1638	13109	4.58628	3.5076	4.58431	3.4975	1.24128	4.46153	4.49093	5.83426	5.89765	39.9905
NODE_2621_length_13099_cov_37.963891	1670	13099	2.78754	2.11115	1.83752	3.03563	1.17793	1.61344	2.68565	1.96383	2.46219	0
NODE_2624_length_13077_cov_50.723007	605	13077	7.50326	6.89285	10.1112	10.2654	4.2654	6.80425	4.99744	6.69292	6.83107	3.19231
NODE_2628_length_13059_cov_5.127269	1672	13059	0.802785	0.713136	1.01737	0.704576	0.332864	0.931849	0.165183	1.0091	0.661917	0.583249
NODE_2629_length_13056_cov_23.900162	1226	13056	2.8372	3.50399	4.16594	4.15712	1.59718	3.38953	2.51958	3.50581	4.49865	1.78697
NODE_2630_length_13051_cov_7.010157	2435	13051	0.401438	0.443118	1.26308	0.459626	0.744207	0.46179	0.344403	0.516966	0.79377	2.5447
NODE_2633_length_13042_cov_11.497035	640	13042	1.01115	0.949593	1.47323	1.23419	0.829735	1.09385	0.653544	0.999512	1.06754	3.56219
NODE_2638_length_13022_cov_39.405722	646	13022	5.83355	5.06252	7.41065	6.68319	2.48467	5.77457	4.38572	5.35254	6.53405	2.61124
NODE_2639_length_13019_cov_5.148488	266	13019	0.623694	0.795345	1.09824	0.761664	0.166989	0.731684	0.529773	0.489152	0.48682	0.866486
NODE_2641_length_13012_cov_5.566798	1678	13012	0.654068	0.731216	1.18555	0.800449	0.189055	0.796334	0.471369	0.911243	0.967637	0.937643
NODE_2647_length_12996_cov_14.110733	288	12996	2.20384	1.97208	2.19712	2.77439	1.14122	2.17174	1.27239	2.53784	2.4306	0.00812114
NODE_2649_length_12991_cov_89.495671	1711	12991	13.4977	12.0485	15.7873	15.2007	7.44911	11.7363	10.2708	12.3272	12.771	4.9677
NODE_2650_length_12991_cov_8.863559	1226	12991	1.10313	1.1934	1.56365	1.74701	1.0754	1.50013	0.973978	1.19142	1.12199	1.01213
NODE_2656_length_12966_cov_6.166989	1682	12966	0.665616	0.600046	1.28532	0.797975	0.227793	0.791537	0.436725	1.03713	0.925953	0.971632
NODE_2657_length_12965_cov_9.420914	445	12965	0.776557	1.16231	1.11233	1.20981	0.311338	1.15703	0.630619	1.23372	1.30814	2.79162
NODE_2658_length_12956_cov_13.595148	1684	12956	1.74335	1.83844	3.33619	0.817542	0.514746	2.25064	1.23862	1.19363	1.5945	2.40229
NODE_2661_length_12949_cov_53.955328	322	12949	5.08074	5.79258	7.46499	6.72094	2.98413	5.24835	3.20062	6.47229	6.60565	10.3392
NODE_2665_length_12928_cov_79.700381	1686	12928	12.4627	12.2961	15.322	15.6052	8.37408	11.766	7.27752	13.0163	12.3039	5.30494
NODE_2668_length_12915_cov_54.929393	2096	12915	4.17136	5.77345	7.07522	11.8424	3.56828	4.54951	2.98687	10.0731	8.33263	5.43692
NODE_2671_length_12909_cov_13.611794	2695	12909	2.46274	2.10409	2.08037	3.67976	1.42596	1.92369	1.69031	2.70134	2.74591	0.00194881
NODE_2672_length_12902_cov_5.907605	309	12902	0.708248	0.815943	1.16686	0.828119	0.496681	0.950132	0.631888	0.53189	1.01928	0.908049
NODE_2673_length_12900_cov_16.985987	232	12900	1.902	1.87759	3.34228	2.37088	1.31164	2.42139	1.40146	1.76383	2.01335	2.9876
NODE_2676_length_12898_cov_6.240520	1226	12898	0.940746	0.742524	1.97591	0.420908	0.889295	1.04619	1.0433	0.262546	0.520315	0.896589
NODE_2678_length_12895_cov_9.546651	838	12895	0.896451	1.09031	1.51377	2.31841	0.600556	1.00639	0.923776	1.40759	1.73911	0.409191
NODE_2680_length_12893_cov_52.884873	46	12893	6.29687	7.63133	11.0228	12.8659	5.22824	7.27532	4.93889	6.72758	7.91206	2.5961
NODE_2682_length_12888_cov_7.288397	1226	12888	1.19889	0.913201	1.72029	0.841896	1.04853	1.28859	0.713397	0.761742	1.16029	0.758151
NODE_2684_length_12875_cov_599.995320	1695	12875	72.0386	81.3024	101.42	109.179	32.9614	79.4288	45.4738	99.0217	92.2321	77.0227
NODE_2688_length_12849_cov_45.516727	816	12849	5.74989	5.4274	5.7072	8.8465	3.11595	5.65547	5.64272	7.92743	8.21551	6.01676
NODE_2690_length_12835_cov_3.391236	2435	12835	0.399395	0.407227	1.21897	0.560811	0.453935	0.406363	0.344934	0.36384	0.488515	0.282564
NODE_2691_length_12831_cov_19.110755	1698	12831	2.0562	1.94825	1.10138	1.26333	0.472022	1.73466	1.14151	1.88704	2.08605	4.91998
NODE_2693_length_12818_cov_9.557784	471	12818	0.963388	1.02799	2.11876	1.17312	0.185588	1.27613	0.476266	0.940824	1.36841	1.94924
NODE_2694_length_12816_cov_505.147951	1547	12816	16.5758	10.5483	6.28446	16.8582	12.3045	10.2204	14.8638	7.70301	7.17477	0
NODE_2695_length_12813_cov_12.846920	1701	12813	3.32972	1.17727	0.521283	2.15223	1.29519	1.55087	2.14869	2.08207	2.08045	0
NODE_2697_length_12807_cov_143.483610	1702	12807	12.4404	15.8553	27.9844	17.0956	20.3028	15.2252	11.4323	15.9179	16.6683	12.0802
NODE_2700_length_12790_cov_33.325795	707	12790	0.468104	0.507492	1.04111	0.874135	0.160892	0.524167	0.209264	0.520456	0.576269	21.975
NODE_2703_length_12786_cov_8.949022	1704	12786	1.30787	1.0039	1.17254	0.603288	0.267457	1.01791	0.702397	0.803099	0.953119	2.81461
NODE_2704_length_12776_cov_4.624715	416	12776	0.594096	0.67337	1.12002	1.2772	0.563059	0.652442	0.664673	0.608237	0.750646	0.290306
NODE_2707_length_12765_cov_24.638946	1226	12765	2.95797	3.12505	3.02566	3.11849	1.58081	2.83752	1.81786	2.58511	3.03059	4.34729
NODE_2709_length_12759_cov_5.167585	320	12759	0.540299	0.723184	1.26901	0.538783	0.255648	0.713775	0.317856	0.414103	0.437884	1.33306
NODE_2711_length_12753_cov_6.467790	416	12753	0.662165	0.66822	1.07333	1.69639	0.409281	0.666358	0.456396	1.26897	1.00432	0.827686
NODE_2714_length_12745_cov_40.380693	1115	12745	2.86631	4.15322	4.46433	2.19083	3.21783	2.6305	2.50037	3.55972	3.69169	11.911
NODE_2716_length_12738_cov_5.270914	1226	12738	0.627749	0.870422	1.04292	0.818681	0.76101	0.666627	0.377888	0.480454	0.836494	0.813259
NODE_2718_length_12727_cov_59.206124	1711	12727	6.32433	8.94739	10.5037	10.2132	7.44476	8.03248	6.49481	7.83841	9.30971	3.39517
NODE_2720_length_12725_cov_11.091792	5608	12725	0.846375	0.944451	0.839648	2.4842	0.435996	0.775723	0.661053	1.89492	1.35045	2.83411
NODE_2724_length_12714_cov_5.861284	416	12714	0.912884	0.985078	0.847861	1.08644	0.678972	0.787665	0.540526	1.23173	1.34266	0.367631
NODE_2726_length_12710_cov_197.926748	430	12710	32.7711	31.2313	46.4519	26.7133	16.9964	30.2692	22.8081	18.6039	28.2229	25.5651
NODE_2727_length_12709_cov_53.409989	46	12709	5.33222	7.35836	11.6579	4.65307	5.12674	5.89031	4.88315	4.68653	8.04704	6.96946
NODE_2729_length_12708_cov_600.448826	1716	12708	29.1047	33.9047	59.5828	15.2656	40.8722	30.492	22.4402	19.7171	29.8571	270.101
NODE_2730_length_12708_cov_37.388603	646	12708	4.93877	4.93975	6.03769	7.19948	2.2641	5.26283	3.39897	5.19808	6.03599	3.87409
NODE_2731_length_12707_cov_31.453604	389	12707	1.81614	1.6288	3.25707	2.06068	3.42731	1.5684	1.43651	1.49392	1.87444	5.11639
NODE_2734_length_12704_cov_53.876591	650	12704	6.47577	6.65252	8.32702	8.30406	4.06423	6.68336	5.81957	10.0544	11.444	0.110011
NODE_2736_length_12702_cov_20.867953	1226	12702	2.11894	2.3621	3.37336	1.46848	1.79189	1.87048	1.60875	2.5902	2.56541	6.03146
NODE_2737_length_12702_cov_7.256187	1721	12702	0.632401	1.00445	1.04881	0.89819	0.359891	1.01022	0.701318	0.988866	1.10739	1.24296
NODE_2739_length_12690_cov_92.887614	1238	12690	4.49736	7.13184	9.45636	5.34312	2.83964	8.01684	5.76977	7.57722	9.05401	18.657
NODE_2740_length_12689_cov_7.556831	416	12689	0.928892	0.860687	1.02025	1.83753	0.537995	1.18356	0.74802	1.32362	1.58298	0.430355
NODE_2741_length_12688_cov_20.347107	1724	12688	1.02367	1.69423	1.89678	2.16726	0.359397	1.68198	0.733925	3.82129	2.63047	5.70173
NODE_2742_length_12685_cov_7.655028	1419	12685	0.536099	0.492113	0.434178	0.496683	0.319026	0.470682	0.340224	1.0393	0.593572	3.42552
NODE_2743_length_12682_cov_52.277580	828	12682	5.22645	6.60396	6.39559	8.68273	1.52947	6.43326	2.88016	8.47455	7.59069	8.41876
NODE_2744_length_12679_cov_53.888862	967	12679	5.2156	6.85117	7.45906	12.3702	3.5573	5.43396	3.94763	8.49694	8.907	5.06104
NODE_2746_length_12675_cov_34.224168	3678	12675	1.60454	1.81143	2.57651	1.30561	3.03474	2.44123	7.0146	2.55049	0.911709	0
NODE_2748_length_12663_cov_4.920447	1226	12663	0.632184	0.916537	0.933817	1.09256	0.915211	0.84923	0.329853	0.720394	0.957472	0.146702
NODE_2749_length_12658_cov_6.044751	1510	12658	0.623517	0.820416	0.976183	0.646549	0.325343	1.22231	0.733177	0.903666	1.04826	0.842486
NODE_2751_length_12645_cov_4.155520	2695	12645	0.494598	0.69926	0.664346	1.01856	1.18791	0.397518	0.366657	0.945112	0.743532	0.00268215
NODE_2754_length_12635_cov_5.170032	1732	12635	0.677613	0.745523	0.81431	0.839006	0.38013	0.950425	0.306878	0.672807	0.803262	0.784119
NODE_2755_length_12629_cov_23.751710	1733	12629	2.4242	2.25045	3.62192	2.04477	2.0467	2.09703	2.21643	2.93833	3.62362	5.4207
NODE_2756_length_12629_cov_4.946318	1226	12629	0.770304	0.777227	1.05842	0.738722	0.588171	0.812157	0.576183	0.751466	0.639457	0.524341
NODE_2761_length_12623_cov_64.061505	389	12623	3.2936	4.30192	5.89872	4.04815	4.38874	3.519	2.20704	3.53539	3.95365	22.0471
NODE_2765_length_12620_cov_72.073856	5006	12620	5.74423	6.71007	7.78272	9.83074	6.14904	6.37726	6.04117	9.14579	10.0179	9.09703
NODE_2766_length_12615_cov_13.241799	1352	12615	1.71993	1.72278	1.92856	1.02308	0.981523	1.79748	1.10482	1.78762	1.37398	2.6034
NODE_2767_length_12609_cov_18.790114	2435	12609	1.73293	1.85259	3.20656	1.22572	0.664138	1.88339	1.66278	1.24638	1.69826	6.93005
NODE_2770_length_12599_cov_7.883849	417	12599	1.01661	1.1572	1.4687	1.4067	0.700491	0.718251	0.733109	0.95713	1.25243	0.994546
NODE_2772_length_12597_cov_10.565779	1131	12597	1.75667	1.14809	1.69835	1.5685	0.83792	1.78288	0.935732	1.22085	1.60596	1.42034
NODE_2774_length_12587_cov_9.070619	1741	12587	1.45102	1.97182	3.01406	0.906494	0.313088	1.72523	0.712217	1.25531	1.12806	0.39768
NODE_2777_length_12573_cov_34.811232	707	12573	0.582452	0.782388	1.15272	0.80563	0.160088	0.589974	0.421656	0.692676	0.86122	22.8568
NODE_2778_length_12568_cov_52.753057	1743	12568	3.64809	5.44308	8.91439	3.82658	4.31171	5.2974	4.16141	5.68768	5.50573	11.3643
NODE_2782_length_12536_cov_8.147745	1105	12536	1.12615	0.973506	1.20884	1.3071	0.468683	1.10395	0.599507	1.28313	1.16088	1.05612
NODE_2783_length_12535_cov_4.867708	416	12535	0.730595	0.640402	0.993056	1.07942	0.419286	0.678544	0.286004	0.926318	1.06211	0.387348
NODE_2784_length_12533_cov_48.556820	5952	12533	4.06211	3.98451	6.23207	4.75241	2.01651	3.96214	3.01259	4.06326	3.74157	13.3104
NODE_2787_length_12520_cov_10.408985	1226	12520	1.52908	1.59613	2.89842	1.1448	0.822596	1.89183	1.35313	1.06767	1.06099	1.03778
NODE_2788_length_12517_cov_48.591157	233	12517	6.97527	5.76669	7.17174	8.51437	3.3048	6.35303	4.84987	8.47128	8.92388	0.0590935
NODE_2789_length_12512_cov_14.913302	1749	12512	1.80825	1.20975	1.27166	0.405214	1.2077	0.987434	1.60295	1.02578	0.812803	0.00166159
NODE_2790_length_12509_cov_6.383491	1295	12509	0.664762	0.816108	1.12329	1.12296	0.308542	0.745847	0.620727	0.754387	0.83254	1.28712
NODE_2792_length_12505_cov_5.681446	1226	12505	1.35271	0.709565	1.74223	0.565073	0.743482	0.984783	0.868188	0.371328	0.655174	0.322924
NODE_2798_length_12490_cov_5.070125	1295	12490	0.316386	0.644724	0.847699	0.838811	0.314722	0.457708	0.299521	0.802517	1.07659	1.05848
NODE_2799_length_12484_cov_26.156891	1753	12484	2.46755	2.62434	3.79914	4.24444	0.5543	2.95876	1.82121	4.24677	3.53063	4.62772
NODE_2801_length_12474_cov_201.632338	649	12474	17.0901	30.5912	47.4467	11.1271	19.0247	25.3509	15.619	26.0696	32.8618	43.3997
NODE_2802_length_12470_cov_21.544503	1755	12470	1.66567	1.96699	2.16425	2.79612	1.20809	1.46678	1.08893	2.4976	2.16462	7.89265
NODE_2805_length_12461_cov_16.706432	1226	12461	1.4014	2.61841	3.77399	3.49469	1.91201	1.9258	1.09061	2.25848	1.76317	1.93802
NODE_2807_length_12457_cov_21.481938	570	12457	2.03017	2.79572	2.78071	4.25646	1.71207	2.15347	1.9341	3.27647	3.52014	1.76204
NODE_2808_length_12457_cov_6.195291	1732	12457	0.544834	0.69385	1.32617	1.02554	0.248572	1.16462	0.321991	0.821417	0.595233	1.03026
NODE_2809_length_12454_cov_10.545044	1759	12454	0.530507	0.978002	0.788855	0.743284	0.0250458	0.760682	0.400794	1.21049	0.844562	4.49456
NODE_2810_length_12454_cov_4.499395	1760	12454	0.610671	0.662466	0.814386	0.569974	0.487232	0.643985	0.70645	0.922547	1.32884	0.0132675
NODE_2813_length_12443_cov_6.822005	2695	12443	1.12533	0.610741	0.96803	1.05104	0.899882	0.742408	0.671911	1.2007	0.954531	1.20983
NODE_2814_length_12439_cov_352.911983	303	12439	42.5932	45.3975	58.5278	86.8038	29.9741	37.9225	27.8345	59.5767	54.4284	22.7361
NODE_2815_length_12437_cov_8.550719	416	12437	1.20067	1.28495	1.28468	1.59699	0.650098	1.07992	0.77493	1.27852	1.2782	1.21178
NODE_2816_length_12437_cov_5.306978	1764	12437	0.987607	0.601305	0.709627	1.02886	0.255206	0.62069	0.485528	0.922495	0.882009	0.777092
NODE_2818_length_12432_cov_8.240446	1226	12432	0.936844	1.14427	1.42781	1.90915	1.04674	1.33322	0.877101	0.86787	1.38683	0.729611
NODE_2819_length_12428_cov_5.994989	416	12428	0.534118	1.18201	1.46662	0.919969	0.522338	0.989575	0.573239	0.774989	0.82313	0.672795
NODE_2820_length_12427_cov_6.045263	1767	12427	0.790438	0.636612	1.23849	0.681793	0.161659	0.80531	0.505089	1.11591	0.960281	0.989324
NODE_2821_length_12417_cov_5.983417	485	12417	0.551072	0.720249	0.791233	1.01099	0.22501	1.13143	0.575273	1.0734	1.17432	0.759368
NODE_2822_length_12416_cov_5.268263	416	12416	0.779991	0.952177	0.644304	1.06882	0.466779	0.906325	0.751879	0.699379	0.791845	0.76727
NODE_2824_length_12409_cov_12.644326	1770	12409	0.798812	1.46047	1.73519	2.00677	0.820721	1.1561	1.09395	1.78636	1.50684	2.93684
NODE_2826_length_12405_cov_25.101943	494	12405	3.03335	4.05373	4.32394	4.80771	3.37039	3.28207	3.05333	4.68431	5.82419	0.245945
NODE_2829_length_12396_cov_11.617130	416	12396	0.772412	0.81251	1.16509	0.539103	0.777597	0.760973	0.506768	0.873505	0.927268	5.16153
NODE_2832_length_12393_cov_58.906063	1152	12393	8.69721	9.11437	9.1994	12.0712	7.41373	8.25547	7.98944	9.63608	11.263	0.342126
NODE_2834_length_12387_cov_6.970727	201	12387	0.546143	0.901236	1.39244	1.06999	0.48523	1.03675	0.591825	1.06702	0.791896	1.19478
NODE_2835_length_12371_cov_5.568366	1775	12371	0.469339	0.649317	1.06936	0.947065	0.597499	0.50933	0.360196	1.5572	0.898262	0.775892
NODE_2838_length_12359_cov_7.300715	1776	12359	1.33766	1.27855	1.0657	1.12903	0.251404	1.56821	0.893587	0.963241	1.33604	0.493743
NODE_2839_length_12358_cov_22.736324	1777	12358	1.76614	2.33108	2.74716	4.73688	1.26171	2.05695	1.13065	3.5176	2.55439	3.7469
NODE_2840_length_12358_cov_12.719581	1778	12358	1.42814	1.08921	1.58954	1.15134	0.34504	1.35158	1.50126	1.75195	1.74981	3.46831
NODE_2841_length_12350_cov_5.761610	1764	12350	1.07903	0.666345	0.822653	1.24143	0.353045	0.729741	0.432418	0.892606	0.917248	0.796989
NODE_2843_length_12349_cov_7.651700	370	12349	0.663472	0.472636	0.435456	1.50802	0.219991	0.776045	0.80021	1.02392	1.08459	2.14147
NODE_2847_length_12326_cov_30.277565	816	12326	3.70444	4.61894	4.67587	5.404	1.35462	4.24707	3.02588	4.35668	5.20251	3.76354
NODE_2851_length_12307_cov_5.116552	5777	12307	1.10337	0.896038	0.772635	0.722263	0.207321	0.842282	0.875716	0.416742	0.942019	0.403816
NODE_2852_length_12295_cov_34.252288	1220	12295	4.597	5.44104	6.61577	2.70207	2.46889	6.02306	4.05589	2.80497	4.3621	4.86224
NODE_2853_length_12291_cov_442.566934	1716	12291	30.9183	32.3752	60.5232	18.6906	40.5614	30.9003	26.8689	26.1534	36.0964	104.384
NODE_2855_length_12285_cov_62.702698	849	12285	7.51693	7.26185	7.58245	10.085	4.03673	6.8656	6.10485	9.23059	9.34574	0.0134523
NODE_2858_length_12275_cov_6.280115	1786	12275	0.634009	0.668365	0.879308	0.887285	0.152324	0.752305	0.398706	1.12409	0.673745	1.6819
NODE_2860_length_12270_cov_19.142530	1787	12270	1.17414	1.66206	2.70694	1.28835	1.18088	1.47814	1.08183	2.25635	1.52324	7.73184
NODE_2862_length_12266_cov_6.759561	838	12266	1.02353	1.27518	1.51823	1.31102	0.38	1.11625	0.819043	0.872518	1.26868	0.394788
NODE_2863_length_12262_cov_31.399525	1789	12262	1.99411	2.33005	2.47772	3.67473	0.470777	2.39229	1.34367	3.80791	3.39289	2.27048
NODE_2865_length_12261_cov_5.998689	416	12261	0.8622	1.05284	1.17532	1.08709	0.548666	1.17209	0.722079	0.987296	1.19102	0.206245
NODE_2866_length_12251_cov_4.986881	416	12251	0.608823	0.911771	1.70994	0.96013	0.897801	0.540966	0.372762	0.622988	0.649059	0.344935
NODE_2869_length_12249_cov_36.721092	788	12249	2.18914	2.93915	2.84664	5.81354	0.540861	2.85655	1.70083	6.80795	6.79061	10.8812
NODE_2873_length_12233_cov_6.207752	1226	12233	0.683605	0.779413	0.850013	1.59169	0.416085	0.931841	0.668416	0.813506	1.04288	0.831141
NODE_2875_length_12226_cov_40.535042	630	12226	1.61268	2.54954	3.15518	1.81275	0.461195	2.4249	1.29295	3.32748	2.79348	16.5137
NODE_2876_length_12224_cov_7.487633	1795	12224	1.48025	0.768058	0.656474	0.164419	0.873017	0.563272	1.52922	0.365603	0.746637	0
NODE_2879_length_12220_cov_7.926921	1131	12220	0.913793	0.920448	1.62536	0.869542	0.459142	1.45026	0.520249	0.990735	1.27395	1.40662
NODE_2883_length_12216_cov_65.004605	1797	12216	4.78988	7.05775	8.90724	9.91565	2.39363	7.25514	4.05369	9.9245	7.70002	12.2434
NODE_2884_length_12193_cov_23.632559	494	12193	2.76579	2.45183	3.76958	4.817	2.88448	3.14087	2.60626	4.6905	4.97049	0.156736
NODE_2892_length_12174_cov_1933.808648	732	12174	285.78	286.094	408.786	457.685	202.311	264.335	195.267	288.662	321.994	205.688
NODE_2894_length_12170_cov_49.055468	1203	12170	3.39662	5.52413	6.69155	3.84059	2.24413	5.23287	2.40334	5.0663	4.03857	12.3384
NODE_2897_length_12160_cov_60.739447	1801	12160	4.13112	5.60391	9.79142	3.07514	1.96197	6.99221	3.45717	4.6112	5.04455	9.46843
NODE_2898_length_12160_cov_19.035936	1802	12160	2.74017	2.19539	3.21727	2.85487	1.33681	2.71958	1.42708	1.78389	1.98	2.52011
NODE_2900_length_12155_cov_92.508182	1803	12155	11.0261	11.6865	7.89999	2.70806	8.64861	5.99129	8.29818	5.63133	7.48934	0
NODE_2902_length_12154_cov_24.129019	1226	12154	2.70498	3.17345	4.87497	3.92508	2.38985	3.15877	2.68416	2.97197	3.75247	3.06686
NODE_2905_length_12146_cov_11.851791	1805	12146	0.918377	1.25998	1.87479	0.888105	1.75466	1.15471	0.926698	1.06123	1.40428	2.80589
NODE_2906_length_12139_cov_83.627607	1806	12139	4.17602	3.12484	2.28703	4.51409	2.54502	2.98442	4.05633	3.02471	3.12911	0
NODE_2907_length_12136_cov_26.007864	646	12136	2.17789	3.25625	4.89847	3.86369	2.00081	3.91494	1.90222	4.41476	3.7597	4.62237
NODE_2908_length_12134_cov_9.793692	416	12134	1.22813	1.21297	1.70876	2.01951	0.842535	1.1646	0.80843	1.71368	1.26667	1.04418
NODE_2909_length_12124_cov_36.209462	233	12124	5.10721	4.34954	4.6363	8.08433	2.00417	5.09902	4.21952	8.17997	8.90324	0.0272663
NODE_2910_length_12112_cov_25.279589	1226	12112	1.39415	1.04489	1.64688	0.639835	1.23231	1.34751	0.864421	1.0332	1.48049	9.69968
NODE_2911_length_12112_cov_16.404246	1811	12112	1.50512	1.67294	2.44545	1.26156	0.593632	2.14918	1.23848	1.44881	2.15185	2.48576
NODE_2912_length_12109_cov_25.207151	1864	12109	3.30048	3.46732	3.31799	2.44485	2.04739	3.03734	2.08859	1.84866	3.03902	2.75391
NODE_2913_length_12109_cov_5.196781	416	12109	0.834429	0.66387	1.07725	1.07776	0.62902	0.565059	0.699203	0.741564	0.991597	0.265547
NODE_2914_length_12108_cov_4.798639	1814	12108	0.734148	0.777066	0.978087	1.13143	0.382461	1.00801	0.356804	0.705018	0.623281	0.480284
NODE_2917_length_12104_cov_150.777243	1815	12104	27.2933	16.656	10.1103	7.53142	10.431	20.2321	54.1054	39.7312	29.7935	0
NODE_2921_length_12095_cov_25.596346	2144	12095	1.30924	1.06698	1.93513	1.15948	1.07405	1.12734	0.662431	1.0896	0.969871	13.5722
NODE_2922_length_12095_cov_8.669352	1226	12095	1.06092	1.23384	1.69531	1.50396	1.05433	0.870894	0.869673	0.992047	1.22931	0.952476
NODE_2924_length_12092_cov_7.715295	416	12092	0.60644	0.812341	0.865378	2.09283	0.422364	0.618792	0.518848	1.41586	1.29891	1.44772
NODE_2926_length_12083_cov_14.397905	1105	12083	1.46838	1.812	2.3703	2.18651	0.385999	1.80813	1.01063	1.63678	2.08095	2.57152
NODE_2928_length_12067_cov_13.441309	1820	12067	1.65089	1.55734	1.42891	2.3614	0.878783	1.55684	1.50617	1.80851	2.46653	2.03697
NODE_2933_length_12058_cov_2438.784304	1821	12058	301.005	357.487	508.64	400.561	226.613	343.017	219.035	295.201	318.985	404.532
NODE_2934_length_12058_cov_5.154128	1822	12058	0.555222	0.643495	0.647897	0.929352	0.0516716	1.02563	0.223363	0.894014	1.06865	0.796741
NODE_2935_length_12053_cov_381.818220	1823	12053	37.8022	42.2885	55.4189	51.1795	36.1792	37.9014	28.6778	48.7016	53.2636	31.8197
NODE_2936_length_12051_cov_21.630960	1824	12051	1.75713	1.8747	1.89985	2.4854	0.402556	2.45064	1.46561	3.9363	3.10621	3.80468
NODE_2937_length_12037_cov_22.650476	1825	12037	1.21326	1.56771	1.57162	1.14971	0.491018	1.57346	0.910453	1.98407	1.57181	9.87778
NODE_2940_length_12025_cov_19.457895	494	12025	2.9502	2.39257	2.62728	3.89817	1.87823	2.27218	2.30258	4.15974	4.62612	0.200148
NODE_2944_length_12006_cov_14.657100	1616	12006	1.12446	1.50639	2.05002	1.55672	0.609181	1.85281	0.782015	1.42113	1.87103	3.27643
NODE_2947_length_11996_cov_5.357843	1828	11996	0.719675	0.773406	0.972668	1.19669	0.419844	0.679634	0.34826	0.908944	0.692486	0.675838
NODE_2948_length_11994_cov_21.555825	3619	11994	1.72461	1.22176	0.90614	1.1481	1.29998	1.60331	5.379	1.61349	1.43479	0.0396597
NODE_2949_length_11993_cov_4.353912	2435	11993	0.625819	0.746697	1.30956	0.456279	0.35059	0.712387	0.337256	0.467339	0.569957	0.563957
NODE_2950_length_11990_cov_78.853205	1831	11990	8.84762	9.44538	13.9542	8.57334	7.67409	9.27166	6.07115	6.6754	8.05079	6.01097
NODE_2952_length_11989_cov_9.194403	1832	11989	1.39539	1.64851	1.77098	0.785461	0.786143	1.29991	0.927725	1.11418	0.867311	1.72855
NODE_2955_length_11980_cov_41.376184	1833	11980	4.46474	2.17875	2.70396	0.633356	5.59603	3.40771	5.71561	2.8185	0.779752	0
NODE_2956_length_11978_cov_527.431351	683	11978	63.4269	77.6835	96.287	105.631	67.819	64.3853	39.2606	63.288	66.1072	45.3923
NODE_2957_length_11978_cov_27.585307	1835	11978	3.22553	3.58098	5.46093	1.01392	2.32836	3.44737	4.43166	3.15785	6.66135	4.46481
NODE_2958_length_11977_cov_4.921154	1226	11977	0.620703	0.460478	0.907101	0.999593	0.613694	0.900083	0.437766	0.992799	1.01463	0.385056
NODE_2960_length_11973_cov_140.818174	3206	11973	9.57055	13.0019	19.2321	18.8328	11.3683	12.2131	6.05359	23.0272	15.7074	23.8157
NODE_2961_length_11972_cov_21.500294	46	11972	1.73539	3.44257	4.36167	5.41912	2.13533	2.87998	1.58752	3.18448	3.50338	2.26399
NODE_2962_length_11971_cov_468.835935	1839	11971	63.2679	73.6363	108.828	77.3534	61.406	71.3346	50.5046	65.3076	66.7482	37.1112
NODE_2963_length_11966_cov_11.200571	3678	11966	1.23954	0.661781	0.641999	0.0944259	0.793891	1.12016	1.51398	0.672989	0.0812098	0.00173837
NODE_2964_length_11961_cov_107.518562	1841	11961	14.8535	19.5513	20.2502	14.2029	7.36135	16.8461	9.36033	14.0646	13.5613	12.0421
NODE_2966_length_11957_cov_6.649471	1064	11957	0.444072	0.673413	0.953295	0.504566	0.121512	1.01299	0.527188	0.901056	0.84263	2.02179
NODE_2967_length_11953_cov_21.633888	1226	11953	2.38699	2.25724	4.87626	1.84456	1.52331	2.39034	2.03205	2.31245	2.52487	5.28977
NODE_2972_length_11948_cov_32.935508	1844	11948	4.51718	4.1225	9.3201	1.58383	0.589948	6.83694	4.66529	1.89257	2.71232	5.13028
NODE_2973_length_11942_cov_7.140153	1764	11942	0.951314	0.980559	1.16908	0.800841	0.497916	1.20221	0.751673	0.95023	1.26086	1.03405
NODE_2974_length_11939_cov_5.911814	454	11939	0.950753	0.607745	0.672344	0.971796	0.678339	0.763183	0.487493	1.09224	1.09306	0.724222
NODE_2977_length_11934_cov_6.243707	1345	11934	1.38913	0.904849	1.33583	0.69138	0.459201	0.951726	0.949609	0.652909	0.697484	0.511367
NODE_2980_length_11929_cov_56.764528	1801	11929	3.41902	4.28296	7.47813	3.17962	1.14749	5.97778	2.56829	5.79898	5.52561	16.551
NODE_2981_length_11926_cov_104.368377	1415	11926	3.42856	4.82695	7.87855	5.21816	6.88654	4.82665	3.19968	5.91951	5.39829	57.5551
NODE_2982_length_11925_cov_31.161837	1850	11925	1.41021	2.02631	2.37466	1.35637	0.415269	2.78973	1.4076	3.36565	2.43321	14.3934
NODE_2984_length_11925_cov_5.583825	485	11925	0.424003	0.836185	0.975187	0.874734	0.300013	0.773705	0.514882	1.10845	0.772914	0.868259
NODE_2985_length_11923_cov_7.913212	1852	11923	0.991296	0.982225	1.86911	1.47095	0.352588	1.11576	0.701588	0.977592	1.41733	1.02842
NODE_2988_length_11915_cov_7.917791	2233	11915	1.32525	1.37646	1.78462	0.693913	0.492901	1.17561	1.2048	1.18598	1.29911	0.659811
NODE_2990_length_11911_cov_4.491144	1828	11911	0.424239	0.633533	1.02487	0.991824	0.529335	0.772059	0.62603	0.850268	0.481306	0.303293
NODE_2994_length_11903_cov_1257.748481	194	11903	129.664	139.495	200.68	152.915	124.05	136.512	115.365	127.584	173.9	245.048
NODE_2996_length_11900_cov_21.629802	1856	11900	2.41442	2.42695	2.14631	5.19204	0.981763	2.13842	0.984569	3.55241	3.14939	0.874205
NODE_2998_length_11892_cov_70.146152	1857	11892	3.7458	3.18515	1.94123	4.41971	1.91967	1.77456	2.74379	4.22676	3.4738	0
NODE_3001_length_11888_cov_13.113412	1226	11888	1.01515	2.21152	2.38671	3.01553	1.25973	1.52464	0.794637	1.57408	1.74773	2.19168
NODE_3003_length_11878_cov_21.700245	1226	11878	2.93943	2.90866	3.18456	1.72877	1.28273	3.20834	1.95225	1.7303	2.8546	5.86227
NODE_3004_length_11875_cov_166.994416	1565	11875	13.4762	17.7174	29.0069	16.0681	10.6129	18.7676	12.6085	21.2454	20.4753	11.8368
NODE_3007_length_11862_cov_17.011942	1861	11862	1.0964	1.134	1.85987	1.39427	1.42389	1.24199	0.670421	1.26174	1.09063	5.44195
NODE_3011_length_11856_cov_46.334039	1862	11856	4.87928	3.33296	1.09898	4.34005	3.13148	3.27102	4.0276	3.98269	4.25314	0
NODE_3013_length_11854_cov_20.905500	1856	11854	1.39494	2.04991	1.94106	4.62037	0.957373	1.67956	0.877528	3.62836	2.74201	1.00682
NODE_3015_length_11847_cov_33.771201	1864	11847	4.96898	4.95686	5.71761	3.92029	3.24014	4.37735	2.71362	2.08828	4.10653	2.46818
NODE_3016_length_11847_cov_7.133056	1226	11847	1.23783	0.718887	1.73428	1.13696	0.589022	1.17955	1.01174	0.706531	0.934955	0.412857
NODE_3017_length_11846_cov_6.716988	1226	11846	0.755184	1.28794	1.33379	1.44977	0.496507	0.829585	0.591035	0.784587	1.33106	0.377861
NODE_3022_length_11838_cov_52.149028	840	11838	5.6742	6.21502	7.17337	7.571	2.03444	6.11383	3.96712	7.84443	6.9462	9.6213
NODE_3023_length_11838_cov_33.174574	835	11838	2.20911	3.39178	6.19326	1.83632	2.31154	2.78047	2.30511	4.18579	5.5751	8.94281
NODE_3027_length_11825_cov_127.428377	540	11825	11.6987	12.0493	16.5677	11.49	7.50898	10.8288	9.0359	11.868	12.0588	9.18827
NODE_3029_length_11820_cov_11.080493	1820	11820	1.46395	1.18572	1.15101	2.14106	0.558208	1.3054	1.25015	1.3219	1.83012	1.79379
NODE_3032_length_11812_cov_4.370418	1540	11812	0.825173	0.722137	1.03964	0.273602	0.201509	0.858619	0.639583	0.211134	0.363884	0.779016
NODE_3034_length_11803_cov_9.536347	1540	11803	1.24702	1.25087	1.76068	0.728472	0.606133	1.8349	1.17802	0.504381	1.0442	2.13429
NODE_3035_length_11799_cov_4.971049	416	11799	0.857087	0.863913	0.550443	1.09395	0.835493	0.677117	0.918028	0.648562	1.34109	0
NODE_3037_length_11788_cov_74.765107	1874	11788	6.40542	5.69929	6.72839	6.76114	1.97532	6.11594	4.02013	4.9251	5.83461	12.7661
NODE_3040_length_11769_cov_15.869046	1875	11769	1.44065	1.43983	2.21155	0.976926	0.657174	1.69989	1.0322	1.41622	1.30848	2.60724
NODE_3042_length_11760_cov_31.097992	646	11760	2.69931	3.69551	2.21943	7.21816	2.52976	2.66475	2.03704	6.26642	5.96277	2.0981
NODE_3045_length_11749_cov_5.877886	5594	11749	0.568833	0.628688	1.19194	1.57596	0.369578	0.700694	0.387795	1.09642	1.07804	0.609605
NODE_3047_length_11743_cov_19.537988	1226	11743	0.836621	0.918912	2.22696	1.24181	1.66727	1.12909	1.26953	2.48109	1.14889	8.21778
NODE_3049_length_11741_cov_5.604997	1226	11741	0.560871	1.04747	1.35259	0.86146	0.552681	0.649903	0.440166	0.619851	0.592169	0.859708
NODE_3053_length_11723_cov_181.733802	780	11723	22.3739	25.0909	32.5131	20.6591	4.77731	28.1508	13.3965	21.2204	23.0364	32.3498
NODE_3055_length_11713_cov_38.096500	1881	11713	4.21253	4.31345	4.83867	2.83351	1.33581	4.53284	3.16688	3.29729	4.48763	8.05411
NODE_3056_length_11711_cov_196.338452	548	11711	27.104	31.3658	43.113	34.3747	12.5179	28.0257	14.2807	33.9683	36.2406	15.7816
NODE_3058_length_11701_cov_6.619440	2695	11701	0.999413	0.965878	1.02497	1.66428	0.7788	0.961858	0.684009	1.16034	1.94982	0.0241468
NODE_3059_length_11696_cov_291.832746	1884	11696	28.1634	43.007	59.797	25.6349	20.8526	43.6455	23.6661	37.484	31.818	51.0085
NODE_3060_length_11696_cov_24.648913	46	11696	3.31379	3.65393	5.17806	2.95196	3.34509	3.4416	2.14207	2.87731	2.8843	2.89118
NODE_3062_length_11683_cov_146.995184	1886	11683	13.2812	15.3724	23.576	12.3489	5.05514	21.2149	11.7417	17.6196	18.616	38.5139
NODE_3063_length_11683_cov_27.677589	1875	11683	3.20663	2.81622	4.21382	2.80781	0.979266	3.27625	2.43682	3.09759	3.22544	3.48907
NODE_3065_length_11680_cov_5.296430	1226	11680	1.26288	0.692907	1.12916	0.515724	0.626759	1.19647	0.728449	0.267448	0.763134	0.517756
NODE_3069_length_11669_cov_36.420441	46	11669	2.99816	5.30751	9.1992	7.64212	6.00755	4.57587	3.43635	3.92873	4.15013	2.57202
NODE_3073_length_11666_cov_7.026871	1540	11666	0.650171	0.814978	1.00922	0.762706	0.28009	0.630788	0.728994	0.50409	1.20941	2.06355
NODE_3074_length_11664_cov_6.938065	1527	11664	0.736038	0.72827	1.01501	0.884913	0.159699	0.794029	0.624644	0.643759	1.05764	1.66063
NODE_3077_length_11655_cov_7.111121	1226	11655	1.0024	0.912732	1.04698	1.83213	0.372065	0.730609	0.781246	1.17083	1.35806	0.685481
NODE_3079_length_11653_cov_134.737886	26	11653	17.8383	16.6873	26.3531	21.8129	10.4645	18.6468	12.5793	17.3362	21.1999	19.0355
NODE_3083_length_11640_cov_23.012861	3430	11640	2.69974	1.64056	1.07726	2.46027	1.6426	1.31517	2.8038	1.71569	1.78713	0
NODE_3085_length_11635_cov_220.276511	1895	11635	26.8309	14.2442	5.49351	17.089	8.69217	19.2088	30.8356	17.8442	18.7674	0.000894232
NODE_3086_length_11633_cov_10.890827	1105	11633	1.08288	1.09599	1.73168	1.37192	0.28667	1.9581	0.509364	1.65098	1.57504	2.13797
NODE_3091_length_11595_cov_130.895622	1897	11595	10.6441	10.6885	14.2566	7.19512	3.4372	12.8685	9.04479	11.3949	12.558	54.2562
NODE_3092_length_11591_cov_21.048804	1214	11591	3.68491	3.0033	1.83251	6.60669	2.72596	3.17486	3.64325	2.64347	3.83215	0.442552
NODE_3094_length_11589_cov_68.029218	159	11589	7.87215	8.86329	9.95884	11.3135	4.33604	9.33574	6.1273	8.08076	11.8193	9.96422
NODE_3095_length_11581_cov_13.030973	320	11581	0.816893	1.12997	1.58704	0.860072	0.958636	0.770414	0.636727	0.701101	1.21227	4.6472
NODE_3097_length_11574_cov_61.136383	4551	11574	8.87466	4.6022	3.31395	5.38283	2.56532	4.002	7.05446	5.16644	3.28843	0
NODE_3098_length_11572_cov_230.586351	964	11572	13.8803	17.2082	22.9055	22.1887	12.2206	15.5868	9.4757	17.8766	17.3157	28.3772
NODE_3100_length_11567_cov_20.019371	2525	11567	1.86748	1.96877	3.058	2.35484	0.720998	2.11295	0.881211	2.19159	1.93264	2.13584
NODE_3101_length_11567_cov_17.716991	1904	11567	0.934617	0.675635	1.08062	0.731852	0.369213	0.946538	0.778852	0.968481	0.997952	8.42449
NODE_3103_length_11560_cov_204.627814	1565	11560	16.9057	17.3165	24.1512	17.5836	7.62721	21.9123	12.4161	18.7804	20.2576	13.0161
NODE_3104_length_11557_cov_26.548687	416	11557	3.16841	4.12054	3.89093	5.5325	2.24281	3.48677	2.33138	3.22269	4.6195	2.28105
NODE_3105_length_11552_cov_32.748456	835	11552	2.75954	3.28425	5.24656	1.71656	1.75219	2.80024	3.00076	4.40041	5.32951	8.26714
NODE_3109_length_11533_cov_4.964802	1908	11533	0.334386	0.45329	0.649915	0.244761	0.0961871	1.03531	0.242364	0.493576	0.595794	1.67671
NODE_3110_length_11532_cov_6.538555	358	11532	0.777497	1.2978	1.13071	1.95639	0.519707	1.22653	0.558416	1.16896	1.16179	0
NODE_3111_length_11529_cov_30.600227	297	11529	4.43902	3.83541	6.23158	6.79566	2.82565	4.76581	2.98607	4.53198	5.42433	2.06602
NODE_3113_length_11516_cov_16.411657	1226	11516	0.978264	1.01473	1.96847	0.88389	1.31604	1.22178	1.1234	1.2638	1.67436	5.69481
NODE_3114_length_11510_cov_34.182540	2380	11510	3.10804	3.98431	16.9969	2.67337	8.10785	3.05774	1.95371	2.6854	2.95671	2.6003
NODE_3115_length_11509_cov_7.244369	416	11509	1.00129	1.15137	0.567342	1.51422	0.886018	1.084	1.28291	0.96588	1.73121	0.00371178
NODE_3116_length_11508_cov_6.004540	2435	11508	0.50222	0.768742	1.38637	0.698969	0.4731	0.85095	0.384112	1.0444	0.742283	1.01388
NODE_3117_length_11505_cov_9.557380	646	11505	1.53719	1.5391	2.02945	2.20836	1.02319	0.934424	0.924789	1.63985	1.84032	0.361931
NODE_3120_length_11501_cov_15.991788	1916	11501	1.82502	1.90585	2.5721	1.55216	0.366686	2.28639	1.18604	2.30349	2.90283	3.15567
NODE_3122_length_11500_cov_14.457929	838	11500	1.43769	1.91604	2.99898	1.15076	1.23339	2.30712	1.56759	1.47568	2.08107	2.27494
NODE_3129_length_11480_cov_22.262582	949	11480	1.16979	1.19101	1.8468	0.643735	1.22061	1.40219	0.675199	1.3604	1.40091	10.7997
NODE_3134_length_11466_cov_21.059416	2695	11466	1.90387	3.28391	2.53498	2.81755	11.5893	1.51456	2.39328	1.83829	4.20578	0
NODE_3136_length_11461_cov_16.154217	443	11461	2.32405	2.22844	3.57996	3.00608	0.916843	2.48631	1.97275	1.85317	2.65953	1.47142
NODE_3138_length_11452_cov_6.096955	526	11452	0.749472	0.643648	1.43955	0.55177	0.204316	0.860842	0.619707	1.37965	1.14233	0.737346
NODE_3139_length_11446_cov_6.005970	266	11446	0.622763	0.917556	1.25144	1.35299	0.462056	0.886439	0.217325	0.867202	0.82104	0.673427
NODE_3140_length_11444_cov_4.659759	1923	11444	0.716822	0.77631	0.593414	0.533306	0.217291	0.736157	0.496012	0.83745	1.13212	0.351586
NODE_3141_length_11441_cov_30.375549	1924	11441	1.9106	2.87093	3.08201	2.33881	0.825382	2.71714	1.92805	2.24579	2.33852	10.6657
NODE_3144_length_11429_cov_557.678653	1925	11429	48.972	68.7624	93.5115	65.5734	44.3092	59.8577	40.0799	53.8569	68.245	69.107
NODE_3146_length_11428_cov_25.550163	1926	11428	3.18907	2.40004	2.0554	2.57195	1.03842	3.06499	2.17776	2.26972	3.45938	6.13059
NODE_3147_length_11422_cov_54.070027	1027	11422	7.55837	6.13572	7.51097	7.67807	2.27085	7.04961	5.43174	7.50324	7.38669	6.44059
NODE_3148_length_11421_cov_31.194493	1928	11421	4.08277	4.2602	6.41827	5.6129	2.00315	4.66869	2.95066	5.81201	4.74084	3.40026
NODE_3153_length_11408_cov_72.090373	650	11408	9.31866	10.7498	11.9125	11.6149	6.35974	10.3003	7.89818	14.8889	13.8519	0.0955476
NODE_3156_length_11394_cov_85.021607	1163	11394	13.6898	11.9136	14.5336	13.7793	7.98457	12.015	8.56509	11.2439	13.5797	7.6247
NODE_3162_length_11375_cov_16.457244	1226	11375	2.20485	2.16376	3.34202	1.94886	1.63747	1.537	2.02367	1.68474	2.78283	2.97555
NODE_3164_length_11369_cov_29.889341	577	11369	0.741224	1.12344	1.60802	0.927741	1.01732	1.02303	0.930669	2.06938	2.36747	14.9376
NODE_3165_length_11368_cov_5.244144	1226	11368	1.16336	0.717334	0.690989	0.773558	0.361027	0.86998	0.473067	0.96765	1.24467	0.451543
NODE_3167_length_11361_cov_23.690341	1244	11361	2.60064	2.74757	3.19762	3.95115	1.05972	2.95919	2.19524	3.20767	4.01496	3.19117
NODE_3168_length_11358_cov_6.729187	1539	11358	0.544066	0.782529	1.20945	1.05811	0.397766	0.808974	0.500605	1.08623	1.27188	1.28441
NODE_3169_length_11356_cov_9.284223	1203	11356	1.11735	1.24872	1.60358	0.822311	0.539434	1.07633	0.750298	0.960947	1.31826	1.68336
NODE_3170_length_11355_cov_24.441504	2051	11355	2.38202	2.66678	4.15354	2.68911	1.52902	3.44329	1.86034	1.63957	1.96588	6.30216
NODE_3172_length_11352_cov_4.392405	416	11352	0.682303	0.537457	0.781336	0.928657	0.315542	0.721654	0.335286	0.533979	0.719191	0.537694
NODE_3174_length_11344_cov_18.262822	1939	11344	0.985396	1.17587	1.48303	0.722609	0.151411	1.93618	0.550102	1.45504	1.35094	8.57643
NODE_3175_length_11342_cov_4.794188	416	11342	0.790697	0.682648	0.654237	1.03132	0.463067	0.687739	0.47767	0.701394	0.625637	0.618876
NODE_3179_length_11330_cov_17.489933	2435	11330	1.85915	1.88151	2.59889	1.58186	1.20924	2.22575	1.07765	1.10848	1.72687	2.67563
NODE_3180_length_11330_cov_5.093659	416	11330	0.867997	1.0267	0.7508	1.17513	0.780274	0.634134	0.633747	0.732084	1.41581	0.00193396
NODE_3181_length_11327_cov_7.649840	317	11327	1.10575	1.05618	1.32243	1.06055	0.528965	1.08047	0.684968	0.778658	1.45388	1.30543
NODE_3182_length_11319_cov_6.279386	826	11319	0.47236	1.0299	0.672768	0.785656	0.137498	0.901332	0.458552	0.839148	0.884001	1.59897
NODE_3183_length_11317_cov_9.637986	1226	11317	1.06837	1.15378	1.86978	2.15781	0.891476	1.06893	0.493927	1.88429	1.45928	1.08185
NODE_3185_length_11313_cov_35.576301	1234	11313	3.23522	3.45575	5.68345	2.51468	0.896365	4.82279	2.68692	3.07741	3.68704	10.6735
NODE_3187_length_11312_cov_5.062894	416	11312	0.503305	0.802267	0.738345	1.31415	0.888766	0.538806	0.369953	1.00871	0.799445	0.392064
NODE_3190_length_11304_cov_9.025780	1131	11304	1.03621	1.32679	1.52484	1.23423	0.632792	1.23258	0.985667	1.32816	1.08997	1.5341
NODE_3191_length_11300_cov_6.452646	1168	11300	0.511305	0.591752	1.3847	0.586863	0.826759	0.542178	0.28937	0.382447	0.730751	2.10786
NODE_3192_length_11293_cov_4.459868	416	11293	0.635282	0.569601	0.547067	0.77378	0.303109	0.447781	0.221101	1.02938	0.584089	0.863659
NODE_3193_length_11291_cov_7.879316	1226	11291	1.30197	1.30168	1.1927	0.729787	0.828709	1.25213	0.944753	0.845929	1.15445	1.16671
NODE_3194_length_11289_cov_172.510237	1952	11289	23.3699	25.4339	15.6619	43.5669	19.8068	17.0186	21.0489	26.4799	19.6362	0.00184402
NODE_3196_length_11285_cov_26.603918	646	11285	3.28684	3.59906	4.26845	4.40703	2.59661	3.38216	2.50156	3.41349	4.16723	4.00272
NODE_3197_length_11283_cov_60.457695	605	11283	7.54703	7.86023	9.43813	10.2767	5.46967	7.2666	4.94053	7.4796	7.14389	3.20309
NODE_3198_length_11282_cov_19.750690	6366	11282	2.28218	2.42324	3.25969	2.97881	1.70084	2.55095	2.02173	2.44928	2.11677	1.75923
NODE_3199_length_11280_cov_21.412829	464	11280	2.29253	2.55422	3.45422	3.06113	2.1039	2.53141	1.97197	2.56871	3.19072	4.3575
NODE_3201_length_11270_cov_478.856175	1925	11270	40.0401	58.2976	83.513	53.5255	42.1579	48.8494	33.2115	45.8985	50.5774	80.4941
NODE_3203_length_11263_cov_52.000089	389	11263	4.10217	4.66015	7.43401	5.56606	5.78235	5.3445	3.96868	4.61897	5.45193	11.1838
NODE_3204_length_11261_cov_44.049170	605	11261	5.59777	6.9066	8.95745	8.41883	5.14961	5.82841	3.58151	5.98065	5.40264	2.76629
NODE_3205_length_11260_cov_8.208568	1226	11260	0.229002	1.05831	1.11266	0.357786	0.948217	0.739347	0.374596	0.822113	0.31302	2.99379
NODE_3207_length_11257_cov_15.294322	401	11257	1.73215	1.98365	2.06395	0.606807	0.557931	1.88025	1.0157	1.40507	2.37889	2.90613
NODE_3209_length_11255_cov_7.048036	1962	11255	0.768169	0.663276	0.542389	0.551387	0.206654	1.03769	0.73664	1.0704	1.01727	1.90939
NODE_3211_length_11251_cov_6.824312	370	11251	0.639866	0.541728	0.259964	1.13244	0.450042	0.327014	0.81533	0.954042	0.757838	2.21962
NODE_3212_length_11249_cov_49.747275	1964	11249	1.52105	1.31067	0.786129	1.09936	0.368299	1.49385	0.706475	1.77577	2.00286	32.1376
NODE_3213_length_11249_cov_12.184563	1875	11249	0.960257	1.24989	1.80424	0.982407	0.322147	1.34246	0.578837	1.065	1.17904	2.84564
NODE_3214_length_11248_cov_5.428125	2040	11248	0.699225	0.564313	1.35614	0.731363	0.165686	0.860771	0.423324	0.725356	0.665732	0.795081
NODE_3215_length_11247_cov_102.447820	1967	11247	12.7584	13.1108	16.7503	16.93	7.73816	14.4245	8.94677	11.9492	14.8873	16.1174
NODE_3217_length_11243_cov_6.995620	1226	11243	0.559196	0.63041	1.18293	0.683447	0.588531	0.533227	0.526034	0.753831	0.623069	2.35259
NODE_3219_length_11235_cov_41.687299	1237	11235	4.98398	4.77496	7.81291	8.40859	2.30169	5.80914	3.74601	5.39569	6.92128	3.38012
NODE_3221_length_11235_cov_5.042665	1226	11235	0.977708	0.909549	1.25887	0.879984	0.36812	0.598548	0.345193	0.618689	0.82947	0.440137
NODE_3226_length_11220_cov_11.913838	1971	11220	0.904198	1.37901	1.39434	0.663539	1.0005	1.17162	0.492853	1.79434	1.84811	3.77236
NODE_3228_length_11216_cov_4.568229	1226	11216	0.772969	0.780522	1.04743	0.389498	0.469354	0.981764	0.381756	0.0973749	0.615071	0.778032
NODE_3235_length_11204_cov_9.288098	1973	11204	0.840277	0.97037	1.08247	1.86232	0.8116	0.903114	0.4086	1.19728	1.24707	1.41316
NODE_3236_length_11201_cov_106.848197	1415	11201	3.72188	5.07398	8.9677	5.39544	8.15182	4.81848	3.39229	5.55255	5.20189	56.9286
NODE_3239_length_11191_cov_5.873653	1295	11191	0.301269	0.821715	0.935906	1.04543	0.199997	0.710986	0.519721	0.869209	1.19516	1.10835
NODE_3243_length_11179_cov_4.963682	1226	11179	0.475206	0.790696	1.12339	0.554934	0.403666	0.787717	0.441794	1.06093	0.838795	0.72933
NODE_3244_length_11175_cov_10.183363	1977	11175	2.25487	1.29563	2.90927	0.619552	0.712944	1.84855	1.18599	0.743949	0.509481	1.59995
NODE_3248_length_11163_cov_8.841556	1226	11163	1.06429	1.20143	1.81567	1.05725	1.43763	1.18719	0.96517	0.653124	1.0648	1.46927
NODE_3251_length_11159_cov_135.078530	3912	11159	10.4324	14.0838	19.5653	6.19585	9.26218	12.7668	9.36836	9.97903	17.5827	15.4003
NODE_3253_length_11155_cov_7.670000	838	11155	0.495946	0.840883	0.867925	2.04259	0.675667	0.846271	0.392959	1.23719	1.25833	1.30914
NODE_3258_length_11143_cov_12.767316	416	11143	1.16419	1.8864	2.09178	2.49343	1.17942	1.37875	1.25686	2.03051	2.21553	1.33648
NODE_3263_length_11118_cov_12.638977	416	11118	1.14496	2.09701	2.00022	2.95396	1.40939	1.73764	1.04931	2.38802	2.37741	1.01268
NODE_3265_length_11112_cov_5.831600	1983	11112	0.361536	0.556378	0.705007	0.695247	0.210095	0.825924	0.31678	0.890274	1.10352	1.441
NODE_3268_length_11095_cov_4.589674	2262	11095	0.360078	0.731285	0.905445	0.439825	0.443311	0.768853	0.543896	0.797028	1.26153	0.508933
NODE_3269_length_11091_cov_7.736861	1985	11091	0.954594	1.14061	1.80269	0.646057	0.771112	1.35668	0.299198	0.622821	0.94433	1.43314
NODE_3270_length_11087_cov_1997.024927	1821	11087	204.426	251.106	384.921	164.744	167.666	233.815	178.723	222.673	290.485	346.929
NODE_3272_length_11083_cov_17.858814	838	11083	2.03045	1.35263	1.76983	2.39311	0.546651	1.44827	1.21551	2.08095	2.65029	5.44708
NODE_3282_length_11067_cov_55.000908	5368	11067	7.00366	6.01831	8.41427	12.1118	2.2457	5.18258	3.47462	10.5095	9.94029	9.19951
NODE_3287_length_11050_cov_37.547522	775	11050	4.69599	5.47815	5.94588	5.88506	3.03286	4.9678	3.66766	5.08051	6.60609	3.96554
NODE_3290_length_11039_cov_11.451748	208	11039	0.660927	0.714338	0.999526	0.369639	0.113108	1.03497	0.570373	0.636385	0.896376	5.33491
NODE_3291_length_11037_cov_169.149335	1991	11037	8.30184	23.4981	32.7474	8.37075	15.018	22.6118	8.38156	23.9497	14.9919	35.9417
NODE_3294_length_11025_cov_9.607384	204	11025	1.06183	1.06315	1.78233	1.38127	0.662819	1.61449	1.25851	1.41918	1.85453	1.19192
NODE_3295_length_11024_cov_4.790501	266	11024	0.641704	0.598207	0.847912	0.946528	0.239478	0.542058	0.447731	0.769669	0.454334	0.772486
NODE_3297_length_11021_cov_235.600036	430	11021	37.6408	34.23	56.8761	29.21	23.8974	34.7519	26.6322	22.261	32.5618	26.4575
NODE_3298_length_11020_cov_32.576927	46	11020	3.24127	5.44321	6.35277	5.62131	4.33697	4.33042	2.53287	3.96673	4.27832	2.39827
NODE_3299_length_11019_cov_4.224006	416	11019	0.424965	0.758949	0.455284	1.10985	0.706465	0.456292	0.974349	0.598501	0.835482	0.0480414
NODE_3300_length_11018_cov_288.520569	1997	11018	22.6265	14.315	10.0567	2.85531	11.9787	16.7644	23.3782	12.3429	4.71412	0
NODE_3303_length_11013_cov_4.539058	416	11013	0.437603	0.662439	0.629791	0.967519	0.381843	0.364836	0.351165	0.889652	0.793147	0.774562
[truncated: 11,033 more rows]
