# Supplementary material for: Adsorption Sequencing as a Rapid Method to Link Environmental Bacteriophages to Hosts
Source: iScience. 2020 Aug 6;23(9):101439. doi: 10.1016/j.isci.2020.101439 (PMC7452251; doi:10.1016/j.isci.2020.101439)
Supplement: Table S2. CAT Classifications of ORFs in Selected Viral Populations, Related to Figures 3 and 4 [file mmc3.xlsx]

## Sheet: Blad1
Table S2: CAT classifications of ORFs in selected viral populations, related to Figures 3 and 4
contig_name	ORF	lineage	bit-score	superkingdom	phylum	class	order	family	genus	species
NODE_1006_length_27020_cov_7.712702	1	ORF has no hit to database
NODE_1006_length_27020_cov_7.712702	2	1	100.1	not classified	not classified	not classified	not classified	not classified	not classified	not classified
NODE_1006_length_27020_cov_7.712702	3	ORF has no hit to database
NODE_1006_length_27020_cov_7.712702	4	ORF has no hit to database
NODE_1006_length_27020_cov_7.712702	5	ORF has no hit to database
NODE_1006_length_27020_cov_7.712702	6	ORF has no hit to database
NODE_1006_length_27020_cov_7.712702	7	1;131567;2	122.5	Bacteria	not classified	not classified	not classified	not classified	not classified	not classified
NODE_1006_length_27020_cov_7.712702	8	ORF has no hit to database
NODE_1006_length_27020_cov_7.712702	9	ORF has no hit to database
NODE_1006_length_27020_cov_7.712702	10	ORF has no hit to database
NODE_1006_length_27020_cov_7.712702	11	1;131567;2;1783272;200795;167963;189774;2026724	82.8	Bacteria	Chloroflexi					Chloroflexi bacterium
NODE_1006_length_27020_cov_7.712702	12	1;131567;2;1783270;68336;976;768503;768507	308.9	Bacteria	Bacteroidetes	Cytophagia	Cytophagales	not classified	not classified	not classified
NODE_1006_length_27020_cov_7.712702	13	1;131567;2;1783270;68336;976;117743;200644;49546	188	Bacteria	Bacteroidetes	Flavobacteriia	Flavobacteriales	Flavobacteriaceae	not classified	not classified
NODE_1006_length_27020_cov_7.712702	14	ORF has no hit to database
NODE_1006_length_27020_cov_7.712702	15	ORF has no hit to database
NODE_1006_length_27020_cov_7.712702	16	ORF has no hit to database
NODE_1006_length_27020_cov_7.712702	17	ORF has no hit to database
NODE_1006_length_27020_cov_7.712702	18	ORF has no hit to database
NODE_1006_length_27020_cov_7.712702	19	ORF has no hit to database
NODE_1006_length_27020_cov_7.712702	20	ORF has no hit to database
NODE_1006_length_27020_cov_7.712702	21	ORF has no hit to database
NODE_1006_length_27020_cov_7.712702	22	ORF has no hit to database
NODE_1006_length_27020_cov_7.712702	23	ORF has no hit to database
NODE_1006_length_27020_cov_7.712702	24	ORF has no hit to database
NODE_1006_length_27020_cov_7.712702	25	1	90.1	not classified	not classified	not classified	not classified	not classified	not classified	not classified
NODE_1006_length_27020_cov_7.712702	26	ORF has no hit to database
NODE_1006_length_27020_cov_7.712702	27	ORF has no hit to database
NODE_1006_length_27020_cov_7.712702	28	ORF has no hit to database
NODE_1006_length_27020_cov_7.712702	29	ORF has no hit to database
NODE_1006_length_27020_cov_7.712702	30	ORF has no hit to database
NODE_1006_length_27020_cov_7.712702	31	ORF has no hit to database
NODE_1006_length_27020_cov_7.712702	32	1;131567;2;1224	67.8	Bacteria	Proteobacteria	not classified	not classified	not classified	not classified	not classified
NODE_1006_length_27020_cov_7.712702	33	ORF has no hit to database
NODE_1006_length_27020_cov_7.712702	34	ORF has no hit to database
NODE_1006_length_27020_cov_7.712702	35	ORF has no hit to database
NODE_1006_length_27020_cov_7.712702	36	1;131567;2;1783270;68336;976;768503;768507	777.3	Bacteria	Bacteroidetes	Cytophagia	Cytophagales	not classified	not classified	not classified
NODE_1006_length_27020_cov_7.712702	37	1;131567;2	271.2	Bacteria	not classified	not classified	not classified	not classified	not classified	not classified
NODE_1006_length_27020_cov_7.712702	38	1;131567;2;1783270;68336;976;117743;200644;49546;221065;2530203	306.6	Bacteria	Bacteroidetes	Flavobacteriia	Flavobacteriales	Flavobacteriaceae	Kordia	Kordia sp. TARA_039_SRF
NODE_1006_length_27020_cov_7.712702	39	ORF has no hit to database
NODE_1006_length_27020_cov_7.712702	40	ORF has no hit to database
NODE_1006_length_27020_cov_7.712702	41	1;131567;2;1783270;68336;976	117.1	Bacteria	Bacteroidetes	not classified	not classified	not classified	not classified	not classified
NODE_1006_length_27020_cov_7.712702	42	ORF has no hit to database
NODE_1006_length_27020_cov_7.712702	43	ORF has no hit to database
NODE_1006_length_27020_cov_7.712702	44	ORF has no hit to database
NODE_1006_length_27020_cov_7.712702	45	ORF has no hit to database
NODE_1006_length_27020_cov_7.712702	46	ORF has no hit to database
NODE_1006_length_27020_cov_7.712702	47	ORF has no hit to database
NODE_1006_length_27020_cov_7.712702	48	1;131567;2;203691;203692;1643688;170;338321;29510*	99.4	Bacteria	Spirochaetes	Spirochaetia	Leptospirales	Leptospiraceae	Turneriella	Turneriella parva*
NODE_10344_length_4644_cov_6.475703	1	ORF has no hit to database
NODE_10344_length_4644_cov_6.475703	2	ORF has no hit to database
NODE_10344_length_4644_cov_6.475703	3	ORF has no hit to database
NODE_10344_length_4644_cov_6.475703	4	ORF has no hit to database
NODE_10344_length_4644_cov_6.475703	5	ORF has no hit to database
NODE_10344_length_4644_cov_6.475703	6	ORF has no hit to database
NODE_10344_length_4644_cov_6.475703	7	ORF has no hit to database
NODE_10344_length_4644_cov_6.475703	8	1	73.9	not classified	not classified	not classified	not classified	not classified	not classified	not classified
NODE_10433_length_4624_cov_2.566426	1	1;131567;2	943.3	Bacteria	not classified	not classified	not classified	not classified	not classified	not classified
NODE_10433_length_4624_cov_2.566426	2	1;131567;2	918.7	Bacteria	not classified	not classified	not classified	not classified	not classified	not classified
NODE_10433_length_4624_cov_2.566426	3	1;131567;2	252.7	Bacteria	not classified	not classified	not classified	not classified	not classified	not classified
NODE_10433_length_4624_cov_2.566426	4	1;131567;2	327.8	Bacteria	not classified	not classified	not classified	not classified	not classified	not classified
NODE_10433_length_4624_cov_2.566426	5	1;131567	370.2	not classified	not classified	not classified	not classified	not classified	not classified	not classified
NODE_1063_length_25913_cov_93.534689	1	ORF has no hit to database
NODE_1063_length_25913_cov_93.534689	2	1	204.1	not classified	not classified	not classified	not classified	not classified	not classified	not classified
NODE_1063_length_25913_cov_93.534689	3	1;10239;28883;10662;196896;2283011	73.6	Viruses			Caudovirales	Myoviridae		Vibrio phage BOISHI
NODE_1063_length_25913_cov_93.534689	4	ORF has no hit to database
NODE_1063_length_25913_cov_93.534689	5	ORF has no hit to database
NODE_1063_length_25913_cov_93.534689	6	ORF has no hit to database
NODE_1063_length_25913_cov_93.534689	7	ORF has no hit to database
NODE_1063_length_25913_cov_93.534689	8	ORF has no hit to database
NODE_1063_length_25913_cov_93.534689	9	1;10239;28883;10662;1980922	62.8	Viruses			Caudovirales	Myoviridae	Chiangmaivirus	not classified
NODE_1063_length_25913_cov_93.534689	10	ORF has no hit to database
NODE_1063_length_25913_cov_93.534689	11	ORF has no hit to database
NODE_1063_length_25913_cov_93.534689	12	1;10239;28883;10662;196896;2041340	103.2	Viruses			Caudovirales	Myoviridae		Pseudoalteromos phage J2-1
NODE_1063_length_25913_cov_93.534689	13	ORF has no hit to database
NODE_1063_length_25913_cov_93.534689	14	1;10239;28883;10662;2560238;2560833;1262540*	76.3	Viruses			Caudovirales	Myoviridae	Tiduvirus	Vibrio virus VP4B
NODE_1063_length_25913_cov_93.534689	15	ORF has no hit to database
NODE_1063_length_25913_cov_93.534689	16	ORF has no hit to database
NODE_1063_length_25913_cov_93.534689	17	ORF has no hit to database
NODE_1063_length_25913_cov_93.534689	18	ORF has no hit to database
NODE_1063_length_25913_cov_93.534689	19	ORF has no hit to database
NODE_1063_length_25913_cov_93.534689	20	1;131567;2	112.5	Bacteria	not classified	not classified	not classified	not classified	not classified	not classified
NODE_1063_length_25913_cov_93.534689	21	ORF has no hit to database
NODE_1063_length_25913_cov_93.534689	22	ORF has no hit to database
NODE_1063_length_25913_cov_93.534689	23	1;131567;2;1224;28211;356	64.7	Bacteria	Proteobacteria	Alphaproteobacteria	Rhizobiales	not classified	not classified	not classified
NODE_1063_length_25913_cov_93.534689	24	1	210.7	not classified	not classified	not classified	not classified	not classified	not classified	not classified
NODE_1063_length_25913_cov_93.534689	25	ORF has no hit to database
NODE_1063_length_25913_cov_93.534689	26	ORF has no hit to database
NODE_1063_length_25913_cov_93.534689	27	ORF has no hit to database
NODE_1063_length_25913_cov_93.534689	28	1;131567;2;48479;77133	80.9	Bacteria						uncultured bacterium
NODE_1063_length_25913_cov_93.534689	29	ORF has no hit to database
NODE_1070_length_25788_cov_26.840244	1	1;131567;2;1224;1236	244.2	Bacteria	Proteobacteria	Gammaproteobacteria	not classified	not classified	not classified	not classified
NODE_1070_length_25788_cov_26.840244	2	ORF has no hit to database
NODE_1070_length_25788_cov_26.840244	3	ORF has no hit to database
NODE_1070_length_25788_cov_26.840244	4	ORF has no hit to database
NODE_1070_length_25788_cov_26.840244	5	ORF has no hit to database
NODE_1070_length_25788_cov_26.840244	6	1;131567;2;1224;1236;135624;84642;642	85.5	Bacteria	Proteobacteria	Gammaproteobacteria	Aeromodales	Aeromodaceae	Aeromos	not classified
NODE_1070_length_25788_cov_26.840244	7	ORF has no hit to database
NODE_1070_length_25788_cov_26.840244	8	1;131567;2	94	Bacteria	not classified	not classified	not classified	not classified	not classified	not classified
NODE_1070_length_25788_cov_26.840244	9	1;131567;2;1224;1236;135624;84642;642	720.3	Bacteria	Proteobacteria	Gammaproteobacteria	Aeromodales	Aeromodaceae	Aeromos	not classified
NODE_1070_length_25788_cov_26.840244	10	1;131567;2;1224;1236	115.9	Bacteria	Proteobacteria	Gammaproteobacteria	not classified	not classified	not classified	not classified
NODE_1070_length_25788_cov_26.840244	11	1;131567;2;1224;1236;135625;712	114.8	Bacteria	Proteobacteria	Gammaproteobacteria	Pasteurellales	Pasteurellaceae	not classified	not classified
NODE_1070_length_25788_cov_26.840244	12	1;131567;2;1224;1236	433	Bacteria	Proteobacteria	Gammaproteobacteria	not classified	not classified	not classified	not classified
NODE_1070_length_25788_cov_26.840244	13	1;131567;2;1224;1236;135619;28256;2745;442341	86.7	Bacteria	Proteobacteria	Gammaproteobacteria	Oceanospirillales	Halomodaceae	Halomos	Halomos xianhensis
NODE_1070_length_25788_cov_26.840244	14	ORF has no hit to database
NODE_1070_length_25788_cov_26.840244	15	1;131567;2;1224;1236;91347;543	198.7	Bacteria	Proteobacteria	Gammaproteobacteria	Enterobacterales	Enterobacteriaceae	not classified	not classified
NODE_1070_length_25788_cov_26.840244	16	1	411.8	not classified	not classified	not classified	not classified	not classified	not classified	not classified
NODE_1070_length_25788_cov_26.840244	17	1;131567;2;1224;1236;91347;543	627.9	Bacteria	Proteobacteria	Gammaproteobacteria	Enterobacterales	Enterobacteriaceae	not classified	not classified
NODE_1070_length_25788_cov_26.840244	18	ORF has no hit to database
NODE_1070_length_25788_cov_26.840244	19	1;131567;2;1224;1236	626.3	Bacteria	Proteobacteria	Gammaproteobacteria	not classified	not classified	not classified	not classified
NODE_1070_length_25788_cov_26.840244	20	1;131567;2;1224;1236	731.1	Bacteria	Proteobacteria	Gammaproteobacteria	not classified	not classified	not classified	not classified
NODE_1070_length_25788_cov_26.840244	21	1;131567;2;1224;1236	114.8	Bacteria	Proteobacteria	Gammaproteobacteria	not classified	not classified	not classified	not classified
NODE_1070_length_25788_cov_26.840244	22	1;131567;2;1224	70.5	Bacteria	Proteobacteria	not classified	not classified	not classified	not classified	not classified
NODE_1070_length_25788_cov_26.840244	23	1	194.9	not classified	not classified	not classified	not classified	not classified	not classified	not classified
NODE_1070_length_25788_cov_26.840244	24	1	66.2	not classified	not classified	not classified	not classified	not classified	not classified	not classified
NODE_10859_length_4505_cov_3.877978	1	ORF has no hit to database
NODE_10859_length_4505_cov_3.877978	2	1;10239;28883;10662;1198136;1892568	89.4	Viruses			Caudovirales	Myoviridae	not classified	not classified
NODE_10859_length_4505_cov_3.877978	3	1;10239;28883;10662;1198136	99	Viruses			Caudovirales	Myoviridae	not classified	not classified
NODE_10859_length_4505_cov_3.877978	4	ORF has no hit to database
NODE_10859_length_4505_cov_3.877978	5	1;10239;28883;10662;1198136;1985328	77.8	Viruses			Caudovirales	Myoviridae	Slopekvirus	not classified
NODE_10859_length_4505_cov_3.877978	6	ORF has no hit to database
NODE_10859_length_4505_cov_3.877978	7	1;10239;28883;10662	232.3	Viruses			Caudovirales	Myoviridae	not classified	not classified
NODE_10859_length_4505_cov_3.877978	8	1;10239;28883;10662;1198136	261.5	Viruses			Caudovirales	Myoviridae	not classified	not classified
NODE_10859_length_4505_cov_3.877978	9	1;10239;28883;10662;1198136	337.8	Viruses			Caudovirales	Myoviridae	not classified	not classified
NODE_10859_length_4505_cov_3.877978	10	1;10239;28883;10662;1198136	523.9	Viruses			Caudovirales	Myoviridae	not classified	not classified
NODE_10859_length_4505_cov_3.877978	11	ORF has no hit to database
NODE_10941_length_4484_cov_3.414766	1	1;10239;28883;10662;196896;1136534	150.2	Viruses			Caudovirales	Myoviridae		Bacillus phage BCD7
NODE_10941_length_4484_cov_3.414766	2	1;131567;2	82	Bacteria	not classified	not classified	not classified	not classified	not classified	not classified
NODE_10941_length_4484_cov_3.414766	3	1;131567;2;1783272;1239;186801;186802;541000;1263	294.3	Bacteria	Firmicutes	Clostridia	Clostridiales	Ruminococcaceae	Ruminococcus	not classified
NODE_10941_length_4484_cov_3.414766	4	ORF has no hit to database
NODE_10941_length_4484_cov_3.414766	5	ORF has no hit to database
NODE_10941_length_4484_cov_3.414766	6	1;131567;2;1783272;1239;186801;186802	119.4	Bacteria	Firmicutes	Clostridia	Clostridiales	not classified	not classified	not classified
NODE_10941_length_4484_cov_3.414766	7	1;131567;2;1783272;1239	162.9	Bacteria	Firmicutes	not classified	not classified	not classified	not classified	not classified
NODE_11314_length_4382_cov_3.133811	1	1;131567	669.5	not classified	not classified	not classified	not classified	not classified	not classified	not classified
NODE_11314_length_4382_cov_3.133811	2	1;131567;2	891	Bacteria	not classified	not classified	not classified	not classified	not classified	not classified
NODE_11314_length_4382_cov_3.133811	3	1;131567;2	838.2	Bacteria	not classified	not classified	not classified	not classified	not classified	not classified
NODE_1200_length_23695_cov_56.835364	1	ORF has no hit to database
NODE_1200_length_23695_cov_56.835364	2	1;131567;2;1783272;1239;909932;1843489;31977;29465;1926307	203.4	Bacteria	Firmicutes	Negativicutes	Veillonellales	Veillonellaceae	Veillonella	Veillonella sp.
NODE_1200_length_23695_cov_56.835364	3	1;131567;2;1783272;1239;909932;1843489;31977;29465;1926307	444.9	Bacteria	Firmicutes	Negativicutes	Veillonellales	Veillonellaceae	Veillonella	Veillonella sp.
NODE_1200_length_23695_cov_56.835364	4	ORF has no hit to database
NODE_1200_length_23695_cov_56.835364	5	ORF has no hit to database
NODE_1200_length_23695_cov_56.835364	6	ORF has no hit to database
NODE_1200_length_23695_cov_56.835364	7	1	137.1	not classified	not classified	not classified	not classified	not classified	not classified	not classified
NODE_1200_length_23695_cov_56.835364	8	ORF has no hit to database
NODE_1200_length_23695_cov_56.835364	9	ORF has no hit to database
NODE_1200_length_23695_cov_56.835364	10	ORF has no hit to database
NODE_1200_length_23695_cov_56.835364	11	ORF has no hit to database
NODE_1200_length_23695_cov_56.835364	12	ORF has no hit to database
NODE_1200_length_23695_cov_56.835364	13	ORF has no hit to database
NODE_1200_length_23695_cov_56.835364	14	ORF has no hit to database
NODE_1200_length_23695_cov_56.835364	15	1	234.6	not classified	not classified	not classified	not classified	not classified	not classified	not classified
NODE_1200_length_23695_cov_56.835364	16	ORF has no hit to database
NODE_1200_length_23695_cov_56.835364	17	ORF has no hit to database
NODE_1200_length_23695_cov_56.835364	18	ORF has no hit to database
NODE_1200_length_23695_cov_56.835364	19	1;10239;28883;10662	300.1	Viruses			Caudovirales	Myoviridae	not classified	not classified
NODE_1200_length_23695_cov_56.835364	20	ORF has no hit to database
NODE_1200_length_23695_cov_56.835364	21	1;10239;28883;10662;196896	385.6	Viruses			Caudovirales	Myoviridae	not classified	not classified
NODE_1200_length_23695_cov_56.835364	22	ORF has no hit to database
NODE_1200_length_23695_cov_56.835364	23	ORF has no hit to database
NODE_1200_length_23695_cov_56.835364	24	ORF has no hit to database
NODE_1200_length_23695_cov_56.835364	25	ORF has no hit to database
NODE_1200_length_23695_cov_56.835364	26	ORF has no hit to database
NODE_12040_length_4178_cov_15.113267	1	ORF has no hit to database
NODE_12040_length_4178_cov_15.113267	2	1	399.8	not classified	not classified	not classified	not classified	not classified	not classified	not classified
NODE_12040_length_4178_cov_15.113267	3	1	109.8	not classified	not classified	not classified	not classified	not classified	not classified	not classified
NODE_12040_length_4178_cov_15.113267	4	1	68.6	not classified	not classified	not classified	not classified	not classified	not classified	not classified
NODE_12040_length_4178_cov_15.113267	5	ORF has no hit to database
NODE_12040_length_4178_cov_15.113267	6	1;131567;2;1224;1236;72274;135621;286	65.9	Bacteria	Proteobacteria	Gammaproteobacteria	Pseudomodales	Pseudomodaceae	Pseudomos	not classified
NODE_12040_length_4178_cov_15.113267	7	ORF has no hit to database
NODE_12040_length_4178_cov_15.113267	8	1;10239;28883;10662;2560208	327.4	Viruses			Caudovirales	Myoviridae	Popoffvirus	not classified
NODE_12252_length_4127_cov_135.061640	1	ORF has no hit to database
NODE_12252_length_4127_cov_135.061640	2	ORF has no hit to database
NODE_12252_length_4127_cov_135.061640	3	ORF has no hit to database
NODE_12476_length_4070_cov_2.751930	1	1;10239;28883;10662;1198136	247.7	Viruses			Caudovirales	Myoviridae	not classified	not classified
NODE_12476_length_4070_cov_2.751930	2	ORF has no hit to database
NODE_12476_length_4070_cov_2.751930	3	1;10239;28883;10662;1198136	284.3	Viruses			Caudovirales	Myoviridae	not classified	not classified
NODE_12476_length_4070_cov_2.751930	4	1;10239;28883;10662;1198136	167.9	Viruses			Caudovirales	Myoviridae	not classified	not classified
NODE_12476_length_4070_cov_2.751930	5	1;10239;28883;10662	266.9	Viruses			Caudovirales	Myoviridae	not classified	not classified
NODE_12476_length_4070_cov_2.751930	6	ORF has no hit to database
NODE_12476_length_4070_cov_2.751930	7	1;10239;28883;10662	123.6	Viruses			Caudovirales	Myoviridae	not classified	not classified
NODE_12476_length_4070_cov_2.751930	8	1;10239;28883;10662;1198136	569.7	Viruses			Caudovirales	Myoviridae	not classified	not classified
NODE_12734_length_4009_cov_3.428933	1	1;131567;2	377.9	Bacteria	not classified	not classified	not classified	not classified	not classified	not classified
NODE_12734_length_4009_cov_3.428933	2	1;131567;2	418.7	Bacteria	not classified	not classified	not classified	not classified	not classified	not classified
NODE_12734_length_4009_cov_3.428933	3	1;131567;2	733.8	Bacteria	not classified	not classified	not classified	not classified	not classified	not classified
NODE_12734_length_4009_cov_3.428933	4	1;131567;2	413.3	Bacteria	not classified	not classified	not classified	not classified	not classified	not classified
NODE_12734_length_4009_cov_3.428933	5	1;131567	500.4	not classified	not classified	not classified	not classified	not classified	not classified	not classified
NODE_12761_length_4004_cov_2.780198	1	1;131567	810.1	not classified	not classified	not classified	not classified	not classified	not classified	not classified
NODE_12761_length_4004_cov_2.780198	2	1;131567;2	287.7	Bacteria	not classified	not classified	not classified	not classified	not classified	not classified
NODE_12761_length_4004_cov_2.780198	3	1;131567;2	829.7	Bacteria	not classified	not classified	not classified	not classified	not classified	not classified
NODE_12761_length_4004_cov_2.780198	4	1;131567;2	338.2	Bacteria	not classified	not classified	not classified	not classified	not classified	not classified
NODE_13003_length_3943_cov_3.961420	1	ORF has no hit to database
NODE_13003_length_3943_cov_3.961420	2	1;10239;28883;10662;1198136	224.9	Viruses			Caudovirales	Myoviridae	not classified	not classified
NODE_13003_length_3943_cov_3.961420	3	1;10239;28883;10662;1198136	70.5	Viruses			Caudovirales	Myoviridae	not classified	not classified
NODE_13003_length_3943_cov_3.961420	4	ORF has no hit to database
NODE_13003_length_3943_cov_3.961420	5	1;10239;28883;10662	120.6	Viruses			Caudovirales	Myoviridae	not classified	not classified
NODE_13003_length_3943_cov_3.961420	6	1	135.6	not classified	not classified	not classified	not classified	not classified	not classified	not classified
NODE_13003_length_3943_cov_3.961420	7	1;10239;28883;10662	862.8	Viruses			Caudovirales	Myoviridae	not classified	not classified
NODE_13624_length_3790_cov_90.315930	1	1;10239;28883;10699;2560124	141	Viruses			Caudovirales	Siphoviridae	Efquatrovirus	not classified
NODE_13624_length_3790_cov_90.315930	2	1;10239;28883;10699;2560124	297	Viruses			Caudovirales	Siphoviridae	Efquatrovirus	not classified
NODE_13624_length_3790_cov_90.315930	3	1;10239;28883;10699;2560124	120.6	Viruses			Caudovirales	Siphoviridae	Efquatrovirus	not classified
NODE_13624_length_3790_cov_90.315930	4	1;10239;28883;10699	198	Viruses			Caudovirales	Siphoviridae	not classified	not classified
NODE_13624_length_3790_cov_90.315930	5	1;10239;28883;10699	145.2	Viruses			Caudovirales	Siphoviridae	not classified	not classified
NODE_13624_length_3790_cov_90.315930	6	1;10239;28883;10699;2560124	1049.3	Viruses			Caudovirales	Siphoviridae	Efquatrovirus	not classified
NODE_13624_length_3790_cov_90.315930	7	1;10239;28883;10699;2560124	109.8	Viruses			Caudovirales	Siphoviridae	Efquatrovirus	not classified
NODE_13624_length_3790_cov_90.315930	8	1;10239;28883;10699;2560124	169.9	Viruses			Caudovirales	Siphoviridae	Efquatrovirus	not classified
NODE_14090_length_3701_cov_3.393856	1	1;131567;2	668.7	Bacteria	not classified	not classified	not classified	not classified	not classified	not classified
NODE_14090_length_3701_cov_3.393856	2	1;131567;2	500	Bacteria	not classified	not classified	not classified	not classified	not classified	not classified
NODE_14090_length_3701_cov_3.393856	3	1;131567;2	501.1	Bacteria	not classified	not classified	not classified	not classified	not classified	not classified
NODE_14090_length_3701_cov_3.393856	4	1;131567	334.7	not classified	not classified	not classified	not classified	not classified	not classified	not classified
NODE_1442_length_20655_cov_93.696650	1	ORF has no hit to database
NODE_1442_length_20655_cov_93.696650	2	1;131567;2;1783272;1239;33974;84086;2013781	83.2	Bacteria	Firmicutes					Firmicutes bacterium HGW-Firmicutes-2
NODE_1442_length_20655_cov_93.696650	3	1	164.9	not classified	not classified	not classified	not classified	not classified	not classified	not classified
NODE_1442_length_20655_cov_93.696650	4	1;131567;2;48479;77133	236.5	Bacteria						uncultured bacterium
NODE_1442_length_20655_cov_93.696650	5	ORF has no hit to database
NODE_1442_length_20655_cov_93.696650	6	ORF has no hit to database
NODE_1442_length_20655_cov_93.696650	7	ORF has no hit to database
NODE_1442_length_20655_cov_93.696650	8	ORF has no hit to database
NODE_1442_length_20655_cov_93.696650	9	1;10239;28883;10662;2560215	59.7	Viruses			Caudovirales	Myoviridae	Ripduovirus	not classified
NODE_1442_length_20655_cov_93.696650	10	1;131567;2;48479;77133	170.6	Bacteria						uncultured bacterium
NODE_1442_length_20655_cov_93.696650	11	ORF has no hit to database
NODE_1442_length_20655_cov_93.696650	12	ORF has no hit to database
NODE_1442_length_20655_cov_93.696650	13	ORF has no hit to database
NODE_1442_length_20655_cov_93.696650	14	1;131567;2;1783272;1239;186801;186802	73.9	Bacteria	Firmicutes	Clostridia	Clostridiales	not classified	not classified	not classified
NODE_1442_length_20655_cov_93.696650	15	ORF has no hit to database
NODE_1442_length_20655_cov_93.696650	16	ORF has no hit to database
NODE_14651_length_3587_cov_2.039354	1	1;131567;2	860.9	Bacteria	not classified	not classified	not classified	not classified	not classified	not classified
NODE_14651_length_3587_cov_2.039354	2	1	812	not classified	not classified	not classified	not classified	not classified	not classified	not classified
NODE_14651_length_3587_cov_2.039354	3	1;131567;2	361.7	Bacteria	not classified	not classified	not classified	not classified	not classified	not classified
NODE_15494_length_3427_cov_193.532918	1	ORF has no hit to database
NODE_15494_length_3427_cov_193.532918	2	1	328.9	not classified	not classified	not classified	not classified	not classified	not classified	not classified
NODE_15494_length_3427_cov_193.532918	3	ORF has no hit to database
NODE_15494_length_3427_cov_193.532918	4	ORF has no hit to database
NODE_15494_length_3427_cov_193.532918	5	ORF has no hit to database
NODE_15946_length_3354_cov_66.820552	1	ORF has no hit to database
NODE_15946_length_3354_cov_66.820552	2	1;10239;28883;10699;2560124;2562337;2546632	267.7	Viruses			Caudovirales	Siphoviridae	Efquatrovirus	Enterococcus phage vB_EfaS_Ef6.4
NODE_15946_length_3354_cov_66.820552	3	1;10239;28883;10699;2560124;2562337;2546632	155.6	Viruses			Caudovirales	Siphoviridae	Efquatrovirus	Enterococcus phage vB_EfaS_Ef6.4
NODE_15946_length_3354_cov_66.820552	4	1;10239;28883;10699;2560124	108.2	Viruses			Caudovirales	Siphoviridae	Efquatrovirus	not classified
NODE_15946_length_3354_cov_66.820552	5	1;10239;28883;10699;2560124	234.2	Viruses			Caudovirales	Siphoviridae	Efquatrovirus	not classified
NODE_15946_length_3354_cov_66.820552	6	1;10239;28883;10699;2560124	220.3	Viruses			Caudovirales	Siphoviridae	Efquatrovirus	not classified
NODE_15946_length_3354_cov_66.820552	7	1;10239;28883;10699;2560124	283.5	Viruses			Caudovirales	Siphoviridae	Efquatrovirus	not classified
NODE_15946_length_3354_cov_66.820552	8	1;10239;28883;10699;2560124	122.5	Viruses			Caudovirales	Siphoviridae	Efquatrovirus	not classified
NODE_15946_length_3354_cov_66.820552	9	1;10239;28883;10699;2560124	179.5	Viruses			Caudovirales	Siphoviridae	Efquatrovirus	not classified
NODE_15946_length_3354_cov_66.820552	10	1;10239;28883;10699;2560124	130.2	Viruses			Caudovirales	Siphoviridae	Efquatrovirus	not classified
NODE_16308_length_3296_cov_2.651651	1	ORF has no hit to database
NODE_16308_length_3296_cov_2.651651	2	1;131567;2	105.9	Bacteria	not classified	not classified	not classified	not classified	not classified	not classified
NODE_16308_length_3296_cov_2.651651	3	1	104	not classified	not classified	not classified	not classified	not classified	not classified	not classified
NODE_16308_length_3296_cov_2.651651	4	1;131567;2;1783272;1239;186801;186802	161.4	Bacteria	Firmicutes	Clostridia	Clostridiales	not classified	not classified	not classified
NODE_16308_length_3296_cov_2.651651	5	ORF has no hit to database
NODE_16308_length_3296_cov_2.651651	6	ORF has no hit to database
NODE_16308_length_3296_cov_2.651651	7	1;10239;28883;10662;196896;1136534	124	Viruses			Caudovirales	Myoviridae		Bacillus phage BCD7
NODE_16308_length_3296_cov_2.651651	8	ORF has no hit to database
NODE_16980_length_3194_cov_26.847404	1	1;10239;28883;10662;2560208	239.6	Viruses			Caudovirales	Myoviridae	Popoffvirus	not classified
NODE_16980_length_3194_cov_26.847404	2	ORF has no hit to database
NODE_16980_length_3194_cov_26.847404	3	ORF has no hit to database
NODE_16980_length_3194_cov_26.847404	4	ORF has no hit to database
NODE_16980_length_3194_cov_26.847404	5	1;10239;28883;10662	416.4	Viruses			Caudovirales	Myoviridae	not classified	not classified
NODE_17180_length_3162_cov_4.293531	1	1;131567;2	246.9	Bacteria	not classified	not classified	not classified	not classified	not classified	not classified
NODE_17180_length_3162_cov_4.293531	2	1;131567;2	550.4	Bacteria	not classified	not classified	not classified	not classified	not classified	not classified
NODE_17180_length_3162_cov_4.293531	3	1;131567;2	269.2	Bacteria	not classified	not classified	not classified	not classified	not classified	not classified
NODE_17180_length_3162_cov_4.293531	4	1;131567;2	336.7	Bacteria	not classified	not classified	not classified	not classified	not classified	not classified
NODE_17180_length_3162_cov_4.293531	5	1;131567	107.5	not classified	not classified	not classified	not classified	not classified	not classified	not classified
NODE_17396_length_3131_cov_3.547789	1	1;131567	76.3	not classified	not classified	not classified	not classified	not classified	not classified	not classified
NODE_17396_length_3131_cov_3.547789	2	1;131567;2	460.7	Bacteria	not classified	not classified	not classified	not classified	not classified	not classified
NODE_17396_length_3131_cov_3.547789	3	1;131567;2	615.5	Bacteria	not classified	not classified	not classified	not classified	not classified	not classified
NODE_17396_length_3131_cov_3.547789	4	1;131567;2	358.6	Bacteria	not classified	not classified	not classified	not classified	not classified	not classified
NODE_17396_length_3131_cov_3.547789	5	1;131567;2	139.8	Bacteria	not classified	not classified	not classified	not classified	not classified	not classified
NODE_17396_length_3131_cov_3.547789	6	1;131567;2	156.4	Bacteria	not classified	not classified	not classified	not classified	not classified	not classified
NODE_17977_length_3056_cov_2.843719	1	1;10239;28883;10662	94.4	Viruses			Caudovirales	Myoviridae	not classified	not classified
NODE_17977_length_3056_cov_2.843719	2	1;10239;28883;10662;1198136	176.4	Viruses			Caudovirales	Myoviridae	not classified	not classified
NODE_17977_length_3056_cov_2.843719	3	1;10239;28883;10662;1198136	199.5	Viruses			Caudovirales	Myoviridae	not classified	not classified
NODE_17977_length_3056_cov_2.843719	4	1;10239;28883;10662;1198136	58.2	Viruses			Caudovirales	Myoviridae	not classified	not classified
NODE_17977_length_3056_cov_2.843719	5	1;10239;28883;10662	576.2	Viruses			Caudovirales	Myoviridae	not classified	not classified
NODE_17977_length_3056_cov_2.843719	6	ORF has no hit to database
NODE_17977_length_3056_cov_2.843719	7	1;10239;28883;10662	345.1	Viruses			Caudovirales	Myoviridae	not classified	not classified
NODE_18204_length_3023_cov_23.043801	1	1	113.2	not classified	not classified	not classified	not classified	not classified	not classified	not classified
NODE_18204_length_3023_cov_23.043801	2	ORF has no hit to database
NODE_18204_length_3023_cov_23.043801	3	ORF has no hit to database
NODE_18204_length_3023_cov_23.043801	4	ORF has no hit to database
NODE_18204_length_3023_cov_23.043801	5	ORF has no hit to database
NODE_18204_length_3023_cov_23.043801	6	1;131567;2;1224;28211;204455;69657;437506;2030823	68.2	Bacteria	Proteobacteria	Alphaproteobacteria	Rhodobacterales	Hyphomodaceae	Robiginitomaculum	Robiginitomaculum sp.
NODE_18204_length_3023_cov_23.043801	7	1;131567;2;1224;28211;204455;69657;437506;2030823	94	Bacteria	Proteobacteria	Alphaproteobacteria	Rhodobacterales	Hyphomodaceae	Robiginitomaculum	Robiginitomaculum sp.
NODE_18603_length_2974_cov_3.919150	1	1;10239;28883;10662;1198136	245	Viruses			Caudovirales	Myoviridae	not classified	not classified
NODE_18603_length_2974_cov_3.919150	2	1;10239;28883;10662;1198136	218	Viruses			Caudovirales	Myoviridae	not classified	not classified
NODE_18603_length_2974_cov_3.919150	3	1;10239;28883;10662;1198136	197.2	Viruses			Caudovirales	Myoviridae	not classified	not classified
NODE_18603_length_2974_cov_3.919150	4	1;10239;28883;10662;1198136	226.5	Viruses			Caudovirales	Myoviridae	not classified	not classified
NODE_18603_length_2974_cov_3.919150	5	1;10239;28883;10662	339	Viruses			Caudovirales	Myoviridae	not classified	not classified
NODE_18603_length_2974_cov_3.919150	6	1;10239;28883;10662;1198136	128.6	Viruses			Caudovirales	Myoviridae	not classified	not classified
NODE_19135_length_2907_cov_35.087307	1	1;10239;28883;10662;196896;2163899	109.4	Viruses			Caudovirales	Myoviridae		Acinetobacter phage vB_AbaM_B9
NODE_19135_length_2907_cov_35.087307	2	1;131567;2;2323;1783234;95901;1104668;2030827	70.1	Bacteria						Candidatus Dependentiae bacterium
NODE_19135_length_2907_cov_35.087307	3	1	60.8	not classified	not classified	not classified	not classified	not classified	not classified	not classified
NODE_19135_length_2907_cov_35.087307	4	ORF has no hit to database
NODE_19135_length_2907_cov_35.087307	5	ORF has no hit to database
NODE_19135_length_2907_cov_35.087307	6	ORF has no hit to database
NODE_19135_length_2907_cov_35.087307	7	ORF has no hit to database
NODE_19135_length_2907_cov_35.087307	8	ORF has no hit to database
NODE_19247_length_2895_cov_3.589437	1	1;131567;2	904.8	Bacteria	not classified	not classified	not classified	not classified	not classified	not classified
NODE_19247_length_2895_cov_3.589437	2	1;131567	126.7	not classified	not classified	not classified	not classified	not classified	not classified	not classified
NODE_19247_length_2895_cov_3.589437	3	1;131567;2	513.8	Bacteria	not classified	not classified	not classified	not classified	not classified	not classified
NODE_19247_length_2895_cov_3.589437	4	1;131567;2	191	Bacteria	not classified	not classified	not classified	not classified	not classified	not classified
NODE_19310_length_2888_cov_14.598306	1	1;131567;2;1224	100.1	Bacteria	Proteobacteria	not classified	not classified	not classified	not classified	not classified
NODE_19310_length_2888_cov_14.598306	2	1;131567;2;1224;28216;32003;206379;914;261292	62.4	Bacteria	Proteobacteria	Betaproteobacteria	Nitrosomodales	Nitrosomodaceae	Nitrosomos	Nitrosomos sp. Is79A3
NODE_19310_length_2888_cov_14.598306	3	ORF has no hit to database
NODE_19310_length_2888_cov_14.598306	4	ORF has no hit to database
NODE_19310_length_2888_cov_14.598306	5	ORF has no hit to database
NODE_19310_length_2888_cov_14.598306	6	ORF has no hit to database
NODE_19310_length_2888_cov_14.598306	7	ORF has no hit to database
NODE_19310_length_2888_cov_14.598306	8	1	147.9	not classified	not classified	not classified	not classified	not classified	not classified	not classified
NODE_1933_length_16453_cov_101.716307	1	ORF has no hit to database
NODE_1933_length_16453_cov_101.716307	2	ORF has no hit to database
NODE_1933_length_16453_cov_101.716307	3	ORF has no hit to database
NODE_1933_length_16453_cov_101.716307	4	ORF has no hit to database
NODE_1933_length_16453_cov_101.716307	5	ORF has no hit to database
NODE_1933_length_16453_cov_101.716307	6	1	450.7	not classified	not classified	not classified	not classified	not classified	not classified	not classified
NODE_1933_length_16453_cov_101.716307	7	ORF has no hit to database
NODE_1933_length_16453_cov_101.716307	8	ORF has no hit to database
NODE_1933_length_16453_cov_101.716307	9	ORF has no hit to database
NODE_1933_length_16453_cov_101.716307	10	ORF has no hit to database
NODE_1933_length_16453_cov_101.716307	11	1;131567;2	202.2	Bacteria	not classified	not classified	not classified	not classified	not classified	not classified
NODE_1933_length_16453_cov_101.716307	12	ORF has no hit to database
NODE_1933_length_16453_cov_101.716307	13	1	298.5	not classified	not classified	not classified	not classified	not classified	not classified	not classified
NODE_1933_length_16453_cov_101.716307	14	ORF has no hit to database
NODE_1933_length_16453_cov_101.716307	15	ORF has no hit to database
NODE_1933_length_16453_cov_101.716307	16	1;131567;2;1783270;62680;2026760	369.8	Bacteria	Candidatus Marinimicrobia					Candidatus Marinimicrobia bacterium
NODE_1933_length_16453_cov_101.716307	17	ORF has no hit to database
NODE_1933_length_16453_cov_101.716307	18	ORF has no hit to database
NODE_19416_length_2879_cov_2.040014	1	1;131567;2	427.2	Bacteria	not classified	not classified	not classified	not classified	not classified	not classified
NODE_19416_length_2879_cov_2.040014	2	1;131567;2	589.7	Bacteria	not classified	not classified	not classified	not classified	not classified	not classified
NODE_19416_length_2879_cov_2.040014	3	1;131567;2;1783272;1239;91061;186826;81852;1350;1351	98.6	Bacteria	Firmicutes	Bacilli	Lactobacillales	Enterococcaceae	Enterococcus	Enterococcus faecalis
NODE_19416_length_2879_cov_2.040014	4	1;131567	81.3	not classified	not classified	not classified	not classified	not classified	not classified	not classified
NODE_19_length_178231_cov_1058.191401	1	ORF has no hit to database
NODE_19_length_178231_cov_1058.191401	2	ORF has no hit to database
NODE_19_length_178231_cov_1058.191401	3	ORF has no hit to database
NODE_19_length_178231_cov_1058.191401	4	ORF has no hit to database
NODE_19_length_178231_cov_1058.191401	5	ORF has no hit to database
NODE_19_length_178231_cov_1058.191401	6	1;131567;2157;1783276;1801616;2026803	122.1	Archaea	Candidatus Woesearchaeota					Candidatus Woesearchaeota archaeon
NODE_19_length_178231_cov_1058.191401	7	1;131567;2;1224;28216;80840;119060;1822464;219649	77.4	Bacteria	Proteobacteria	Betaproteobacteria	Burkholderiales	Burkholderiaceae	Paraburkholderia	Paraburkholderia umae
NODE_19_length_178231_cov_1058.191401	8	ORF has no hit to database
NODE_19_length_178231_cov_1058.191401	9	1;131567;2	186.4	Bacteria	not classified	not classified	not classified	not classified	not classified	not classified
NODE_19_length_178231_cov_1058.191401	10	ORF has no hit to database
NODE_19_length_178231_cov_1058.191401	11	ORF has no hit to database
NODE_19_length_178231_cov_1058.191401	12	ORF has no hit to database
NODE_19_length_178231_cov_1058.191401	13	ORF has no hit to database
NODE_19_length_178231_cov_1058.191401	14	ORF has no hit to database
NODE_19_length_178231_cov_1058.191401	15	ORF has no hit to database
NODE_19_length_178231_cov_1058.191401	16	ORF has no hit to database
NODE_19_length_178231_cov_1058.191401	17	ORF has no hit to database
NODE_19_length_178231_cov_1058.191401	18	1;131567;2;1224;28216;80840;119060;1827195;1777142	85.1	Bacteria	Proteobacteria	Betaproteobacteria	Burkholderiales	Burkholderiaceae	Caballeronia	Caballeronia arationis
NODE_19_length_178231_cov_1058.191401	19	ORF has no hit to database
NODE_19_length_178231_cov_1058.191401	20	ORF has no hit to database
NODE_19_length_178231_cov_1058.191401	21	ORF has no hit to database
NODE_19_length_178231_cov_1058.191401	22	ORF has no hit to database
NODE_19_length_178231_cov_1058.191401	23	ORF has no hit to database
NODE_19_length_178231_cov_1058.191401	24	ORF has no hit to database
NODE_19_length_178231_cov_1058.191401	25	ORF has no hit to database
NODE_19_length_178231_cov_1058.191401	26	1	282	not classified	not classified	not classified	not classified	not classified	not classified	not classified
NODE_19_length_178231_cov_1058.191401	27	ORF has no hit to database
NODE_19_length_178231_cov_1058.191401	28	ORF has no hit to database
NODE_19_length_178231_cov_1058.191401	29	ORF has no hit to database
NODE_19_length_178231_cov_1058.191401	30	ORF has no hit to database
NODE_19_length_178231_cov_1058.191401	31	ORF has no hit to database
NODE_19_length_178231_cov_1058.191401	32	ORF has no hit to database
NODE_19_length_178231_cov_1058.191401	33	1	68.6	not classified	not classified	not classified	not classified	not classified	not classified	not classified
NODE_19_length_178231_cov_1058.191401	34	ORF has no hit to database
NODE_19_length_178231_cov_1058.191401	35	ORF has no hit to database
NODE_19_length_178231_cov_1058.191401	36	ORF has no hit to database
NODE_19_length_178231_cov_1058.191401	37	ORF has no hit to database
NODE_19_length_178231_cov_1058.191401	38	ORF has no hit to database
NODE_19_length_178231_cov_1058.191401	39	ORF has no hit to database
NODE_19_length_178231_cov_1058.191401	40	ORF has no hit to database
NODE_19_length_178231_cov_1058.191401	41	ORF has no hit to database
NODE_19_length_178231_cov_1058.191401	42	ORF has no hit to database
NODE_19_length_178231_cov_1058.191401	43	ORF has no hit to database
NODE_19_length_178231_cov_1058.191401	44	ORF has no hit to database
NODE_19_length_178231_cov_1058.191401	45	ORF has no hit to database
NODE_19_length_178231_cov_1058.191401	46	ORF has no hit to database
NODE_19_length_178231_cov_1058.191401	47	1;10239;28883;10662;1980922	230.3	Viruses			Caudovirales	Myoviridae	Chiangmaivirus	not classified
NODE_19_length_178231_cov_1058.191401	48	1;131567;2;48479;77133	75.9	Bacteria						uncultured bacterium
NODE_19_length_178231_cov_1058.191401	49	ORF has no hit to database
NODE_19_length_178231_cov_1058.191401	50	ORF has no hit to database
NODE_19_length_178231_cov_1058.191401	51	1	203	not classified	not classified	not classified	not classified	not classified	not classified	not classified
NODE_19_length_178231_cov_1058.191401	52	1;131567;2;48479;77133	211.8	Bacteria						uncultured bacterium
NODE_19_length_178231_cov_1058.191401	53	ORF has no hit to database
NODE_19_length_178231_cov_1058.191401	54	ORF has no hit to database
NODE_19_length_178231_cov_1058.191401	55	ORF has no hit to database
NODE_19_length_178231_cov_1058.191401	56	ORF has no hit to database
NODE_19_length_178231_cov_1058.191401	57	ORF has no hit to database
NODE_19_length_178231_cov_1058.191401	58	ORF has no hit to database
NODE_19_length_178231_cov_1058.191401	59	ORF has no hit to database
NODE_19_length_178231_cov_1058.191401	60	ORF has no hit to database
NODE_19_length_178231_cov_1058.191401	61	ORF has no hit to database
NODE_19_length_178231_cov_1058.191401	62	ORF has no hit to database
NODE_19_length_178231_cov_1058.191401	63	ORF has no hit to database
NODE_19_length_178231_cov_1058.191401	64	ORF has no hit to database
NODE_19_length_178231_cov_1058.191401	65	ORF has no hit to database
NODE_19_length_178231_cov_1058.191401	66	ORF has no hit to database
NODE_19_length_178231_cov_1058.191401	67	1;10239;28883;10662;680115	169.9	Viruses			Caudovirales	Myoviridae	Phikzvirus	not classified
NODE_19_length_178231_cov_1058.191401	68	ORF has no hit to database
NODE_19_length_178231_cov_1058.191401	69	ORF has no hit to database
NODE_19_length_178231_cov_1058.191401	70	ORF has no hit to database
NODE_19_length_178231_cov_1058.191401	71	ORF has no hit to database
NODE_19_length_178231_cov_1058.191401	72	ORF has no hit to database
NODE_19_length_178231_cov_1058.191401	73	ORF has no hit to database
NODE_19_length_178231_cov_1058.191401	74	ORF has no hit to database
NODE_19_length_178231_cov_1058.191401	75	ORF has no hit to database
NODE_19_length_178231_cov_1058.191401	76	1;131567;2	58.2	Bacteria	not classified	not classified	not classified	not classified	not classified	not classified
NODE_19_length_178231_cov_1058.191401	77	1;131567	94	not classified	not classified	not classified	not classified	not classified	not classified	not classified
NODE_19_length_178231_cov_1058.191401	78	ORF has no hit to database
NODE_19_length_178231_cov_1058.191401	79	ORF has no hit to database
NODE_19_length_178231_cov_1058.191401	80	ORF has no hit to database
NODE_19_length_178231_cov_1058.191401	81	1;131567;2;200783;187857;32069;224027;182899;2060922	105.9	Bacteria	Aquificae	Aquificae	Aquificales	Hydrogenothermaceae	Persephonella	Persephonella sp.
NODE_19_length_178231_cov_1058.191401	82	ORF has no hit to database
NODE_19_length_178231_cov_1058.191401	83	ORF has no hit to database
NODE_19_length_178231_cov_1058.191401	84	ORF has no hit to database
NODE_19_length_178231_cov_1058.191401	85	ORF has no hit to database
NODE_19_length_178231_cov_1058.191401	86	ORF has no hit to database
NODE_19_length_178231_cov_1058.191401	87	1;131567;2;1224;68525;29547;213849;72294;2321108	80.9	Bacteria	Proteobacteria	Epsilonproteobacteria	Campylobacterales	Campylobacteraceae	not classified	not classified
NODE_19_length_178231_cov_1058.191401	88	ORF has no hit to database
NODE_19_length_178231_cov_1058.191401	89	ORF has no hit to database
NODE_19_length_178231_cov_1058.191401	90	ORF has no hit to database
NODE_19_length_178231_cov_1058.191401	91	ORF has no hit to database
NODE_19_length_178231_cov_1058.191401	92	ORF has no hit to database
NODE_19_length_178231_cov_1058.191401	93	ORF has no hit to database
NODE_19_length_178231_cov_1058.191401	94	ORF has no hit to database
NODE_19_length_178231_cov_1058.191401	95	ORF has no hit to database
NODE_19_length_178231_cov_1058.191401	96	1;131567;2;1224;68525;29547;213849;72294;2321108	98.6	Bacteria	Proteobacteria	Epsilonproteobacteria	Campylobacterales	Campylobacteraceae	not classified	not classified
NODE_19_length_178231_cov_1058.191401	97	ORF has no hit to database
NODE_19_length_178231_cov_1058.191401	98	ORF has no hit to database
NODE_19_length_178231_cov_1058.191401	99	ORF has no hit to database
NODE_19_length_178231_cov_1058.191401	100	ORF has no hit to database
NODE_19_length_178231_cov_1058.191401	101	ORF has no hit to database
NODE_19_length_178231_cov_1058.191401	102	ORF has no hit to database
NODE_19_length_178231_cov_1058.191401	103	ORF has no hit to database
NODE_19_length_178231_cov_1058.191401	104	ORF has no hit to database
NODE_19_length_178231_cov_1058.191401	105	1;10239;28883;10662	99.4	Viruses			Caudovirales	Myoviridae	not classified	not classified
NODE_19_length_178231_cov_1058.191401	106	1;131567;2	91.7	Bacteria	not classified	not classified	not classified	not classified	not classified	not classified
NODE_19_length_178231_cov_1058.191401	107	ORF has no hit to database
NODE_19_length_178231_cov_1058.191401	108	1;10239;28883;10662;2560190;2560671*;2006684*	142.9	Viruses			Caudovirales	Myoviridae	Noxifervirus	Pseudomos virus Noxifer*
NODE_19_length_178231_cov_1058.191401	109	1;10239;28883;10662	125.6	Viruses			Caudovirales	Myoviridae	not classified	not classified
NODE_19_length_178231_cov_1058.191401	110	1;131567;2;1224;1236;72273;135616	55.5	Bacteria	Proteobacteria	Gammaproteobacteria	Thiotrichales	Piscirickettsiaceae	not classified	not classified
NODE_19_length_178231_cov_1058.191401	111	ORF has no hit to database
NODE_19_length_178231_cov_1058.191401	112	1	144.8	not classified	not classified	not classified	not classified	not classified	not classified	not classified
NODE_19_length_178231_cov_1058.191401	113	ORF has no hit to database
NODE_19_length_178231_cov_1058.191401	114	ORF has no hit to database
NODE_19_length_178231_cov_1058.191401	115	ORF has no hit to database
NODE_19_length_178231_cov_1058.191401	116	ORF has no hit to database
NODE_19_length_178231_cov_1058.191401	117	ORF has no hit to database
NODE_19_length_178231_cov_1058.191401	118	ORF has no hit to database
NODE_19_length_178231_cov_1058.191401	119	1;131567;2;48479;77133	231.5	Bacteria						uncultured bacterium
NODE_19_length_178231_cov_1058.191401	120	1	158.3	not classified	not classified	not classified	not classified	not classified	not classified	not classified
NODE_19_length_178231_cov_1058.191401	121	1;131567;2	124.8	Bacteria	not classified	not classified	not classified	not classified	not classified	not classified
NODE_19_length_178231_cov_1058.191401	122	ORF has no hit to database
NODE_19_length_178231_cov_1058.191401	123	1;131567;2	88.6	Bacteria	not classified	not classified	not classified	not classified	not classified	not classified
NODE_19_length_178231_cov_1058.191401	124	1;131567;2;1224;68525;29547;213849;72294;2321108	88.2	Bacteria	Proteobacteria	Epsilonproteobacteria	Campylobacterales	Campylobacteraceae	not classified	not classified
NODE_19_length_178231_cov_1058.191401	125	ORF has no hit to database
NODE_19_length_178231_cov_1058.191401	126	1;131567;2;1224;68525;29547;213849;72294;194;824	80.1	Bacteria	Proteobacteria	Epsilonproteobacteria	Campylobacterales	Campylobacteraceae	Campylobacter	Campylobacter gracilis
NODE_19_length_178231_cov_1058.191401	127	1;131567;2;1224;68525;29547;213849;72294;2321108;28196;1872629	85.1	Bacteria	Proteobacteria	Epsilonproteobacteria	Campylobacterales	Campylobacteraceae	Arcobacter	Arcobacter sp.
NODE_19_length_178231_cov_1058.191401	128	1;131567;2	111.7	Bacteria	not classified	not classified	not classified	not classified	not classified	not classified
NODE_19_length_178231_cov_1058.191401	129	ORF has no hit to database
NODE_19_length_178231_cov_1058.191401	130	ORF has no hit to database
NODE_19_length_178231_cov_1058.191401	131	1;131567;2;1783272;1239	88.2	Bacteria	Firmicutes	not classified	not classified	not classified	not classified	not classified
NODE_19_length_178231_cov_1058.191401	132	ORF has no hit to database
NODE_19_length_178231_cov_1058.191401	133	ORF has no hit to database
NODE_19_length_178231_cov_1058.191401	134	ORF has no hit to database
NODE_19_length_178231_cov_1058.191401	135	ORF has no hit to database
NODE_19_length_178231_cov_1058.191401	136	ORF has no hit to database
NODE_19_length_178231_cov_1058.191401	137	1	115.2	not classified	not classified	not classified	not classified	not classified	not classified	not classified
NODE_19_length_178231_cov_1058.191401	138	ORF has no hit to database
NODE_19_length_178231_cov_1058.191401	139	ORF has no hit to database
NODE_19_length_178231_cov_1058.191401	140	1	219.2	not classified	not classified	not classified	not classified	not classified	not classified	not classified
NODE_19_length_178231_cov_1058.191401	141	ORF has no hit to database
NODE_19_length_178231_cov_1058.191401	142	ORF has no hit to database
NODE_19_length_178231_cov_1058.191401	143	1;131567;2;1783272;1239;91061;1385;186817;1386;2486280	107.8	Bacteria	Firmicutes	Bacilli	Bacillales	Bacillaceae	Bacillus	Bacillus sp. SYSU K30001
NODE_19_length_178231_cov_1058.191401	144	ORF has no hit to database
NODE_19_length_178231_cov_1058.191401	145	ORF has no hit to database
NODE_19_length_178231_cov_1058.191401	146	ORF has no hit to database
NODE_19_length_178231_cov_1058.191401	147	ORF has no hit to database
NODE_19_length_178231_cov_1058.191401	148	1;131567;2;1224;28211;204455;31989;1579315;1290553	63.5	Bacteria	Proteobacteria	Alphaproteobacteria	Rhodobacterales	Rhodobacteraceae	Halocynthiibacter	Halocynthiibacter mhaensis
NODE_19_length_178231_cov_1058.191401	149	ORF has no hit to database
NODE_19_length_178231_cov_1058.191401	150	1;10239;28883;10662;1636616;1636618	73.6	Viruses			Caudovirales	Myoviridae	Fletchervirus	not classified
NODE_19_length_178231_cov_1058.191401	151	1;10239;28883;10662	115.9	Viruses			Caudovirales	Myoviridae	not classified	not classified
NODE_19_length_178231_cov_1058.191401	152	ORF has no hit to database
NODE_19_length_178231_cov_1058.191401	153	1	185.3	not classified	not classified	not classified	not classified	not classified	not classified	not classified
NODE_19_length_178231_cov_1058.191401	154	ORF has no hit to database
NODE_19_length_178231_cov_1058.191401	155	1;131567;2;1224;28211;356;31993;133	189.9	Bacteria	Proteobacteria	Alphaproteobacteria	Rhizobiales	Methylocystaceae	Methylocystis	not classified
NODE_19_length_178231_cov_1058.191401	156	ORF has no hit to database
NODE_19_length_178231_cov_1058.191401	157	ORF has no hit to database
NODE_19_length_178231_cov_1058.191401	158	ORF has no hit to database
NODE_19_length_178231_cov_1058.191401	159	ORF has no hit to database
NODE_19_length_178231_cov_1058.191401	160	ORF has no hit to database
NODE_19_length_178231_cov_1058.191401	161	ORF has no hit to database
NODE_19_length_178231_cov_1058.191401	162	ORF has no hit to database
NODE_19_length_178231_cov_1058.191401	163	ORF has no hit to database
NODE_19_length_178231_cov_1058.191401	164	ORF has no hit to database
NODE_19_length_178231_cov_1058.191401	165	1;131567;2	58.2	Bacteria	not classified	not classified	not classified	not classified	not classified	not classified
NODE_19_length_178231_cov_1058.191401	166	ORF has no hit to database
NODE_19_length_178231_cov_1058.191401	167	ORF has no hit to database
NODE_19_length_178231_cov_1058.191401	168	ORF has no hit to database
NODE_19_length_178231_cov_1058.191401	169	ORF has no hit to database
NODE_19_length_178231_cov_1058.191401	170	ORF has no hit to database
NODE_19_length_178231_cov_1058.191401	171	ORF has no hit to database
NODE_19_length_178231_cov_1058.191401	172	ORF has no hit to database
NODE_19_length_178231_cov_1058.191401	173	ORF has no hit to database
NODE_19_length_178231_cov_1058.191401	174	ORF has no hit to database
NODE_19_length_178231_cov_1058.191401	175	ORF has no hit to database
NODE_19_length_178231_cov_1058.191401	176	1;131567;2;1224;68525;29547;213849;72294;2321108;28196;603050;1032238*	164.1	Bacteria	Proteobacteria	Epsilonproteobacteria	Campylobacterales	Campylobacteraceae	Arcobacter	Arcobacter mytili
NODE_19_length_178231_cov_1058.191401	177	ORF has no hit to database
NODE_19_length_178231_cov_1058.191401	178	ORF has no hit to database
NODE_19_length_178231_cov_1058.191401	179	ORF has no hit to database
NODE_19_length_178231_cov_1058.191401	180	1;131567;2;1224;28216;80840;80864;12916;1177982	85.9	Bacteria	Proteobacteria	Betaproteobacteria	Burkholderiales	Comamodaceae	Acidovorax	Acidovorax wautersii
NODE_19_length_178231_cov_1058.191401	181	ORF has no hit to database
NODE_19_length_178231_cov_1058.191401	182	ORF has no hit to database
NODE_19_length_178231_cov_1058.191401	183	ORF has no hit to database
NODE_19_length_178231_cov_1058.191401	184	ORF has no hit to database
NODE_19_length_178231_cov_1058.191401	185	ORF has no hit to database
NODE_19_length_178231_cov_1058.191401	186	1	92.4	not classified	not classified	not classified	not classified	not classified	not classified	not classified
NODE_19_length_178231_cov_1058.191401	187	ORF has no hit to database
NODE_19_length_178231_cov_1058.191401	188	ORF has no hit to database
NODE_19_length_178231_cov_1058.191401	189	ORF has no hit to database
NODE_19_length_178231_cov_1058.191401	190	ORF has no hit to database
NODE_19_length_178231_cov_1058.191401	191	ORF has no hit to database
NODE_19_length_178231_cov_1058.191401	192	1	257.3	not classified	not classified	not classified	not classified	not classified	not classified	not classified
NODE_19_length_178231_cov_1058.191401	193	1;10239;28883;10662	84.3	Viruses			Caudovirales	Myoviridae	not classified	not classified
NODE_19_length_178231_cov_1058.191401	194	1	209.5	not classified	not classified	not classified	not classified	not classified	not classified	not classified
NODE_19_length_178231_cov_1058.191401	195	1;131567;2;1224;28216;80840;119060;1827195;1777142	134	Bacteria	Proteobacteria	Betaproteobacteria	Burkholderiales	Burkholderiaceae	Caballeronia	Caballeronia arationis
NODE_19_length_178231_cov_1058.191401	196	ORF has no hit to database
NODE_19_length_178231_cov_1058.191401	197	1	94.4	not classified	not classified	not classified	not classified	not classified	not classified	not classified
NODE_19_length_178231_cov_1058.191401	198	1;10239;28883;10662;680115;1231361;2006668	117.9	Viruses			Caudovirales	Myoviridae	Phikzvirus	Pseudomos phage Phabio
NODE_19_length_178231_cov_1058.191401	199	ORF has no hit to database
NODE_19_length_178231_cov_1058.191401	200	1;131567;2;1783270;62680;2026760	393.7	Bacteria	Candidatus Marinimicrobia					Candidatus Marinimicrobia bacterium
NODE_19_length_178231_cov_1058.191401	201	ORF has no hit to database
NODE_19_length_178231_cov_1058.191401	202	1;10239;28883;10662;1980922	89.7	Viruses			Caudovirales	Myoviridae	Chiangmaivirus	not classified
NODE_19_length_178231_cov_1058.191401	203	1;131567;2;48479;77133	260.4	Bacteria						uncultured bacterium
NODE_19_length_178231_cov_1058.191401	204	ORF has no hit to database
NODE_19_length_178231_cov_1058.191401	205	1;131567;2	214.5	Bacteria	not classified	not classified	not classified	not classified	not classified	not classified
NODE_19_length_178231_cov_1058.191401	206	ORF has no hit to database
NODE_19_length_178231_cov_1058.191401	207	ORF has no hit to database
NODE_19_length_178231_cov_1058.191401	208	ORF has no hit to database
NODE_19_length_178231_cov_1058.191401	209	ORF has no hit to database
NODE_19_length_178231_cov_1058.191401	210	1	494.6	not classified	not classified	not classified	not classified	not classified	not classified	not classified
NODE_2020_length_15858_cov_7.040625	1	1;131567;2157;1783276;1801616;2026803	202.6	Archaea	Candidatus Woesearchaeota					Candidatus Woesearchaeota archaeon
NODE_2020_length_15858_cov_7.040625	2	ORF has no hit to database
NODE_2020_length_15858_cov_7.040625	3	1	110.2	not classified	not classified	not classified	not classified	not classified	not classified	not classified
NODE_2020_length_15858_cov_7.040625	4	1;131567;2	195.7	Bacteria	not classified	not classified	not classified	not classified	not classified	not classified
NODE_2020_length_15858_cov_7.040625	5	1	218.8	not classified	not classified	not classified	not classified	not classified	not classified	not classified
NODE_2020_length_15858_cov_7.040625	6	1;131567;2;1224;32045;81684;1986846	55.8	Bacteria	Proteobacteria					Proteobacteria bacterium TMED261
NODE_2020_length_15858_cov_7.040625	7	ORF has no hit to database
NODE_2020_length_15858_cov_7.040625	8	ORF has no hit to database
NODE_2020_length_15858_cov_7.040625	9	ORF has no hit to database
NODE_2020_length_15858_cov_7.040625	10	1;131567;2	58.2	Bacteria	not classified	not classified	not classified	not classified	not classified	not classified
NODE_2020_length_15858_cov_7.040625	11	ORF has no hit to database
NODE_2020_length_15858_cov_7.040625	12	ORF has no hit to database
NODE_2020_length_15858_cov_7.040625	13	ORF has no hit to database
NODE_2020_length_15858_cov_7.040625	14	ORF has no hit to database
NODE_2020_length_15858_cov_7.040625	15	ORF has no hit to database
NODE_2020_length_15858_cov_7.040625	16	ORF has no hit to database
NODE_2020_length_15858_cov_7.040625	17	ORF has no hit to database
NODE_2020_length_15858_cov_7.040625	18	ORF has no hit to database
NODE_2020_length_15858_cov_7.040625	19	ORF has no hit to database
NODE_2020_length_15858_cov_7.040625	20	ORF has no hit to database
NODE_2020_length_15858_cov_7.040625	21	ORF has no hit to database
NODE_2020_length_15858_cov_7.040625	22	ORF has no hit to database
NODE_2020_length_15858_cov_7.040625	23	ORF has no hit to database
NODE_2020_length_15858_cov_7.040625	24	ORF has no hit to database
NODE_2020_length_15858_cov_7.040625	25	ORF has no hit to database
NODE_2020_length_15858_cov_7.040625	26	ORF has no hit to database
NODE_2020_length_15858_cov_7.040625	27	ORF has no hit to database
NODE_2020_length_15858_cov_7.040625	28	ORF has no hit to database
NODE_2020_length_15858_cov_7.040625	29	ORF has no hit to database
NODE_2020_length_15858_cov_7.040625	30	ORF has no hit to database
NODE_2020_length_15858_cov_7.040625	31	1;131567;2;1224;1236;91347;543;547;354276;208224	64.3	Bacteria	Proteobacteria	Gammaproteobacteria	Enterobacterales	Enterobacteriaceae	Enterobacter	Enterobacter kobei
NODE_2020_length_15858_cov_7.040625	32	ORF has no hit to database
NODE_2020_length_15858_cov_7.040625	33	ORF has no hit to database
NODE_2020_length_15858_cov_7.040625	34	ORF has no hit to database
NODE_2020_length_15858_cov_7.040625	35	ORF has no hit to database
NODE_20417_length_2772_cov_4.704453	1	ORF has no hit to database
NODE_20523_length_2762_cov_5.638345	1	1;131567;2;1783270;68336;976;171558;37452;2013679	218.4	Bacteria	Bacteroidetes					Bacteroidetes bacterium HGW-Bacteroidetes-11
NODE_20523_length_2762_cov_5.638345	2	1;131567	79	not classified	not classified	not classified	not classified	not classified	not classified	not classified
NODE_20523_length_2762_cov_5.638345	3	1;131567;2;1783270;68336;976;200643;171549	94.7	Bacteria	Bacteroidetes	Bacteroidia	Bacteroidales	not classified	not classified	not classified
NODE_20523_length_2762_cov_5.638345	4	1;131567;2;1783270;68336;976	180.6	Bacteria	Bacteroidetes	not classified	not classified	not classified	not classified	not classified
NODE_20523_length_2762_cov_5.638345	5	1;131567;2;1783270;68336;976	59.3	Bacteria	Bacteroidetes	not classified	not classified	not classified	not classified	not classified
NODE_20523_length_2762_cov_5.638345	6	ORF has no hit to database
NODE_21034_length_2710_cov_2.111864	1	1;131567;2	610.5	Bacteria	not classified	not classified	not classified	not classified	not classified	not classified
NODE_21034_length_2710_cov_2.111864	2	1;131567;2	880.9	Bacteria	not classified	not classified	not classified	not classified	not classified	not classified
NODE_21034_length_2710_cov_2.111864	3	1;131567	197.2	not classified	not classified	not classified	not classified	not classified	not classified	not classified
NODE_21036_length_2709_cov_118.405426	1	ORF has no hit to database
NODE_21036_length_2709_cov_118.405426	2	1;131567;2	146	Bacteria	not classified	not classified	not classified	not classified	not classified	not classified
NODE_21036_length_2709_cov_118.405426	3	1;10239;28883;10744;196895;1978007;2301731	113.6	Viruses			Caudovirales	Podoviridae		Bacteroides phage crAss001
NODE_21036_length_2709_cov_118.405426	4	ORF has no hit to database
NODE_21036_length_2709_cov_118.405426	5	1;131567;2;1224;32045;81684;1977087	118.2	Bacteria	Proteobacteria					Proteobacteria bacterium
NODE_21036_length_2709_cov_118.405426	6	ORF has no hit to database
NODE_21036_length_2709_cov_118.405426	7	ORF has no hit to database
NODE_21036_length_2709_cov_118.405426	8	1;131567;2;1224;1236;135623;641;657	118.2	Bacteria	Proteobacteria	Gammaproteobacteria	Vibrioles	Vibrioceae	Photobacterium	not classified
NODE_2108_length_15382_cov_105.483265	1	ORF has no hit to database
NODE_2108_length_15382_cov_105.483265	2	ORF has no hit to database
NODE_2108_length_15382_cov_105.483265	3	ORF has no hit to database
NODE_2108_length_15382_cov_105.483265	4	ORF has no hit to database
NODE_2108_length_15382_cov_105.483265	5	ORF has no hit to database
NODE_2108_length_15382_cov_105.483265	6	1;131567	79	not classified	not classified	not classified	not classified	not classified	not classified	not classified
NODE_2108_length_15382_cov_105.483265	7	ORF has no hit to database
NODE_2108_length_15382_cov_105.483265	8	ORF has no hit to database
NODE_2108_length_15382_cov_105.483265	9	ORF has no hit to database
NODE_2108_length_15382_cov_105.483265	10	ORF has no hit to database
NODE_2108_length_15382_cov_105.483265	11	1	159.8	not classified	not classified	not classified	not classified	not classified	not classified	not classified
NODE_2108_length_15382_cov_105.483265	12	ORF has no hit to database
NODE_2108_length_15382_cov_105.483265	13	ORF has no hit to database
NODE_2108_length_15382_cov_105.483265	14	ORF has no hit to database
NODE_2108_length_15382_cov_105.483265	15	ORF has no hit to database
NODE_2108_length_15382_cov_105.483265	16	ORF has no hit to database
NODE_2108_length_15382_cov_105.483265	17	ORF has no hit to database
NODE_2108_length_15382_cov_105.483265	18	ORF has no hit to database
NODE_2108_length_15382_cov_105.483265	19	ORF has no hit to database
NODE_2108_length_15382_cov_105.483265	20	ORF has no hit to database
NODE_2108_length_15382_cov_105.483265	21	ORF has no hit to database
NODE_2108_length_15382_cov_105.483265	22	ORF has no hit to database
NODE_2108_length_15382_cov_105.483265	23	1;10239;28883;10662;196896;1958921	82.4	Viruses			Caudovirales	Myoviridae		Vibrio phage pVa-21
NODE_2108_length_15382_cov_105.483265	24	ORF has no hit to database
NODE_21121_length_2702_cov_2.248206	1	1;131567;2	634	Bacteria	not classified	not classified	not classified	not classified	not classified	not classified
NODE_21121_length_2702_cov_2.248206	2	1;131567	783.9	not classified	not classified	not classified	not classified	not classified	not classified	not classified
NODE_21469_length_2665_cov_7.083908	1	ORF has no hit to database
NODE_21469_length_2665_cov_7.083908	2	ORF has no hit to database
NODE_21469_length_2665_cov_7.083908	3	ORF has no hit to database
NODE_21469_length_2665_cov_7.083908	4	1;131567;2;1783272;1798711;1798710;1906119	131.7	Bacteria	Candidatus Melaibacteria		Candidatus Gastraerophilales	not classified	not classified	not classified
NODE_21469_length_2665_cov_7.083908	5	1	159.5	not classified	not classified	not classified	not classified	not classified	not classified	not classified
NODE_21469_length_2665_cov_7.083908	6	ORF has no hit to database
NODE_2163_length_15100_cov_10.613426	1	ORF has no hit to database
NODE_2163_length_15100_cov_10.613426	2	ORF has no hit to database
NODE_2163_length_15100_cov_10.613426	3	ORF has no hit to database
NODE_2163_length_15100_cov_10.613426	4	ORF has no hit to database
NODE_2163_length_15100_cov_10.613426	5	1;131567;2;1783270;68336;976	78.6	Bacteria	Bacteroidetes	not classified	not classified	not classified	not classified	not classified
NODE_2163_length_15100_cov_10.613426	6	ORF has no hit to database
NODE_2163_length_15100_cov_10.613426	7	ORF has no hit to database
NODE_2163_length_15100_cov_10.613426	8	ORF has no hit to database
NODE_2163_length_15100_cov_10.613426	9	ORF has no hit to database
NODE_2163_length_15100_cov_10.613426	10	1;10239;12333;2202648	86.3	Viruses						Phage sp.
NODE_2163_length_15100_cov_10.613426	11	ORF has no hit to database
NODE_2163_length_15100_cov_10.613426	12	ORF has no hit to database
NODE_2163_length_15100_cov_10.613426	13	ORF has no hit to database
NODE_2163_length_15100_cov_10.613426	14	ORF has no hit to database
NODE_2163_length_15100_cov_10.613426	15	ORF has no hit to database
NODE_2163_length_15100_cov_10.613426	16	1;131567;2;1224;28211;204457;41297;165695	70.1	Bacteria	Proteobacteria	Alphaproteobacteria	Sphingomodales	Sphingomodaceae	Sphingobium	not classified
NODE_2163_length_15100_cov_10.613426	17	ORF has no hit to database
NODE_2163_length_15100_cov_10.613426	18	1;131567;2;1783270;68336;976;117747;200666;84566;423349	95.9	Bacteria	Bacteroidetes	Sphingobacteriia	Sphingobacteriales	Sphingobacteriaceae	Mucilaginibacter	not classified
NODE_2163_length_15100_cov_10.613426	19	1;131567;2;1783270;68336;976;200643;171549;2005520;156973;163665	63.5	Bacteria	Bacteroidetes	Bacteroidia	Bacteroidales	Dysgomodaceae	Dysgonomos	Dysgonomos mossii
NODE_2163_length_15100_cov_10.613426	20	1;131567;2;1783270;68336;976;171558;37452;1898104	69.3	Bacteria	Bacteroidetes					Bacteroidetes bacterium
NODE_2163_length_15100_cov_10.613426	21	ORF has no hit to database
NODE_2163_length_15100_cov_10.613426	22	1;131567;2157;1783275;651137;31932;1915697;2026768	180.3	Archaea	Thaumarchaeota		Nitrosopumilales			Nitrosopumilales archaeon
NODE_2163_length_15100_cov_10.613426	23	ORF has no hit to database
NODE_2163_length_15100_cov_10.613426	24	1;131567	233	not classified	not classified	not classified	not classified	not classified	not classified	not classified
NODE_2163_length_15100_cov_10.613426	25	ORF has no hit to database
NODE_2163_length_15100_cov_10.613426	26	ORF has no hit to database
NODE_2163_length_15100_cov_10.613426	27	ORF has no hit to database
NODE_2163_length_15100_cov_10.613426	28	ORF has no hit to database
NODE_2163_length_15100_cov_10.613426	29	ORF has no hit to database
NODE_21978_length_2620_cov_2.423002	1	1;131567;2	72	Bacteria	not classified	not classified	not classified	not classified	not classified	not classified
NODE_21978_length_2620_cov_2.423002	2	1;131567;2	196.4	Bacteria	not classified	not classified	not classified	not classified	not classified	not classified
NODE_21978_length_2620_cov_2.423002	3	1;131567;2	652.5	Bacteria	not classified	not classified	not classified	not classified	not classified	not classified
NODE_21978_length_2620_cov_2.423002	4	1;131567	131	not classified	not classified	not classified	not classified	not classified	not classified	not classified
NODE_21978_length_2620_cov_2.423002	5	1;131567;2	302.8	Bacteria	not classified	not classified	not classified	not classified	not classified	not classified
NODE_21978_length_2620_cov_2.423002	6	1;131567;2	66.6	Bacteria	not classified	not classified	not classified	not classified	not classified	not classified
NODE_2206_length_14878_cov_1643.999325	1	ORF has no hit to database
NODE_2206_length_14878_cov_1643.999325	2	1;131567;2	131	Bacteria	not classified	not classified	not classified	not classified	not classified	not classified
NODE_2206_length_14878_cov_1643.999325	3	ORF has no hit to database
NODE_2206_length_14878_cov_1643.999325	4	ORF has no hit to database
NODE_2206_length_14878_cov_1643.999325	5	1;10239;28883;10662;680115;1231361;2530023	75.1	Viruses			Caudovirales	Myoviridae	Phikzvirus	Pseudomos phage Psa21
NODE_2206_length_14878_cov_1643.999325	6	ORF has no hit to database
NODE_2206_length_14878_cov_1643.999325	7	ORF has no hit to database
NODE_2206_length_14878_cov_1643.999325	8	1;131567;2;1783270;62680;2026760	205.3	Bacteria	Candidatus Marinimicrobia					Candidatus Marinimicrobia bacterium
NODE_2206_length_14878_cov_1643.999325	9	ORF has no hit to database
NODE_2206_length_14878_cov_1643.999325	10	ORF has no hit to database
NODE_2206_length_14878_cov_1643.999325	11	ORF has no hit to database
NODE_2206_length_14878_cov_1643.999325	12	1;131567;2;48479;77133	115.9	Bacteria						uncultured bacterium
NODE_2206_length_14878_cov_1643.999325	13	ORF has no hit to database
NODE_2206_length_14878_cov_1643.999325	14	ORF has no hit to database
NODE_2206_length_14878_cov_1643.999325	15	ORF has no hit to database
NODE_2206_length_14878_cov_1643.999325	16	ORF has no hit to database
NODE_2206_length_14878_cov_1643.999325	17	ORF has no hit to database
NODE_2206_length_14878_cov_1643.999325	18	ORF has no hit to database
NODE_222_length_60799_cov_267.068122	1	1;131567;2;1224;1236;118884;33811;1798290	93.2	Bacteria	Proteobacteria	Gammaproteobacteria				Gammaproteobacteria bacterium RIFCSPHIGHO2_12_FULL_63_22
NODE_222_length_60799_cov_267.068122	2	ORF has no hit to database
NODE_222_length_60799_cov_267.068122	3	ORF has no hit to database
NODE_222_length_60799_cov_267.068122	4	ORF has no hit to database
NODE_222_length_60799_cov_267.068122	5	ORF has no hit to database
NODE_222_length_60799_cov_267.068122	6	ORF has no hit to database
NODE_222_length_60799_cov_267.068122	7	1;131567;2;1783257;74201;326457;417295;1802433	193.4	Bacteria	Verrucomicrobia					Verrucomicrobia bacterium RIFCSPHIGHO2_12_FULL_41_10
NODE_222_length_60799_cov_267.068122	8	ORF has no hit to database
NODE_222_length_60799_cov_267.068122	9	ORF has no hit to database
NODE_222_length_60799_cov_267.068122	10	1;10239;28883;10662;196896;1026955	83.6	Viruses			Caudovirales	Myoviridae		Synechococcus phage S-CRM01
NODE_222_length_60799_cov_267.068122	11	ORF has no hit to database
NODE_222_length_60799_cov_267.068122	12	ORF has no hit to database
NODE_222_length_60799_cov_267.068122	13	1;131567;2;1783270;68336;976;171558;37452;1898104	635.6	Bacteria	Bacteroidetes					Bacteroidetes bacterium
NODE_222_length_60799_cov_267.068122	14	ORF has no hit to database
NODE_222_length_60799_cov_267.068122	15	ORF has no hit to database
NODE_222_length_60799_cov_267.068122	16	ORF has no hit to database
NODE_222_length_60799_cov_267.068122	17	ORF has no hit to database
NODE_222_length_60799_cov_267.068122	18	ORF has no hit to database
NODE_222_length_60799_cov_267.068122	19	ORF has no hit to database
NODE_222_length_60799_cov_267.068122	20	ORF has no hit to database
NODE_222_length_60799_cov_267.068122	21	ORF has no hit to database
NODE_222_length_60799_cov_267.068122	22	1;131567;2	142.9	Bacteria	not classified	not classified	not classified	not classified	not classified	not classified
NODE_222_length_60799_cov_267.068122	23	ORF has no hit to database
NODE_222_length_60799_cov_267.068122	24	ORF has no hit to database
NODE_222_length_60799_cov_267.068122	25	ORF has no hit to database
NODE_222_length_60799_cov_267.068122	26	ORF has no hit to database
NODE_222_length_60799_cov_267.068122	27	ORF has no hit to database
NODE_222_length_60799_cov_267.068122	28	1	105.5	not classified	not classified	not classified	not classified	not classified	not classified	not classified
NODE_222_length_60799_cov_267.068122	29	1;10239;28883;10699	59.7	Viruses			Caudovirales	Siphoviridae	not classified	not classified
NODE_222_length_60799_cov_267.068122	30	1	257.3	not classified	not classified	not classified	not classified	not classified	not classified	not classified
NODE_222_length_60799_cov_267.068122	31	ORF has no hit to database
NODE_222_length_60799_cov_267.068122	32	ORF has no hit to database
NODE_222_length_60799_cov_267.068122	33	ORF has no hit to database
NODE_222_length_60799_cov_267.068122	34	ORF has no hit to database
NODE_222_length_60799_cov_267.068122	35	1;131567;2;1224;28216	61.6	Bacteria	Proteobacteria	Betaproteobacteria	not classified	not classified	not classified	not classified
NODE_222_length_60799_cov_267.068122	36	1;131567;2;1224;68525;28221;45456;122706;2026735	118.2	Bacteria	Proteobacteria	Deltaproteobacteria				Deltaproteobacteria bacterium
NODE_222_length_60799_cov_267.068122	37	ORF has no hit to database
NODE_222_length_60799_cov_267.068122	38	ORF has no hit to database
NODE_222_length_60799_cov_267.068122	39	ORF has no hit to database
NODE_222_length_60799_cov_267.068122	40	ORF has no hit to database
NODE_222_length_60799_cov_267.068122	41	1;131567;2;1224	79.3	Bacteria	Proteobacteria	not classified	not classified	not classified	not classified	not classified
NODE_222_length_60799_cov_267.068122	42	ORF has no hit to database
NODE_222_length_60799_cov_267.068122	43	ORF has no hit to database
NODE_222_length_60799_cov_267.068122	44	ORF has no hit to database
NODE_222_length_60799_cov_267.068122	45	ORF has no hit to database
NODE_222_length_60799_cov_267.068122	46	1;131567;2;1224;68525;28221;45456;122706;2026735	204.5	Bacteria	Proteobacteria	Deltaproteobacteria				Deltaproteobacteria bacterium
NODE_222_length_60799_cov_267.068122	47	1;131567;2;1224;68525;28221;45456;122706;2013742	62	Bacteria	Proteobacteria	Deltaproteobacteria				Deltaproteobacteria bacterium HGW-Deltaproteobacteria-15
NODE_222_length_60799_cov_267.068122	48	ORF has no hit to database
NODE_222_length_60799_cov_267.068122	49	ORF has no hit to database
NODE_222_length_60799_cov_267.068122	50	1;131567;2;1224;28211	260.4	Bacteria	Proteobacteria	Alphaproteobacteria	not classified	not classified	not classified	not classified
NODE_222_length_60799_cov_267.068122	51	ORF has no hit to database
NODE_222_length_60799_cov_267.068122	52	ORF has no hit to database
NODE_222_length_60799_cov_267.068122	53	1;131567;2;1224	248.8	Bacteria	Proteobacteria	not classified	not classified	not classified	not classified	not classified
NODE_222_length_60799_cov_267.068122	54	1;131567;2;1224	117.5	Bacteria	Proteobacteria	not classified	not classified	not classified	not classified	not classified
NODE_222_length_60799_cov_267.068122	55	1	424.5	not classified	not classified	not classified	not classified	not classified	not classified	not classified
NODE_222_length_60799_cov_267.068122	56	1	87.8	not classified	not classified	not classified	not classified	not classified	not classified	not classified
NODE_222_length_60799_cov_267.068122	57	1	102.4	not classified	not classified	not classified	not classified	not classified	not classified	not classified
NODE_222_length_60799_cov_267.068122	58	ORF has no hit to database
NODE_222_length_60799_cov_267.068122	59	1;131567;2;1224;28211	115.2	Bacteria	Proteobacteria	Alphaproteobacteria	not classified	not classified	not classified	not classified
NODE_222_length_60799_cov_267.068122	60	ORF has no hit to database
NODE_222_length_60799_cov_267.068122	61	ORF has no hit to database
NODE_222_length_60799_cov_267.068122	62	ORF has no hit to database
NODE_222_length_60799_cov_267.068122	63	ORF has no hit to database
NODE_222_length_60799_cov_267.068122	64	ORF has no hit to database
NODE_222_length_60799_cov_267.068122	65	ORF has no hit to database
NODE_222_length_60799_cov_267.068122	66	ORF has no hit to database
NODE_222_length_60799_cov_267.068122	67	ORF has no hit to database
NODE_222_length_60799_cov_267.068122	68	ORF has no hit to database
NODE_222_length_60799_cov_267.068122	69	ORF has no hit to database
NODE_222_length_60799_cov_267.068122	70	ORF has no hit to database
NODE_222_length_60799_cov_267.068122	71	ORF has no hit to database
NODE_222_length_60799_cov_267.068122	72	ORF has no hit to database
NODE_222_length_60799_cov_267.068122	73	ORF has no hit to database
NODE_222_length_60799_cov_267.068122	74	ORF has no hit to database
NODE_222_length_60799_cov_267.068122	75	1;131567;2;1224;1236;118884;33811;1798274	192.2	Bacteria	Proteobacteria	Gammaproteobacteria				Gammaproteobacteria bacterium RIFCSPHIGHO2_12_FULL_35_23
NODE_222_length_60799_cov_267.068122	76	ORF has no hit to database
NODE_222_length_60799_cov_267.068122	77	ORF has no hit to database
NODE_222_length_60799_cov_267.068122	78	ORF has no hit to database
NODE_222_length_60799_cov_267.068122	79	ORF has no hit to database
NODE_222_length_60799_cov_267.068122	80	ORF has no hit to database
NODE_222_length_60799_cov_267.068122	81	ORF has no hit to database
NODE_222_length_60799_cov_267.068122	82	ORF has no hit to database
NODE_222_length_60799_cov_267.068122	83	1;131567;2;1224;68525	91.3	Bacteria	Proteobacteria	not classified	not classified	not classified	not classified	not classified
NODE_222_length_60799_cov_267.068122	84	ORF has no hit to database
NODE_222_length_60799_cov_267.068122	85	ORF has no hit to database
NODE_222_length_60799_cov_267.068122	86	1;131567;2	126.7	Bacteria	not classified	not classified	not classified	not classified	not classified	not classified
NODE_222_length_60799_cov_267.068122	87	ORF has no hit to database
NODE_222_length_60799_cov_267.068122	88	ORF has no hit to database
NODE_222_length_60799_cov_267.068122	89	ORF has no hit to database
NODE_222_length_60799_cov_267.068122	90	ORF has no hit to database
NODE_222_length_60799_cov_267.068122	91	ORF has no hit to database
NODE_222_length_60799_cov_267.068122	92	ORF has no hit to database
NODE_222_length_60799_cov_267.068122	93	ORF has no hit to database
NODE_222_length_60799_cov_267.068122	94	ORF has no hit to database
NODE_222_length_60799_cov_267.068122	95	ORF has no hit to database
NODE_222_length_60799_cov_267.068122	96	ORF has no hit to database
NODE_222_length_60799_cov_267.068122	97	ORF has no hit to database
NODE_222_length_60799_cov_267.068122	98	ORF has no hit to database
NODE_222_length_60799_cov_267.068122	99	1;131567;2;1224;32045;81684;1977087	176	Bacteria	Proteobacteria					Proteobacteria bacterium
NODE_222_length_60799_cov_267.068122	100	ORF has no hit to database
NODE_222_length_60799_cov_267.068122	101	ORF has no hit to database
NODE_222_length_60799_cov_267.068122	102	ORF has no hit to database
NODE_222_length_60799_cov_267.068122	103	ORF has no hit to database
NODE_222_length_60799_cov_267.068122	104	ORF has no hit to database
NODE_222_length_60799_cov_267.068122	105	ORF has no hit to database
NODE_222_length_60799_cov_267.068122	106	ORF has no hit to database
NODE_222_length_60799_cov_267.068122	107	1;131567;2;1224;32045;81684;1977087	122.9	Bacteria	Proteobacteria					Proteobacteria bacterium
NODE_22868_length_2540_cov_5.178672	1	1	238.4	not classified	not classified	not classified	not classified	not classified	not classified	not classified
NODE_22868_length_2540_cov_5.178672	2	1;131567;2;1224;1236	76.3	Bacteria	Proteobacteria	Gammaproteobacteria	not classified	not classified	not classified	not classified
NODE_22868_length_2540_cov_5.178672	3	ORF has no hit to database
NODE_22868_length_2540_cov_5.178672	4	ORF has no hit to database
NODE_22868_length_2540_cov_5.178672	5	ORF has no hit to database
NODE_22868_length_2540_cov_5.178672	6	ORF has no hit to database
NODE_22971_length_2532_cov_1.791280	1	1;131567	688.7	not classified	not classified	not classified	not classified	not classified	not classified	not classified
NODE_22971_length_2532_cov_1.791280	2	1;131567;2	500	Bacteria	not classified	not classified	not classified	not classified	not classified	not classified
NODE_22971_length_2532_cov_1.791280	3	1;131567;2	274.6	Bacteria	not classified	not classified	not classified	not classified	not classified	not classified
NODE_2424_length_13808_cov_9.265615	1	ORF has no hit to database
NODE_2424_length_13808_cov_9.265615	2	1;131567;2	181.4	Bacteria	not classified	not classified	not classified	not classified	not classified	not classified
NODE_2424_length_13808_cov_9.265615	3	ORF has no hit to database
NODE_2424_length_13808_cov_9.265615	4	ORF has no hit to database
NODE_2424_length_13808_cov_9.265615	5	1;131567;2;1224;68525;29547;34035;265570;1969726	242.3	Bacteria	Proteobacteria	Epsilonproteobacteria			Sulfurovum	Sulfurovum sp.
NODE_2424_length_13808_cov_9.265615	6	ORF has no hit to database
NODE_2424_length_13808_cov_9.265615	7	ORF has no hit to database
NODE_2424_length_13808_cov_9.265615	8	ORF has no hit to database
NODE_2424_length_13808_cov_9.265615	9	1	78.2	not classified	not classified	not classified	not classified	not classified	not classified	not classified
NODE_2424_length_13808_cov_9.265615	10	ORF has no hit to database
NODE_2424_length_13808_cov_9.265615	11	ORF has no hit to database
NODE_2424_length_13808_cov_9.265615	12	ORF has no hit to database
NODE_2424_length_13808_cov_9.265615	13	ORF has no hit to database
NODE_2424_length_13808_cov_9.265615	14	ORF has no hit to database
NODE_2424_length_13808_cov_9.265615	15	ORF has no hit to database
NODE_2424_length_13808_cov_9.265615	16	ORF has no hit to database
NODE_2424_length_13808_cov_9.265615	17	ORF has no hit to database
NODE_2424_length_13808_cov_9.265615	18	1;131567;2;1783270;68336;976;117747;200666;1159429;203473;2044944	225.3	Bacteria	Bacteroidetes	Sphingobacteriia	Sphingobacteriales			Sphingobacteriales bacterium
NODE_2424_length_13808_cov_9.265615	19	ORF has no hit to database
NODE_2424_length_13808_cov_9.265615	20	ORF has no hit to database
NODE_2424_length_13808_cov_9.265615	21	ORF has no hit to database
NODE_2424_length_13808_cov_9.265615	22	ORF has no hit to database
NODE_2424_length_13808_cov_9.265615	23	ORF has no hit to database
NODE_2424_length_13808_cov_9.265615	24	1;131567;2	144.4	Bacteria	not classified	not classified	not classified	not classified	not classified	not classified
NODE_2424_length_13808_cov_9.265615	25	ORF has no hit to database
NODE_2424_length_13808_cov_9.265615	26	1;131567;2;1783270;68336;976;117747;200666;1159429;203473;1895835	95.1	Bacteria	Bacteroidetes	Sphingobacteriia	Sphingobacteriales			Sphingobacteriales bacterium 40-81
NODE_2424_length_13808_cov_9.265615	27	1;131567;2;1783270;68336;976;117743;200644;49546;34084;34085	151.8	Bacteria	Bacteroidetes	Flavobacteriia	Flavobacteriales	Flavobacteriaceae	Riemerella	Riemerella atipestifer
NODE_2424_length_13808_cov_9.265615	28	ORF has no hit to database
NODE_2424_length_13808_cov_9.265615	29	ORF has no hit to database
NODE_2484_length_13593_cov_27.057468	1	ORF has no hit to database
NODE_2484_length_13593_cov_27.057468	2	ORF has no hit to database
NODE_2484_length_13593_cov_27.057468	3	1;131567;2	93.6	Bacteria	not classified	not classified	not classified	not classified	not classified	not classified
NODE_2484_length_13593_cov_27.057468	4	1;131567;2;1783270;68336;976;117743;200644;49546;290174;1296415	53.5	Bacteria	Bacteroidetes	Flavobacteriia	Flavobacteriales	Flavobacteriaceae	Aquimari	Aquimari pacifica
NODE_2484_length_13593_cov_27.057468	5	ORF has no hit to database
NODE_2484_length_13593_cov_27.057468	6	1;131567;2	115.9	Bacteria	not classified	not classified	not classified	not classified	not classified	not classified
NODE_2484_length_13593_cov_27.057468	7	ORF has no hit to database
NODE_2484_length_13593_cov_27.057468	8	ORF has no hit to database
NODE_2484_length_13593_cov_27.057468	9	ORF has no hit to database
NODE_2484_length_13593_cov_27.057468	10	1;10239;12333;2202648	125.2	Viruses						Phage sp.
NODE_2484_length_13593_cov_27.057468	11	ORF has no hit to database
NODE_2484_length_13593_cov_27.057468	12	ORF has no hit to database
NODE_2484_length_13593_cov_27.057468	13	1;10239;12333;2202648	142.9	Viruses						Phage sp.
NODE_2484_length_13593_cov_27.057468	14	ORF has no hit to database
NODE_2484_length_13593_cov_27.057468	15	ORF has no hit to database
NODE_2484_length_13593_cov_27.057468	16	ORF has no hit to database
NODE_2484_length_13593_cov_27.057468	17	1;131567;2;1783270;68336;976	377.1	Bacteria	Bacteroidetes	not classified	not classified	not classified	not classified	not classified
NODE_2484_length_13593_cov_27.057468	18	ORF has no hit to database
NODE_2484_length_13593_cov_27.057468	19	ORF has no hit to database
NODE_2484_length_13593_cov_27.057468	20	ORF has no hit to database
NODE_2484_length_13593_cov_27.057468	21	ORF has no hit to database
NODE_2484_length_13593_cov_27.057468	22	ORF has no hit to database
NODE_2484_length_13593_cov_27.057468	23	ORF has no hit to database
NODE_2484_length_13593_cov_27.057468	24	ORF has no hit to database
NODE_2484_length_13593_cov_27.057468	25	1	81.3	not classified	not classified	not classified	not classified	not classified	not classified	not classified
NODE_2484_length_13593_cov_27.057468	26	ORF has no hit to database
NODE_2484_length_13593_cov_27.057468	27	1;131567;2;1224;68525;28221;45456;122706;2026735	79	Bacteria	Proteobacteria	Deltaproteobacteria				Deltaproteobacteria bacterium
NODE_2484_length_13593_cov_27.057468	28	ORF has no hit to database
NODE_2484_length_13593_cov_27.057468	29	ORF has no hit to database
NODE_2484_length_13593_cov_27.057468	30	ORF has no hit to database
NODE_2835_length_12371_cov_5.568366	1	ORF has no hit to database
NODE_2835_length_12371_cov_5.568366	2	ORF has no hit to database
NODE_2835_length_12371_cov_5.568366	3	ORF has no hit to database
NODE_2835_length_12371_cov_5.568366	4	ORF has no hit to database
NODE_2835_length_12371_cov_5.568366	5	ORF has no hit to database
NODE_2835_length_12371_cov_5.568366	6	1;131567;2759;33634;4762;121069;4782;4797	117.5	Eukaryota		Oomycetes	Pythiales	Pythiaceae	Pythium	not classified
NODE_2835_length_12371_cov_5.568366	7	ORF has no hit to database
NODE_2835_length_12371_cov_5.568366	8	ORF has no hit to database
NODE_2835_length_12371_cov_5.568366	9	1;131567	115.9	not classified	not classified	not classified	not classified	not classified	not classified	not classified
NODE_2835_length_12371_cov_5.568366	10	ORF has no hit to database
NODE_2835_length_12371_cov_5.568366	11	ORF has no hit to database
NODE_2835_length_12371_cov_5.568366	12	1;131567;2759;33634;4762;4776;4777;4783	75.1	Eukaryota		Oomycetes	Peronosporales	Peronosporaceae	Phytophthora	not classified
NODE_2835_length_12371_cov_5.568366	13	ORF has no hit to database
NODE_2835_length_12371_cov_5.568366	14	ORF has no hit to database
NODE_2835_length_12371_cov_5.568366	15	1;131567;2759;33634;4762;4776;4777;4783	75.1	Eukaryota		Oomycetes	Peronosporales	Peronosporaceae	Phytophthora	not classified
NODE_2835_length_12371_cov_5.568366	16	ORF has no hit to database
NODE_288_length_52709_cov_56.930471	1	1;131567;2;1783272;1239;47928;1263021	79.3	Bacteria	Firmicutes					Firmicutes bacterium CAG:41
NODE_288_length_52709_cov_56.930471	2	1	101.7	not classified	not classified	not classified	not classified	not classified	not classified	not classified
NODE_288_length_52709_cov_56.930471	3	ORF has no hit to database
NODE_288_length_52709_cov_56.930471	4	ORF has no hit to database
NODE_288_length_52709_cov_56.930471	5	ORF has no hit to database
NODE_288_length_52709_cov_56.930471	6	ORF has no hit to database
NODE_288_length_52709_cov_56.930471	7	1;10239;28883;10662;196896;573174	98.6	Viruses			Caudovirales	Myoviridae		Vibrio phage henriette 12B8
NODE_288_length_52709_cov_56.930471	8	ORF has no hit to database
NODE_288_length_52709_cov_56.930471	9	ORF has no hit to database
NODE_288_length_52709_cov_56.930471	10	1	153.3	not classified	not classified	not classified	not classified	not classified	not classified	not classified
NODE_288_length_52709_cov_56.930471	11	ORF has no hit to database
NODE_288_length_52709_cov_56.930471	12	ORF has no hit to database
NODE_288_length_52709_cov_56.930471	13	1;131567;2	127.1	Bacteria	not classified	not classified	not classified	not classified	not classified	not classified
NODE_288_length_52709_cov_56.930471	14	ORF has no hit to database
NODE_288_length_52709_cov_56.930471	15	ORF has no hit to database
NODE_288_length_52709_cov_56.930471	16	ORF has no hit to database
NODE_288_length_52709_cov_56.930471	17	ORF has no hit to database
NODE_288_length_52709_cov_56.930471	18	ORF has no hit to database
NODE_288_length_52709_cov_56.930471	19	ORF has no hit to database
NODE_288_length_52709_cov_56.930471	20	1;131567;2;2323;1783234;1783273;363464;1046947;2044595	175.3	Bacteria	Candidatus Gracilibacteria					Candidatus Gracilibacteria bacterium
NODE_288_length_52709_cov_56.930471	21	ORF has no hit to database
NODE_288_length_52709_cov_56.930471	22	ORF has no hit to database
NODE_288_length_52709_cov_56.930471	23	1;10239;28883;10662	265	Viruses			Caudovirales	Myoviridae	not classified	not classified
NODE_288_length_52709_cov_56.930471	24	1	288.5	not classified	not classified	not classified	not classified	not classified	not classified	not classified
NODE_288_length_52709_cov_56.930471	25	1;10239;28883;10662	272.3	Viruses			Caudovirales	Myoviridae	not classified	not classified
NODE_288_length_52709_cov_56.930471	26	ORF has no hit to database
NODE_288_length_52709_cov_56.930471	27	1;131567	55.8	not classified	not classified	not classified	not classified	not classified	not classified	not classified
NODE_288_length_52709_cov_56.930471	28	1;131567;2;1783272;1239	125.2	Bacteria	Firmicutes	not classified	not classified	not classified	not classified	not classified
NODE_288_length_52709_cov_56.930471	29	ORF has no hit to database
NODE_288_length_52709_cov_56.930471	30	1;10239;28883;10662;196896;1815509	121.7	Viruses			Caudovirales	Myoviridae		Bacillus phage AR9
NODE_288_length_52709_cov_56.930471	31	1;131567;2;1783272;1239;186801;186802	178.3	Bacteria	Firmicutes	Clostridia	Clostridiales	not classified	not classified	not classified
NODE_288_length_52709_cov_56.930471	32	ORF has no hit to database
NODE_288_length_52709_cov_56.930471	33	ORF has no hit to database
NODE_288_length_52709_cov_56.930471	34	ORF has no hit to database
NODE_288_length_52709_cov_56.930471	35	1;10239;28883;10662;196896;1739968	131.7	Viruses			Caudovirales	Myoviridae		Bacillus phage vB_BpuM-BpSp
NODE_288_length_52709_cov_56.930471	36	1	201.1	not classified	not classified	not classified	not classified	not classified	not classified	not classified
NODE_288_length_52709_cov_56.930471	37	1;131567;2	210.7	Bacteria	not classified	not classified	not classified	not classified	not classified	not classified
NODE_288_length_52709_cov_56.930471	38	1;131567	342.4	not classified	not classified	not classified	not classified	not classified	not classified	not classified
NODE_288_length_52709_cov_56.930471	39	1;131567	285	not classified	not classified	not classified	not classified	not classified	not classified	not classified
NODE_288_length_52709_cov_56.930471	40	ORF has no hit to database
NODE_288_length_52709_cov_56.930471	41	ORF has no hit to database
NODE_288_length_52709_cov_56.930471	42	ORF has no hit to database
NODE_288_length_52709_cov_56.930471	43	ORF has no hit to database
NODE_288_length_52709_cov_56.930471	44	ORF has no hit to database
NODE_288_length_52709_cov_56.930471	45	1;131567;2;1783272;1239;909932;909929;1843491;158846	75.5	Bacteria	Firmicutes	Negativicutes	Selenomodales	Selenomodaceae	Megamos	not classified
NODE_288_length_52709_cov_56.930471	46	1;131567;2	170.6	Bacteria	not classified	not classified	not classified	not classified	not classified	not classified
NODE_288_length_52709_cov_56.930471	47	ORF has no hit to database
NODE_288_length_52709_cov_56.930471	48	ORF has no hit to database
NODE_288_length_52709_cov_56.930471	49	ORF has no hit to database
NODE_288_length_52709_cov_56.930471	50	ORF has no hit to database
NODE_288_length_52709_cov_56.930471	51	1;10239;28883;10662	278.9	Viruses			Caudovirales	Myoviridae	not classified	not classified
NODE_288_length_52709_cov_56.930471	52	ORF has no hit to database
NODE_288_length_52709_cov_56.930471	53	ORF has no hit to database
NODE_288_length_52709_cov_56.930471	54	1;131567;2;508458;649775;649776;649777;508459;508460	94.7	Bacteria	Synergistetes	Synergistia	Synergistales	Synergistaceae	Cloacibacillus	Cloacibacillus evryensis
NODE_288_length_52709_cov_56.930471	55	ORF has no hit to database
NODE_288_length_52709_cov_56.930471	56	1	175.3	not classified	not classified	not classified	not classified	not classified	not classified	not classified
NODE_2981_length_11926_cov_104.368377	1	1;131567;2;1224;28216;80840;119060;1827195;1777142	106.7	Bacteria	Proteobacteria	Betaproteobacteria	Burkholderiales	Burkholderiaceae	Caballeronia	Caballeronia arationis
NODE_2981_length_11926_cov_104.368377	2	ORF has no hit to database
NODE_2981_length_11926_cov_104.368377	3	ORF has no hit to database
NODE_2981_length_11926_cov_104.368377	4	ORF has no hit to database
NODE_2981_length_11926_cov_104.368377	5	ORF has no hit to database
NODE_2981_length_11926_cov_104.368377	6	ORF has no hit to database
NODE_2981_length_11926_cov_104.368377	7	1;10239;28883;10662;1984776	320.9	Viruses			Caudovirales	Myoviridae	Agricanvirus	not classified
NODE_2981_length_11926_cov_104.368377	8	ORF has no hit to database
NODE_3007_length_11862_cov_17.011942	1	ORF has no hit to database
NODE_3007_length_11862_cov_17.011942	2	1;131567;2;1224;68525;29547;213849;72294;2321108;28196;544718	193.7	Bacteria	Proteobacteria	Epsilonproteobacteria	Campylobacterales	Campylobacteraceae	Arcobacter	Arcobacter thereius
NODE_3007_length_11862_cov_17.011942	3	1;131567;2;1224;68525;29547;213849;72294;2321108;28196;28198	55.5	Bacteria	Proteobacteria	Epsilonproteobacteria	Campylobacterales	Campylobacteraceae	Arcobacter	Arcobacter cryaerophilus
NODE_3007_length_11862_cov_17.011942	4	ORF has no hit to database
NODE_3007_length_11862_cov_17.011942	5	1;131567;2;1224	177.6	Bacteria	Proteobacteria	not classified	not classified	not classified	not classified	not classified
NODE_3007_length_11862_cov_17.011942	6	ORF has no hit to database
NODE_3007_length_11862_cov_17.011942	7	1;131567;2	86.7	Bacteria	not classified	not classified	not classified	not classified	not classified	not classified
NODE_3007_length_11862_cov_17.011942	8	ORF has no hit to database
NODE_3007_length_11862_cov_17.011942	9	1;131567;2;1783270;68336;976;117743;200644;49546;1013;1715139	241.9	Bacteria	Bacteroidetes	Flavobacteriia	Flavobacteriales	Flavobacteriaceae	Weeksella	Weeksella sp. HMSC059D05
NODE_3007_length_11862_cov_17.011942	10	1	199.1	not classified	not classified	not classified	not classified	not classified	not classified	not classified
NODE_3007_length_11862_cov_17.011942	11	1	90.5	not classified	not classified	not classified	not classified	not classified	not classified	not classified
NODE_3007_length_11862_cov_17.011942	12	1;131567;2;1783257;74201;414999;503183;1986877	99	Bacteria	Verrucomicrobia	Opitutae				Opitutae bacterium TMED67
NODE_3007_length_11862_cov_17.011942	13	1	458.8	not classified	not classified	not classified	not classified	not classified	not classified	not classified
NODE_3007_length_11862_cov_17.011942	14	1;131567;2;2323;1783234;1783273;1794811;1817908;1974477	111.3	Bacteria	Candidatus Komeilibacteria					Candidatus Komeilibacteria bacterium CG11_big_fil_rev_8_21_14_0_20_36_20
NODE_3007_length_11862_cov_17.011942	15	ORF has no hit to database
NODE_3007_length_11862_cov_17.011942	16	ORF has no hit to database
NODE_3007_length_11862_cov_17.011942	17	1;131567;2;1224;68525;29547;213849;72294;2321108;28196;1355374	99	Bacteria	Proteobacteria	Epsilonproteobacteria	Campylobacterales	Campylobacteraceae	Arcobacter	Arcobacter lanthieri
NODE_3007_length_11862_cov_17.011942	18	1;131567	208.8	not classified	not classified	not classified	not classified	not classified	not classified	not classified
NODE_3007_length_11862_cov_17.011942	19	ORF has no hit to database
NODE_3007_length_11862_cov_17.011942	20	ORF has no hit to database
NODE_3007_length_11862_cov_17.011942	21	ORF has no hit to database
NODE_3007_length_11862_cov_17.011942	22	ORF has no hit to database
NODE_3007_length_11862_cov_17.011942	23	1;131567;2	60.5	Bacteria	not classified	not classified	not classified	not classified	not classified	not classified
NODE_3007_length_11862_cov_17.011942	24	ORF has no hit to database
NODE_3007_length_11862_cov_17.011942	25	ORF has no hit to database
NODE_3236_length_11201_cov_106.848197	1	ORF has no hit to database
NODE_3236_length_11201_cov_106.848197	2	1;131567;2	280.8	Bacteria	not classified	not classified	not classified	not classified	not classified	not classified
NODE_3236_length_11201_cov_106.848197	3	ORF has no hit to database
NODE_3236_length_11201_cov_106.848197	4	ORF has no hit to database
NODE_3236_length_11201_cov_106.848197	5	1;10239;28883;10662;2560215	142.9	Viruses			Caudovirales	Myoviridae	Ripduovirus	not classified
NODE_3236_length_11201_cov_106.848197	6	ORF has no hit to database
NODE_3236_length_11201_cov_106.848197	7	ORF has no hit to database
NODE_3236_length_11201_cov_106.848197	8	ORF has no hit to database
NODE_3236_length_11201_cov_106.848197	9	ORF has no hit to database
NODE_3236_length_11201_cov_106.848197	10	ORF has no hit to database
NODE_3236_length_11201_cov_106.848197	11	ORF has no hit to database
NODE_3236_length_11201_cov_106.848197	12	ORF has no hit to database
NODE_3236_length_11201_cov_106.848197	13	ORF has no hit to database
NODE_324_length_49862_cov_156.275443	1	ORF has no hit to database
NODE_324_length_49862_cov_156.275443	2	ORF has no hit to database
NODE_324_length_49862_cov_156.275443	3	ORF has no hit to database
NODE_324_length_49862_cov_156.275443	4	ORF has no hit to database
NODE_324_length_49862_cov_156.275443	5	ORF has no hit to database
NODE_324_length_49862_cov_156.275443	6	ORF has no hit to database
NODE_324_length_49862_cov_156.275443	7	ORF has no hit to database
NODE_324_length_49862_cov_156.275443	8	ORF has no hit to database
NODE_324_length_49862_cov_156.275443	9	ORF has no hit to database
NODE_324_length_49862_cov_156.275443	10	ORF has no hit to database
NODE_324_length_49862_cov_156.275443	11	ORF has no hit to database
NODE_324_length_49862_cov_156.275443	12	ORF has no hit to database
NODE_324_length_49862_cov_156.275443	13	ORF has no hit to database
NODE_324_length_49862_cov_156.275443	14	1;131567;2	66.2	Bacteria	not classified	not classified	not classified	not classified	not classified	not classified
NODE_324_length_49862_cov_156.275443	15	ORF has no hit to database
NODE_324_length_49862_cov_156.275443	16	ORF has no hit to database
NODE_324_length_49862_cov_156.275443	17	ORF has no hit to database
NODE_324_length_49862_cov_156.275443	18	ORF has no hit to database
NODE_324_length_49862_cov_156.275443	19	ORF has no hit to database
NODE_324_length_49862_cov_156.275443	20	1;131567;2;1783272;200795;167963;189774;2026724	62.8	Bacteria	Chloroflexi					Chloroflexi bacterium
NODE_324_length_49862_cov_156.275443	21	ORF has no hit to database
NODE_324_length_49862_cov_156.275443	22	ORF has no hit to database
NODE_324_length_49862_cov_156.275443	23	ORF has no hit to database
NODE_324_length_49862_cov_156.275443	24	1;131567;2	182.2	Bacteria	not classified	not classified	not classified	not classified	not classified	not classified
NODE_324_length_49862_cov_156.275443	25	ORF has no hit to database
NODE_324_length_49862_cov_156.275443	26	ORF has no hit to database
NODE_324_length_49862_cov_156.275443	27	1	114.8	not classified	not classified	not classified	not classified	not classified	not classified	not classified
NODE_324_length_49862_cov_156.275443	28	ORF has no hit to database
NODE_324_length_49862_cov_156.275443	29	1;131567;2;1224;28211	92.8	Bacteria	Proteobacteria	Alphaproteobacteria	not classified	not classified	not classified	not classified
NODE_324_length_49862_cov_156.275443	30	ORF has no hit to database
NODE_324_length_49862_cov_156.275443	31	1;131567;2;1224;28211;356	66.2	Bacteria	Proteobacteria	Alphaproteobacteria	Rhizobiales	not classified	not classified	not classified
NODE_324_length_49862_cov_156.275443	32	1;131567;2;1224;68525;28221;69541;213422;28231;46610	261.2	Bacteria	Proteobacteria	Deltaproteobacteria	Desulfuromodales	Geobacteraceae	Geobacter	Geobacter sp.
NODE_324_length_49862_cov_156.275443	33	ORF has no hit to database
NODE_324_length_49862_cov_156.275443	34	ORF has no hit to database
NODE_324_length_49862_cov_156.275443	35	1	111.7	not classified	not classified	not classified	not classified	not classified	not classified	not classified
NODE_324_length_49862_cov_156.275443	36	ORF has no hit to database
NODE_324_length_49862_cov_156.275443	37	1;131567;2;1224;28211;204455;31989;490828;1010611	55.1	Bacteria	Proteobacteria	Alphaproteobacteria	Rhodobacterales	Rhodobacteraceae	Lutimaribacter	Lutimaribacter litoralis
NODE_324_length_49862_cov_156.275443	38	ORF has no hit to database
NODE_324_length_49862_cov_156.275443	39	ORF has no hit to database
NODE_324_length_49862_cov_156.275443	40	ORF has no hit to database
NODE_324_length_49862_cov_156.275443	41	ORF has no hit to database
NODE_324_length_49862_cov_156.275443	42	ORF has no hit to database
NODE_324_length_49862_cov_156.275443	43	1;131567;2;1224;28211	76.3	Bacteria	Proteobacteria	Alphaproteobacteria	not classified	not classified	not classified	not classified
NODE_324_length_49862_cov_156.275443	44	ORF has no hit to database
NODE_324_length_49862_cov_156.275443	45	ORF has no hit to database
NODE_324_length_49862_cov_156.275443	46	ORF has no hit to database
NODE_324_length_49862_cov_156.275443	47	ORF has no hit to database
NODE_324_length_49862_cov_156.275443	48	ORF has no hit to database
NODE_324_length_49862_cov_156.275443	49	1;131567;2	105.1	Bacteria	not classified	not classified	not classified	not classified	not classified	not classified
NODE_324_length_49862_cov_156.275443	50	ORF has no hit to database
NODE_324_length_49862_cov_156.275443	51	1;131567;2;1783272;544448;713063;2231116	427.6	Bacteria	Tenericutes					Tenericutes bacterium
NODE_324_length_49862_cov_156.275443	52	1;131567;2;1783272;544448;713063;2231116	402.1	Bacteria	Tenericutes					Tenericutes bacterium
NODE_324_length_49862_cov_156.275443	53	ORF has no hit to database
NODE_324_length_49862_cov_156.275443	54	ORF has no hit to database
NODE_324_length_49862_cov_156.275443	55	ORF has no hit to database
NODE_324_length_49862_cov_156.275443	56	ORF has no hit to database
NODE_324_length_49862_cov_156.275443	57	ORF has no hit to database
NODE_324_length_49862_cov_156.275443	58	ORF has no hit to database
NODE_3345_length_10916_cov_64.461007	1	ORF has no hit to database
NODE_3345_length_10916_cov_64.461007	2	ORF has no hit to database
NODE_3345_length_10916_cov_64.461007	3	ORF has no hit to database
NODE_3345_length_10916_cov_64.461007	4	ORF has no hit to database
NODE_3345_length_10916_cov_64.461007	5	ORF has no hit to database
NODE_3345_length_10916_cov_64.461007	6	ORF has no hit to database
NODE_3345_length_10916_cov_64.461007	7	ORF has no hit to database
NODE_3345_length_10916_cov_64.461007	8	ORF has no hit to database
NODE_3345_length_10916_cov_64.461007	9	ORF has no hit to database
NODE_3345_length_10916_cov_64.461007	10	ORF has no hit to database
NODE_3345_length_10916_cov_64.461007	11	ORF has no hit to database
NODE_3345_length_10916_cov_64.461007	12	ORF has no hit to database
NODE_3345_length_10916_cov_64.461007	13	1;10239;28883;10662;196896;1739968	203	Viruses			Caudovirales	Myoviridae		Bacillus phage vB_BpuM-BpSp
NODE_3345_length_10916_cov_64.461007	14	ORF has no hit to database
NODE_3345_length_10916_cov_64.461007	15	1;131567;2;1783272;544448;31969;2085;2092;2093;167966;1262904	129	Bacteria	Tenericutes	Mollicutes	Mycoplasmatales	Mycoplasmataceae	Mycoplasma	Mycoplasma sp. CAG:472
NODE_356_length_47844_cov_198.304359	1	1;131567;2;1224;1236;72274;135621;286	205.3	Bacteria	Proteobacteria	Gammaproteobacteria	Pseudomodales	Pseudomodaceae	Pseudomos	not classified
NODE_356_length_47844_cov_198.304359	2	1	119.4	not classified	not classified	not classified	not classified	not classified	not classified	not classified
NODE_356_length_47844_cov_198.304359	3	ORF has no hit to database
NODE_356_length_47844_cov_198.304359	4	1;131567;2;1224;1236;72274;135621;286;136841;287	53.5	Bacteria	Proteobacteria	Gammaproteobacteria	Pseudomodales	Pseudomodaceae	Pseudomos	Pseudomos aeruginosa
NODE_356_length_47844_cov_198.304359	5	1;131567;2;1224;1236;72274;135621;286;136845;303	160.2	Bacteria	Proteobacteria	Gammaproteobacteria	Pseudomodales	Pseudomodaceae	Pseudomos	Pseudomos putida
NODE_356_length_47844_cov_198.304359	6	ORF has no hit to database
NODE_356_length_47844_cov_198.304359	7	ORF has no hit to database
NODE_356_length_47844_cov_198.304359	8	ORF has no hit to database
NODE_356_length_47844_cov_198.304359	9	1;131567;2;1224;1236;72274;135621;286;136841;53406	53.1	Bacteria	Proteobacteria	Gammaproteobacteria	Pseudomodales	Pseudomodaceae	Pseudomos	Pseudomos anguilliseptica
NODE_356_length_47844_cov_198.304359	10	1;131567;2;1224;1236;135622;72275;226	65.1	Bacteria	Proteobacteria	Gammaproteobacteria	Alteromodales	Alteromodaceae	Alteromos	not classified
NODE_356_length_47844_cov_198.304359	11	1	130.6	not classified	not classified	not classified	not classified	not classified	not classified	not classified
NODE_356_length_47844_cov_198.304359	12	1;131567;2;1224	86.7	Bacteria	Proteobacteria	not classified	not classified	not classified	not classified	not classified
NODE_356_length_47844_cov_198.304359	13	1	590.5	not classified	not classified	not classified	not classified	not classified	not classified	not classified
NODE_356_length_47844_cov_198.304359	14	ORF has no hit to database
NODE_356_length_47844_cov_198.304359	15	ORF has no hit to database
NODE_356_length_47844_cov_198.304359	16	ORF has no hit to database
NODE_356_length_47844_cov_198.304359	17	1	234.6	not classified	not classified	not classified	not classified	not classified	not classified	not classified
NODE_356_length_47844_cov_198.304359	18	1;131567;2;1224	444.1	Bacteria	Proteobacteria	not classified	not classified	not classified	not classified	not classified
NODE_356_length_47844_cov_198.304359	19	ORF has no hit to database
NODE_356_length_47844_cov_198.304359	20	1	320.5	not classified	not classified	not classified	not classified	not classified	not classified	not classified
NODE_356_length_47844_cov_198.304359	21	1;131567;2;1224;1236;91347;1903411;613;82995	107.8	Bacteria	Proteobacteria	Gammaproteobacteria	Enterobacterales	Yersiniaceae	Serratia	Serratia grimesii
NODE_356_length_47844_cov_198.304359	22	1	321.6	not classified	not classified	not classified	not classified	not classified	not classified	not classified
NODE_356_length_47844_cov_198.304359	23	ORF has no hit to database
NODE_356_length_47844_cov_198.304359	24	ORF has no hit to database
NODE_356_length_47844_cov_198.304359	25	1	171.8	not classified	not classified	not classified	not classified	not classified	not classified	not classified
NODE_356_length_47844_cov_198.304359	26	1;131567;2;1224;1236;72274;135621;286;136842;86185	84.3	Bacteria	Proteobacteria	Gammaproteobacteria	Pseudomodales	Pseudomodaceae	Pseudomos	Pseudomos lundensis
NODE_356_length_47844_cov_198.304359	27	1	132.5	not classified	not classified	not classified	not classified	not classified	not classified	not classified
NODE_356_length_47844_cov_198.304359	28	ORF has no hit to database
NODE_356_length_47844_cov_198.304359	29	ORF has no hit to database
NODE_356_length_47844_cov_198.304359	30	1	125.9	not classified	not classified	not classified	not classified	not classified	not classified	not classified
NODE_356_length_47844_cov_198.304359	31	ORF has no hit to database
NODE_356_length_47844_cov_198.304359	32	1;131567;2	173.7	Bacteria	not classified	not classified	not classified	not classified	not classified	not classified
NODE_356_length_47844_cov_198.304359	33	1;10239;28883	251.9	Viruses			Caudovirales	not classified	not classified	not classified
NODE_356_length_47844_cov_198.304359	34	1	135.6	not classified	not classified	not classified	not classified	not classified	not classified	not classified
NODE_356_length_47844_cov_198.304359	35	1;131567;2;1224;1236;72274;135621;286;136841;53408	501.1	Bacteria	Proteobacteria	Gammaproteobacteria	Pseudomodales	Pseudomodaceae	Pseudomos	Pseudomos citronellolis
NODE_356_length_47844_cov_198.304359	36	1	192.2	not classified	not classified	not classified	not classified	not classified	not classified	not classified
NODE_356_length_47844_cov_198.304359	37	1;131567;2;1224;1236;72274;135621;286	126.7	Bacteria	Proteobacteria	Gammaproteobacteria	Pseudomodales	Pseudomodaceae	Pseudomos	not classified
NODE_356_length_47844_cov_198.304359	38	1	901.4	not classified	not classified	not classified	not classified	not classified	not classified	not classified
NODE_356_length_47844_cov_198.304359	39	1;131567;2;1224;1236	189.1	Bacteria	Proteobacteria	Gammaproteobacteria	not classified	not classified	not classified	not classified
NODE_356_length_47844_cov_198.304359	40	1;131567;2;1224;1236;72274;135621;286	183.3	Bacteria	Proteobacteria	Gammaproteobacteria	Pseudomodales	Pseudomodaceae	Pseudomos	not classified
NODE_356_length_47844_cov_198.304359	41	ORF has no hit to database
NODE_356_length_47844_cov_198.304359	42	ORF has no hit to database
NODE_356_length_47844_cov_198.304359	43	1;10239;28883;10744;196895;2056127	115.5	Viruses			Caudovirales	Podoviridae		Pseudomos phage HU1
NODE_356_length_47844_cov_198.304359	44	1;10239	124	Viruses	not classified	not classified	not classified	not classified	not classified	not classified
NODE_356_length_47844_cov_198.304359	45	ORF has no hit to database
NODE_356_length_47844_cov_198.304359	46	1;131567;2;1224;1236;72274;135621;286;136843;380021	134.8	Bacteria	Proteobacteria	Gammaproteobacteria	Pseudomodales	Pseudomodaceae	Pseudomos	Pseudomos protegens
NODE_356_length_47844_cov_198.304359	47	1;131567;2;1224;1236;72274;135621;286	124	Bacteria	Proteobacteria	Gammaproteobacteria	Pseudomodales	Pseudomodaceae	Pseudomos	not classified
NODE_356_length_47844_cov_198.304359	48	ORF has no hit to database
NODE_356_length_47844_cov_198.304359	49	ORF has no hit to database
NODE_356_length_47844_cov_198.304359	50	1	239.6	not classified	not classified	not classified	not classified	not classified	not classified	not classified
NODE_356_length_47844_cov_198.304359	51	ORF has no hit to database
NODE_356_length_47844_cov_198.304359	52	1;131567;2;1224;1236;72274;135621;286;136843;294	117.9	Bacteria	Proteobacteria	Gammaproteobacteria	Pseudomodales	Pseudomodaceae	Pseudomos	Pseudomos fluorescens
NODE_356_length_47844_cov_198.304359	53	1;131567;2;1224;28216;80840;80864;12916;1268622	58.2	Bacteria	Proteobacteria	Betaproteobacteria	Burkholderiales	Comamodaceae	Acidovorax	Acidovorax sp. MR-S7
NODE_356_length_47844_cov_198.304359	54	ORF has no hit to database
NODE_356_length_47844_cov_198.304359	55	1;131567;2;1224;1236;72274;135621;286;1176259	118.2	Bacteria	Proteobacteria	Gammaproteobacteria	Pseudomodales	Pseudomodaceae	Pseudomos	Pseudomos songnenensis
NODE_356_length_47844_cov_198.304359	56	1;10239;28883	107.1	Viruses			Caudovirales	not classified	not classified	not classified
NODE_356_length_47844_cov_198.304359	57	1;131567;2;1224;1236;72273;135616;40222;2024840	198.7	Bacteria	Proteobacteria	Gammaproteobacteria	Thiotrichales	Piscirickettsiaceae	Methylophaga	Methylophaga sp.
NODE_356_length_47844_cov_198.304359	58	ORF has no hit to database
NODE_356_length_47844_cov_198.304359	59	ORF has no hit to database
NODE_356_length_47844_cov_198.304359	60	ORF has no hit to database
NODE_356_length_47844_cov_198.304359	61	1	180.3	not classified	not classified	not classified	not classified	not classified	not classified	not classified
NODE_356_length_47844_cov_198.304359	62	ORF has no hit to database
NODE_356_length_47844_cov_198.304359	63	1;131567;2;1783257;203682;203683;112;126;265487;2024826	546.2	Bacteria	Planctomycetes	Planctomycetia	Planctomycetales	Planctomycetaceae	Blastopirellula	Blastopirellula sp.
NODE_356_length_47844_cov_198.304359	64	1	89.7	not classified	not classified	not classified	not classified	not classified	not classified	not classified
NODE_356_length_47844_cov_198.304359	65	1;131567;2;1224;28211;356	109.4	Bacteria	Proteobacteria	Alphaproteobacteria	Rhizobiales	not classified	not classified	not classified
NODE_356_length_47844_cov_198.304359	66	1;131567;2	511.5	Bacteria	not classified	not classified	not classified	not classified	not classified	not classified
NODE_356_length_47844_cov_198.304359	67	ORF has no hit to database
NODE_356_length_47844_cov_198.304359	68	ORF has no hit to database
NODE_356_length_47844_cov_198.304359	69	ORF has no hit to database
NODE_356_length_47844_cov_198.304359	70	1;131567;2;1224;1236;72274;135621;286;1056496	134	Bacteria	Proteobacteria	Gammaproteobacteria	Pseudomodales	Pseudomodaceae	Pseudomos	Pseudomos sp. A31/70
NODE_356_length_47844_cov_198.304359	71	ORF has no hit to database
NODE_356_length_47844_cov_198.304359	72	1	159.1	not classified	not classified	not classified	not classified	not classified	not classified	not classified
NODE_356_length_47844_cov_198.304359	73	ORF has no hit to database
NODE_356_length_47844_cov_198.304359	74	ORF has no hit to database
NODE_356_length_47844_cov_198.304359	75	1;131567;2;1224;1236;72274;135621;286;136841;627141;46680	104.4	Bacteria	Proteobacteria	Gammaproteobacteria	Pseudomodales	Pseudomodaceae	Pseudomos	Pseudomos nitroreducens
NODE_356_length_47844_cov_198.304359	76	ORF has no hit to database
NODE_356_length_47844_cov_198.304359	77	ORF has no hit to database
NODE_356_length_47844_cov_198.304359	78	1;131567;2;1224;1236;72274;135621;286	65.1	Bacteria	Proteobacteria	Gammaproteobacteria	Pseudomodales	Pseudomodaceae	Pseudomos	not classified
NODE_356_length_47844_cov_198.304359	79	1	131.3	not classified	not classified	not classified	not classified	not classified	not classified	not classified
NODE_356_length_47844_cov_198.304359	80	ORF has no hit to database
NODE_356_length_47844_cov_198.304359	81	ORF has no hit to database
NODE_356_length_47844_cov_198.304359	82	ORF has no hit to database
NODE_356_length_47844_cov_198.304359	83	ORF has no hit to database
NODE_356_length_47844_cov_198.304359	84	1;131567;2	115.2	Bacteria	not classified	not classified	not classified	not classified	not classified	not classified
NODE_356_length_47844_cov_198.304359	85	1;131567;2;1224;1236;72274;135621;286	422.5	Bacteria	Proteobacteria	Gammaproteobacteria	Pseudomodales	Pseudomodaceae	Pseudomos	not classified
NODE_3694_length_10025_cov_132.664092	1	ORF has no hit to database
NODE_3694_length_10025_cov_132.664092	2	1;131567;2;2323;1783234;111630;1046950;2172550	99	Bacteria						candidate division KSB1 bacterium
NODE_3694_length_10025_cov_132.664092	3	ORF has no hit to database
NODE_3694_length_10025_cov_132.664092	4	ORF has no hit to database
NODE_3694_length_10025_cov_132.664092	5	1;131567;2	64.7	Bacteria	not classified	not classified	not classified	not classified	not classified	not classified
NODE_3694_length_10025_cov_132.664092	6	ORF has no hit to database
NODE_3694_length_10025_cov_132.664092	7	1	82.8	not classified	not classified	not classified	not classified	not classified	not classified	not classified
NODE_3694_length_10025_cov_132.664092	8	ORF has no hit to database
NODE_3694_length_10025_cov_132.664092	9	ORF has no hit to database
NODE_3694_length_10025_cov_132.664092	10	1;131567;2;2323;1783234;111630;1046950;2172550	114.8	Bacteria						candidate division KSB1 bacterium
NODE_3694_length_10025_cov_132.664092	11	ORF has no hit to database
NODE_3694_length_10025_cov_132.664092	12	ORF has no hit to database
NODE_3694_length_10025_cov_132.664092	13	ORF has no hit to database
NODE_3694_length_10025_cov_132.664092	14	ORF has no hit to database
NODE_3694_length_10025_cov_132.664092	15	ORF has no hit to database
NODE_3694_length_10025_cov_132.664092	16	ORF has no hit to database
NODE_3694_length_10025_cov_132.664092	17	ORF has no hit to database
NODE_3694_length_10025_cov_132.664092	18	ORF has no hit to database
NODE_3694_length_10025_cov_132.664092	19	ORF has no hit to database
NODE_3771_length_9844_cov_64.027888	1	ORF has no hit to database
NODE_3771_length_9844_cov_64.027888	2	ORF has no hit to database
NODE_3771_length_9844_cov_64.027888	3	1;10239;28883;10662	119	Viruses			Caudovirales	Myoviridae	not classified	not classified
NODE_3771_length_9844_cov_64.027888	4	1;10239;28883;10662;196896;331278	72.4	Viruses			Caudovirales	Myoviridae		Yersinia phage phiR1-37
NODE_3771_length_9844_cov_64.027888	5	ORF has no hit to database
NODE_3771_length_9844_cov_64.027888	6	1;10239;28883;10662;196896;331278	78.6	Viruses			Caudovirales	Myoviridae		Yersinia phage phiR1-37
NODE_3771_length_9844_cov_64.027888	7	ORF has no hit to database
NODE_3771_length_9844_cov_64.027888	8	ORF has no hit to database
NODE_3771_length_9844_cov_64.027888	9	ORF has no hit to database
NODE_3771_length_9844_cov_64.027888	10	ORF has no hit to database
NODE_3810_length_9751_cov_117.060334	1	1;131567;2;1224;28216;206351;481;421605;2014784	429.1	Bacteria	Proteobacteria	Betaproteobacteria	Neisseriales	Neisseriaceae		Neisseriaceae bacterium
NODE_3810_length_9751_cov_117.060334	2	ORF has no hit to database
NODE_3810_length_9751_cov_117.060334	3	ORF has no hit to database
NODE_3810_length_9751_cov_117.060334	4	ORF has no hit to database
NODE_3810_length_9751_cov_117.060334	5	ORF has no hit to database
NODE_3810_length_9751_cov_117.060334	6	ORF has no hit to database
NODE_3810_length_9751_cov_117.060334	7	1;131567;2157;28890;2283794;183925;2158;2159;2172	129.4	Archaea	Euryarchaeota	Methanobacteria	Methanobacteriales	Methanobacteriaceae	Methanobrevibacter	not classified
NODE_3810_length_9751_cov_117.060334	8	ORF has no hit to database
NODE_3810_length_9751_cov_117.060334	9	1;131567;2	197.6	Bacteria	not classified	not classified	not classified	not classified	not classified	not classified
NODE_3810_length_9751_cov_117.060334	10	1;131567;2	110.5	Bacteria	not classified	not classified	not classified	not classified	not classified	not classified
NODE_3810_length_9751_cov_117.060334	11	1;10239;28883;10662	131	Viruses			Caudovirales	Myoviridae	not classified	not classified
NODE_3810_length_9751_cov_117.060334	12	1;131567;2;2323;1783234;1783273;1794810;1752722;1618574	239.6	Bacteria	Candidatus Woesebacteria					Candidatus Woesebacteria bacterium GW2011_GWB1_39_12
NODE_3810_length_9751_cov_117.060334	13	ORF has no hit to database
NODE_3810_length_9751_cov_117.060334	14	ORF has no hit to database
NODE_3810_length_9751_cov_117.060334	15	1;131567;2	131.3	Bacteria	not classified	not classified	not classified	not classified	not classified	not classified
NODE_3810_length_9751_cov_117.060334	16	1;131567;2;1783272;1239;186801;186802	69.3	Bacteria	Firmicutes	Clostridia	Clostridiales	not classified	not classified	not classified
NODE_3810_length_9751_cov_117.060334	17	ORF has no hit to database
NODE_3810_length_9751_cov_117.060334	18	1;131567;2;57723;458031;305072	117.9	Bacteria	Acidobacteria	not classified	not classified	not classified	not classified	not classified
NODE_3896_length_9580_cov_124.721365	1	1	164.9	not classified	not classified	not classified	not classified	not classified	not classified	not classified
NODE_3896_length_9580_cov_124.721365	2	ORF has no hit to database
NODE_3896_length_9580_cov_124.721365	3	ORF has no hit to database
NODE_3896_length_9580_cov_124.721365	4	ORF has no hit to database
NODE_3896_length_9580_cov_124.721365	5	ORF has no hit to database
NODE_3896_length_9580_cov_124.721365	6	ORF has no hit to database
NODE_3896_length_9580_cov_124.721365	7	ORF has no hit to database
NODE_3896_length_9580_cov_124.721365	8	1	130.2	not classified	not classified	not classified	not classified	not classified	not classified	not classified
NODE_3896_length_9580_cov_124.721365	9	ORF has no hit to database
NODE_3896_length_9580_cov_124.721365	10	ORF has no hit to database
NODE_3896_length_9580_cov_124.721365	11	ORF has no hit to database
NODE_3896_length_9580_cov_124.721365	12	ORF has no hit to database
NODE_3896_length_9580_cov_124.721365	13	ORF has no hit to database
NODE_3896_length_9580_cov_124.721365	14	ORF has no hit to database
NODE_393_length_45867_cov_69.379682	1	ORF has no hit to database
NODE_393_length_45867_cov_69.379682	2	ORF has no hit to database
NODE_393_length_45867_cov_69.379682	3	1;10239;28883;10662;196896;1815509	481.1	Viruses			Caudovirales	Myoviridae		Bacillus phage AR9
NODE_393_length_45867_cov_69.379682	4	ORF has no hit to database
NODE_393_length_45867_cov_69.379682	5	ORF has no hit to database
NODE_393_length_45867_cov_69.379682	6	ORF has no hit to database
NODE_393_length_45867_cov_69.379682	7	1;131567;2;1783272;1239;186801;186802;31979;1485	157.9	Bacteria	Firmicutes	Clostridia	Clostridiales	Clostridiaceae	Clostridium	not classified
NODE_393_length_45867_cov_69.379682	8	1;10239;28883;10662;196896;331278	110.5	Viruses			Caudovirales	Myoviridae		Yersinia phage phiR1-37
NODE_393_length_45867_cov_69.379682	9	1;131567;2;1224;28216;80840;119060;32008;111527;28450	84.3	Bacteria	Proteobacteria	Betaproteobacteria	Burkholderiales	Burkholderiaceae	Burkholderia	Burkholderia pseudomallei
NODE_393_length_45867_cov_69.379682	10	ORF has no hit to database
NODE_393_length_45867_cov_69.379682	11	ORF has no hit to database
NODE_393_length_45867_cov_69.379682	12	ORF has no hit to database
NODE_393_length_45867_cov_69.379682	13	ORF has no hit to database
NODE_393_length_45867_cov_69.379682	14	ORF has no hit to database
NODE_393_length_45867_cov_69.379682	15	1	86.7	not classified	not classified	not classified	not classified	not classified	not classified	not classified
NODE_393_length_45867_cov_69.379682	16	1	85.5	not classified	not classified	not classified	not classified	not classified	not classified	not classified
NODE_393_length_45867_cov_69.379682	17	ORF has no hit to database
NODE_393_length_45867_cov_69.379682	18	ORF has no hit to database
NODE_393_length_45867_cov_69.379682	19	ORF has no hit to database
NODE_393_length_45867_cov_69.379682	20	ORF has no hit to database
NODE_393_length_45867_cov_69.379682	21	ORF has no hit to database
NODE_393_length_45867_cov_69.379682	22	ORF has no hit to database
NODE_393_length_45867_cov_69.379682	23	1;10239;28883;10662;196896;1739968	88.6	Viruses			Caudovirales	Myoviridae		Bacillus phage vB_BpuM-BpSp
NODE_393_length_45867_cov_69.379682	24	ORF has no hit to database
NODE_393_length_45867_cov_69.379682	25	ORF has no hit to database
NODE_393_length_45867_cov_69.379682	26	ORF has no hit to database
NODE_393_length_45867_cov_69.379682	27	ORF has no hit to database
NODE_393_length_45867_cov_69.379682	28	ORF has no hit to database
NODE_393_length_45867_cov_69.379682	29	1;131567;2;1783272;1239;91061;1385	127.1	Bacteria	Firmicutes	Bacilli	Bacillales	not classified	not classified	not classified
NODE_393_length_45867_cov_69.379682	30	1;10239;28883;10662	138.3	Viruses			Caudovirales	Myoviridae	not classified	not classified
NODE_393_length_45867_cov_69.379682	31	ORF has no hit to database
NODE_393_length_45867_cov_69.379682	32	ORF has no hit to database
NODE_393_length_45867_cov_69.379682	33	ORF has no hit to database
NODE_393_length_45867_cov_69.379682	34	ORF has no hit to database
NODE_393_length_45867_cov_69.379682	35	1;10239;28883;10662;196896	318.2	Viruses			Caudovirales	Myoviridae	not classified	not classified
NODE_393_length_45867_cov_69.379682	36	ORF has no hit to database
NODE_393_length_45867_cov_69.379682	37	ORF has no hit to database
NODE_4172_length_9049_cov_4.742717	1	1	179.5	not classified	not classified	not classified	not classified	not classified	not classified	not classified
NODE_4172_length_9049_cov_4.742717	2	ORF has no hit to database
NODE_4172_length_9049_cov_4.742717	3	ORF has no hit to database
NODE_4172_length_9049_cov_4.742717	4	ORF has no hit to database
NODE_4172_length_9049_cov_4.742717	5	ORF has no hit to database
NODE_4172_length_9049_cov_4.742717	6	ORF has no hit to database
NODE_4172_length_9049_cov_4.742717	7	ORF has no hit to database
NODE_4172_length_9049_cov_4.742717	8	ORF has no hit to database
NODE_4172_length_9049_cov_4.742717	9	ORF has no hit to database
NODE_4172_length_9049_cov_4.742717	10	ORF has no hit to database
NODE_4172_length_9049_cov_4.742717	11	ORF has no hit to database
NODE_4172_length_9049_cov_4.742717	12	ORF has no hit to database
NODE_4172_length_9049_cov_4.742717	13	ORF has no hit to database
NODE_433_length_44337_cov_59.438079	1	ORF has no hit to database
NODE_433_length_44337_cov_59.438079	2	ORF has no hit to database
NODE_433_length_44337_cov_59.438079	3	ORF has no hit to database
NODE_433_length_44337_cov_59.438079	4	ORF has no hit to database
NODE_433_length_44337_cov_59.438079	5	ORF has no hit to database
NODE_433_length_44337_cov_59.438079	6	ORF has no hit to database
NODE_433_length_44337_cov_59.438079	7	ORF has no hit to database
NODE_433_length_44337_cov_59.438079	8	1;10239;28883	122.1	Viruses			Caudovirales	not classified	not classified	not classified
NODE_433_length_44337_cov_59.438079	9	ORF has no hit to database
NODE_433_length_44337_cov_59.438079	10	ORF has no hit to database
NODE_433_length_44337_cov_59.438079	11	ORF has no hit to database
NODE_433_length_44337_cov_59.438079	12	ORF has no hit to database
NODE_433_length_44337_cov_59.438079	13	1;131567;2;1224;28216;80840	75.5	Bacteria	Proteobacteria	Betaproteobacteria	Burkholderiales	not classified	not classified	not classified
NODE_433_length_44337_cov_59.438079	14	ORF has no hit to database
NODE_433_length_44337_cov_59.438079	15	ORF has no hit to database
NODE_433_length_44337_cov_59.438079	16	1;10239;28883;10744;196895;2026084	197.6	Viruses			Caudovirales	Podoviridae		Vibrio phage vB_VspS_VS-ABTNL-3
NODE_433_length_44337_cov_59.438079	17	ORF has no hit to database
NODE_433_length_44337_cov_59.438079	18	ORF has no hit to database
NODE_433_length_44337_cov_59.438079	19	ORF has no hit to database
NODE_433_length_44337_cov_59.438079	20	ORF has no hit to database
NODE_433_length_44337_cov_59.438079	21	ORF has no hit to database
NODE_433_length_44337_cov_59.438079	22	1	158.7	not classified	not classified	not classified	not classified	not classified	not classified	not classified
NODE_433_length_44337_cov_59.438079	23	1;131567;2;1224;28216;80840;506	142.9	Bacteria	Proteobacteria	Betaproteobacteria	Burkholderiales	Alcaligeceae	not classified	not classified
NODE_433_length_44337_cov_59.438079	24	1	194.1	not classified	not classified	not classified	not classified	not classified	not classified	not classified
NODE_433_length_44337_cov_59.438079	25	ORF has no hit to database
NODE_433_length_44337_cov_59.438079	26	ORF has no hit to database
NODE_433_length_44337_cov_59.438079	27	1	82	not classified	not classified	not classified	not classified	not classified	not classified	not classified
NODE_433_length_44337_cov_59.438079	28	1	146.7	not classified	not classified	not classified	not classified	not classified	not classified	not classified
NODE_433_length_44337_cov_59.438079	29	1	91.7	not classified	not classified	not classified	not classified	not classified	not classified	not classified
NODE_433_length_44337_cov_59.438079	30	1;10239;28883;10744;196895;2026084	256.5	Viruses			Caudovirales	Podoviridae		Vibrio phage vB_VspS_VS-ABTNL-3
NODE_433_length_44337_cov_59.438079	31	1;10239;28883;10744;196895;2026084	182.6	Viruses			Caudovirales	Podoviridae		Vibrio phage vB_VspS_VS-ABTNL-3
NODE_433_length_44337_cov_59.438079	32	1;10239;28883;10744;196895;2026084	274.2	Viruses			Caudovirales	Podoviridae		Vibrio phage vB_VspS_VS-ABTNL-3
NODE_433_length_44337_cov_59.438079	33	1;10239;28883;10662;196896	166.8	Viruses			Caudovirales	Myoviridae	not classified	not classified
NODE_433_length_44337_cov_59.438079	34	1;10239;28883;10744;196895;2026084	347.8	Viruses			Caudovirales	Podoviridae		Vibrio phage vB_VspS_VS-ABTNL-3
NODE_433_length_44337_cov_59.438079	35	ORF has no hit to database
NODE_433_length_44337_cov_59.438079	36	1;131567;2;1224;1236;118884;33811;1913989	54.7	Bacteria	Proteobacteria	Gammaproteobacteria				Gammaproteobacteria bacterium
NODE_433_length_44337_cov_59.438079	37	1;131567;2;1224;1236;118884;33811;1986771	62.8	Bacteria	Proteobacteria	Gammaproteobacteria				Gammaproteobacteria bacterium TMED95
NODE_433_length_44337_cov_59.438079	38	1;131567;2;1224;1236;135622;267888;53246;579526	70.5	Bacteria	Proteobacteria	Gammaproteobacteria	Alteromodales	Pseudoalteromodaceae	Pseudoalteromos	Pseudoalteromos sp. S2721
NODE_433_length_44337_cov_59.438079	39	ORF has no hit to database
NODE_433_length_44337_cov_59.438079	40	1;10239;28883;10744;545932	172.6	Viruses			Caudovirales	Podoviridae	Bruynoghevirus	not classified
NODE_433_length_44337_cov_59.438079	41	ORF has no hit to database
NODE_433_length_44337_cov_59.438079	42	1;131567;2;1783272;1239;91061;1385;186817;1386;86661;1392	144.1	Bacteria	Firmicutes	Bacilli	Bacillales	Bacillaceae	Bacillus	Bacillus anthracis
NODE_433_length_44337_cov_59.438079	43	ORF has no hit to database
NODE_433_length_44337_cov_59.438079	44	1	357.1	not classified	not classified	not classified	not classified	not classified	not classified	not classified
NODE_433_length_44337_cov_59.438079	45	1;10239;28883;10744;196895;2026084	58.5	Viruses			Caudovirales	Podoviridae		Vibrio phage vB_VspS_VS-ABTNL-3
NODE_433_length_44337_cov_59.438079	46	ORF has no hit to database
NODE_433_length_44337_cov_59.438079	47	1	390.2	not classified	not classified	not classified	not classified	not classified	not classified	not classified
NODE_433_length_44337_cov_59.438079	48	1	385.2	not classified	not classified	not classified	not classified	not classified	not classified	not classified
NODE_433_length_44337_cov_59.438079	49	ORF has no hit to database
NODE_433_length_44337_cov_59.438079	50	ORF has no hit to database
NODE_433_length_44337_cov_59.438079	51	ORF has no hit to database
NODE_433_length_44337_cov_59.438079	52	1	110.9	not classified	not classified	not classified	not classified	not classified	not classified	not classified
NODE_433_length_44337_cov_59.438079	53	ORF has no hit to database
NODE_433_length_44337_cov_59.438079	54	ORF has no hit to database
NODE_433_length_44337_cov_59.438079	55	ORF has no hit to database
NODE_4804_length_8108_cov_106.491742	1	ORF has no hit to database
NODE_4804_length_8108_cov_106.491742	2	ORF has no hit to database
NODE_4804_length_8108_cov_106.491742	3	1;131567;2;1783272;1239;909932;1843489;31977;29465;135095;1262980	144.4	Bacteria	Firmicutes	Negativicutes	Veillonellales	Veillonellaceae	Veillonella	Veillonella sp. CAG:933
NODE_4804_length_8108_cov_106.491742	4	ORF has no hit to database
NODE_4804_length_8108_cov_106.491742	5	ORF has no hit to database
NODE_4804_length_8108_cov_106.491742	6	ORF has no hit to database
NODE_4804_length_8108_cov_106.491742	7	ORF has no hit to database
NODE_4804_length_8108_cov_106.491742	8	ORF has no hit to database
NODE_4804_length_8108_cov_106.491742	9	1;131567	147.9	not classified	not classified	not classified	not classified	not classified	not classified	not classified
NODE_4804_length_8108_cov_106.491742	10	ORF has no hit to database
NODE_4804_length_8108_cov_106.491742	11	1	120.2	not classified	not classified	not classified	not classified	not classified	not classified	not classified
NODE_5036_length_7801_cov_1672.629744	1	ORF has no hit to database
NODE_5036_length_7801_cov_1672.629744	2	ORF has no hit to database
NODE_5036_length_7801_cov_1672.629744	3	1;10239;28883;10662;2560215	240.4	Viruses			Caudovirales	Myoviridae	Ripduovirus	not classified
NODE_5036_length_7801_cov_1672.629744	4	1	161	not classified	not classified	not classified	not classified	not classified	not classified	not classified
NODE_5036_length_7801_cov_1672.629744	5	ORF has no hit to database
NODE_5154_length_7673_cov_102.299816	1	ORF has no hit to database
NODE_5154_length_7673_cov_102.299816	2	ORF has no hit to database
NODE_5154_length_7673_cov_102.299816	3	1;131567;2;1783270;62680;2026760	62	Bacteria	Candidatus Marinimicrobia					Candidatus Marinimicrobia bacterium
NODE_5154_length_7673_cov_102.299816	4	1	198.4	not classified	not classified	not classified	not classified	not classified	not classified	not classified
NODE_5154_length_7673_cov_102.299816	5	1	176	not classified	not classified	not classified	not classified	not classified	not classified	not classified
NODE_5154_length_7673_cov_102.299816	6	ORF has no hit to database
NODE_5461_length_7337_cov_6.464296	1	ORF has no hit to database
NODE_5461_length_7337_cov_6.464296	2	ORF has no hit to database
NODE_5461_length_7337_cov_6.464296	3	ORF has no hit to database
NODE_5461_length_7337_cov_6.464296	4	ORF has no hit to database
NODE_5461_length_7337_cov_6.464296	5	ORF has no hit to database
NODE_5461_length_7337_cov_6.464296	6	ORF has no hit to database
NODE_5461_length_7337_cov_6.464296	7	ORF has no hit to database
NODE_5461_length_7337_cov_6.464296	8	ORF has no hit to database
NODE_5461_length_7337_cov_6.464296	9	ORF has no hit to database
NODE_5461_length_7337_cov_6.464296	10	ORF has no hit to database
NODE_5461_length_7337_cov_6.464296	11	ORF has no hit to database
NODE_5461_length_7337_cov_6.464296	12	ORF has no hit to database
NODE_5461_length_7337_cov_6.464296	13	ORF has no hit to database
NODE_571_length_38882_cov_17.005821	1	1;131567;2	58.9	Bacteria	not classified	not classified	not classified	not classified	not classified	not classified
NODE_571_length_38882_cov_17.005821	2	1;131567;2;1783272;1798711;1117	100.5	Bacteria	Cyanobacteria	not classified	not classified	not classified	not classified	not classified
NODE_571_length_38882_cov_17.005821	3	ORF has no hit to database
NODE_571_length_38882_cov_17.005821	4	ORF has no hit to database
NODE_571_length_38882_cov_17.005821	5	ORF has no hit to database
NODE_571_length_38882_cov_17.005821	6	ORF has no hit to database
NODE_571_length_38882_cov_17.005821	7	ORF has no hit to database
NODE_571_length_38882_cov_17.005821	8	ORF has no hit to database
NODE_571_length_38882_cov_17.005821	9	1;131567;2;2323;1783234;1752716;2080303	142.5	Bacteria	Candidatus Dadabacteria					Candidatus Dadabacteria bacterium
NODE_571_length_38882_cov_17.005821	10	ORF has no hit to database
NODE_571_length_38882_cov_17.005821	11	ORF has no hit to database
NODE_571_length_38882_cov_17.005821	12	ORF has no hit to database
NODE_571_length_38882_cov_17.005821	13	ORF has no hit to database
NODE_571_length_38882_cov_17.005821	14	ORF has no hit to database
NODE_571_length_38882_cov_17.005821	15	ORF has no hit to database
NODE_571_length_38882_cov_17.005821	16	ORF has no hit to database
NODE_571_length_38882_cov_17.005821	17	ORF has no hit to database
NODE_571_length_38882_cov_17.005821	18	ORF has no hit to database
NODE_571_length_38882_cov_17.005821	19	ORF has no hit to database
NODE_571_length_38882_cov_17.005821	20	ORF has no hit to database
NODE_571_length_38882_cov_17.005821	21	1;131567;2	100.9	Bacteria	not classified	not classified	not classified	not classified	not classified	not classified
NODE_571_length_38882_cov_17.005821	22	ORF has no hit to database
NODE_571_length_38882_cov_17.005821	23	ORF has no hit to database
NODE_571_length_38882_cov_17.005821	24	ORF has no hit to database
NODE_571_length_38882_cov_17.005821	25	1;131567;2	168.7	Bacteria	not classified	not classified	not classified	not classified	not classified	not classified
NODE_571_length_38882_cov_17.005821	26	ORF has no hit to database
NODE_571_length_38882_cov_17.005821	27	1;131567;2;1224;28211;82117;33807;1913988	129.4	Bacteria	Proteobacteria	Alphaproteobacteria				Alphaproteobacteria bacterium
NODE_571_length_38882_cov_17.005821	28	1;131567;2	205.7	Bacteria	not classified	not classified	not classified	not classified	not classified	not classified
NODE_571_length_38882_cov_17.005821	29	1;131567;2;1224;1236;118884;33811;1798290	125.2	Bacteria	Proteobacteria	Gammaproteobacteria				Gammaproteobacteria bacterium RIFCSPHIGHO2_12_FULL_63_22
NODE_571_length_38882_cov_17.005821	30	ORF has no hit to database
NODE_571_length_38882_cov_17.005821	31	ORF has no hit to database
NODE_571_length_38882_cov_17.005821	32	ORF has no hit to database
NODE_571_length_38882_cov_17.005821	33	1;10239;28883;10744;2560181;2560611*;49964*	55.5	Viruses			Caudovirales	Podoviridae	Myxoctovirus	Myxococcus virus Mx8*
NODE_571_length_38882_cov_17.005821	34	1;131567;2;1224;28211;82117;33807;2560861	98.2	Bacteria	Proteobacteria	Alphaproteobacteria				Alphaproteobacteria bacterium SYSU XM001
NODE_571_length_38882_cov_17.005821	35	1;131567;2;1224	270	Bacteria	Proteobacteria	not classified	not classified	not classified	not classified	not classified
NODE_571_length_38882_cov_17.005821	36	ORF has no hit to database
NODE_571_length_38882_cov_17.005821	37	1;131567;2;1224;28211;356;41294;1073;1076	53.5	Bacteria	Proteobacteria	Alphaproteobacteria	Rhizobiales	Bradyrhizobiaceae	Rhodopseudomos	Rhodopseudomos palustris
NODE_571_length_38882_cov_17.005821	38	1;131567;2	347.4	Bacteria	not classified	not classified	not classified	not classified	not classified	not classified
NODE_571_length_38882_cov_17.005821	39	1;131567;2	458.8	Bacteria	not classified	not classified	not classified	not classified	not classified	not classified
NODE_571_length_38882_cov_17.005821	40	ORF has no hit to database
NODE_571_length_38882_cov_17.005821	41	ORF has no hit to database
NODE_571_length_38882_cov_17.005821	42	1;131567;2;1224;28211;356	84.3	Bacteria	Proteobacteria	Alphaproteobacteria	Rhizobiales	not classified	not classified	not classified
NODE_571_length_38882_cov_17.005821	43	ORF has no hit to database
NODE_571_length_38882_cov_17.005821	44	ORF has no hit to database
NODE_571_length_38882_cov_17.005821	45	ORF has no hit to database
NODE_571_length_38882_cov_17.005821	46	ORF has no hit to database
NODE_571_length_38882_cov_17.005821	47	ORF has no hit to database
NODE_571_length_38882_cov_17.005821	48	ORF has no hit to database
NODE_571_length_38882_cov_17.005821	49	1;131567	110.5	not classified	not classified	not classified	not classified	not classified	not classified	not classified
NODE_571_length_38882_cov_17.005821	50	ORF has no hit to database
NODE_571_length_38882_cov_17.005821	51	ORF has no hit to database
NODE_571_length_38882_cov_17.005821	52	1;131567;2;1783272;1239;909932;909929;1843490;244825;244830*	90.1	Bacteria	Firmicutes	Negativicutes	Selenomodales	Sporomusaceae	Aerospora	Aerospora hongkongensis*
NODE_571_length_38882_cov_17.005821	53	ORF has no hit to database
NODE_571_length_38882_cov_17.005821	54	1;131567;2	296.2	Bacteria	not classified	not classified	not classified	not classified	not classified	not classified
NODE_571_length_38882_cov_17.005821	55	ORF has no hit to database
NODE_571_length_38882_cov_17.005821	56	ORF has no hit to database
NODE_571_length_38882_cov_17.005821	57	ORF has no hit to database
NODE_571_length_38882_cov_17.005821	58	ORF has no hit to database
NODE_571_length_38882_cov_17.005821	59	ORF has no hit to database
NODE_571_length_38882_cov_17.005821	60	1;131567;2	233.8	Bacteria	not classified	not classified	not classified	not classified	not classified	not classified
NODE_571_length_38882_cov_17.005821	61	ORF has no hit to database
NODE_571_length_38882_cov_17.005821	62	1;131567;2;1783272;1798711;1117	151.4	Bacteria	Cyanobacteria	not classified	not classified	not classified	not classified	not classified
NODE_6264_length_6617_cov_90.607589	1	ORF has no hit to database
NODE_6264_length_6617_cov_90.607589	2	ORF has no hit to database
NODE_6264_length_6617_cov_90.607589	3	1;10239;28883;10662	124.4	Viruses			Caudovirales	Myoviridae	not classified	not classified
NODE_6264_length_6617_cov_90.607589	4	ORF has no hit to database
NODE_6264_length_6617_cov_90.607589	5	ORF has no hit to database
NODE_6264_length_6617_cov_90.607589	6	ORF has no hit to database
NODE_6264_length_6617_cov_90.607589	7	ORF has no hit to database
NODE_6269_length_6615_cov_4.621037	1	1;131567;2;1783272;1239	66.6	Bacteria	Firmicutes	not classified	not classified	not classified	not classified	not classified
NODE_6269_length_6615_cov_4.621037	2	1;131567;2;1783272;1239;186801;186802;186804;200630;89152	69.3	Bacteria	Firmicutes	Clostridia	Clostridiales	Peptostreptococcaceae		[Clostridium] hiranonis
NODE_6269_length_6615_cov_4.621037	3	ORF has no hit to database
NODE_6269_length_6615_cov_4.621037	4	1;131567;2;1783272	122.1	Bacteria	not classified	not classified	not classified	not classified	not classified	not classified
NODE_6269_length_6615_cov_4.621037	5	ORF has no hit to database
NODE_6269_length_6615_cov_4.621037	6	ORF has no hit to database
NODE_6269_length_6615_cov_4.621037	7	ORF has no hit to database
NODE_6269_length_6615_cov_4.621037	8	ORF has no hit to database
NODE_6269_length_6615_cov_4.621037	9	ORF has no hit to database
NODE_6269_length_6615_cov_4.621037	10	1	186.8	not classified	not classified	not classified	not classified	not classified	not classified	not classified
NODE_6269_length_6615_cov_4.621037	11	ORF has no hit to database
NODE_6880_length_6204_cov_4.047975	1	1;131567	194.5	not classified	not classified	not classified	not classified	not classified	not classified	not classified
NODE_6880_length_6204_cov_4.047975	2	1;131567;2	1076.2	Bacteria	not classified	not classified	not classified	not classified	not classified	not classified
NODE_6880_length_6204_cov_4.047975	3	1;131567;2	446.4	Bacteria	not classified	not classified	not classified	not classified	not classified	not classified
NODE_6880_length_6204_cov_4.047975	4	1;131567;2	871.3	Bacteria	not classified	not classified	not classified	not classified	not classified	not classified
NODE_6880_length_6204_cov_4.047975	5	1;131567;2	356.7	Bacteria	not classified	not classified	not classified	not classified	not classified	not classified
NODE_6880_length_6204_cov_4.047975	6	1;131567;2	570.9	Bacteria	not classified	not classified	not classified	not classified	not classified	not classified
NODE_6880_length_6204_cov_4.047975	7	1;131567;2	127.5	Bacteria	not classified	not classified	not classified	not classified	not classified	not classified
NODE_7230_length_6010_cov_54.451050	1	1;10239;28883;10662;1198136;1892568;760732	91.3	Viruses			Caudovirales	Myoviridae		Acinetobacter phage Acj61
NODE_7230_length_6010_cov_54.451050	2	ORF has no hit to database
NODE_7230_length_6010_cov_54.451050	3	ORF has no hit to database
NODE_7230_length_6010_cov_54.451050	4	ORF has no hit to database
NODE_7230_length_6010_cov_54.451050	5	ORF has no hit to database
NODE_7230_length_6010_cov_54.451050	6	ORF has no hit to database
NODE_7230_length_6010_cov_54.451050	7	1;131567	213.8	not classified	not classified	not classified	not classified	not classified	not classified	not classified
NODE_7230_length_6010_cov_54.451050	8	ORF has no hit to database
NODE_7230_length_6010_cov_54.451050	9	ORF has no hit to database
NODE_7230_length_6010_cov_54.451050	10	1;10239;28883;10662;1198136;1892568	110.9	Viruses			Caudovirales	Myoviridae	not classified	not classified
NODE_7230_length_6010_cov_54.451050	11	ORF has no hit to database
NODE_7230_length_6010_cov_54.451050	12	ORF has no hit to database
NODE_7230_length_6010_cov_54.451050	13	ORF has no hit to database
NODE_7230_length_6010_cov_54.451050	14	ORF has no hit to database
NODE_7230_length_6010_cov_54.451050	15	ORF has no hit to database
NODE_7230_length_6010_cov_54.451050	16	ORF has no hit to database
NODE_7230_length_6010_cov_54.451050	17	ORF has no hit to database
NODE_7230_length_6010_cov_54.451050	18	ORF has no hit to database
NODE_7285_length_5980_cov_68.445063	1	ORF has no hit to database
NODE_7285_length_5980_cov_68.445063	2	ORF has no hit to database
NODE_7285_length_5980_cov_68.445063	3	ORF has no hit to database
NODE_7285_length_5980_cov_68.445063	4	ORF has no hit to database
NODE_7285_length_5980_cov_68.445063	5	ORF has no hit to database
NODE_7285_length_5980_cov_68.445063	6	ORF has no hit to database
NODE_7285_length_5980_cov_68.445063	7	ORF has no hit to database
NODE_7285_length_5980_cov_68.445063	8	ORF has no hit to database
NODE_7285_length_5980_cov_68.445063	9	1;10239;28883	130.6	Viruses			Caudovirales	not classified	not classified	not classified
NODE_7285_length_5980_cov_68.445063	10	ORF has no hit to database
NODE_7512_length_5848_cov_4.477991	1	1;131567;2	316.2	Bacteria	not classified	not classified	not classified	not classified	not classified	not classified
NODE_7512_length_5848_cov_4.477991	2	1;131567;2	617.5	Bacteria	not classified	not classified	not classified	not classified	not classified	not classified
NODE_7512_length_5848_cov_4.477991	3	1;131567;2	800.8	Bacteria	not classified	not classified	not classified	not classified	not classified	not classified
NODE_7512_length_5848_cov_4.477991	4	1;131567	471.1	not classified	not classified	not classified	not classified	not classified	not classified	not classified
NODE_7512_length_5848_cov_4.477991	5	1;131567;2	386.7	Bacteria	not classified	not classified	not classified	not classified	not classified	not classified
NODE_7512_length_5848_cov_4.477991	6	1;131567;2	454.5	Bacteria	not classified	not classified	not classified	not classified	not classified	not classified
NODE_7512_length_5848_cov_4.477991	7	1	272.3	not classified	not classified	not classified	not classified	not classified	not classified	not classified
NODE_7709_length_5737_cov_3.626012	1	1;131567;2	79.7	Bacteria	not classified	not classified	not classified	not classified	not classified	not classified
NODE_7709_length_5737_cov_3.626012	2	1;131567;2	410.6	Bacteria	not classified	not classified	not classified	not classified	not classified	not classified
NODE_7709_length_5737_cov_3.626012	3	1;131567;2	1029.2	Bacteria	not classified	not classified	not classified	not classified	not classified	not classified
NODE_7709_length_5737_cov_3.626012	4	1;131567;2	763.1	Bacteria	not classified	not classified	not classified	not classified	not classified	not classified
NODE_7709_length_5737_cov_3.626012	5	1;131567;2	407.1	Bacteria	not classified	not classified	not classified	not classified	not classified	not classified
NODE_7709_length_5737_cov_3.626012	6	1;131567	289.7	not classified	not classified	not classified	not classified	not classified	not classified	not classified
NODE_8466_length_5364_cov_3.241100	1	1;131567;2	303.9	Bacteria	not classified	not classified	not classified	not classified	not classified	not classified
NODE_8466_length_5364_cov_3.241100	2	1;131567;2	312	Bacteria	not classified	not classified	not classified	not classified	not classified	not classified
NODE_8466_length_5364_cov_3.241100	3	1;131567;2	525.8	Bacteria	not classified	not classified	not classified	not classified	not classified	not classified
NODE_8466_length_5364_cov_3.241100	4	1;131567	1300.4	not classified	not classified	not classified	not classified	not classified	not classified	not classified
NODE_8466_length_5364_cov_3.241100	5	1;131567;2	92	Bacteria	not classified	not classified	not classified	not classified	not classified	not classified
NODE_8875_length_5187_cov_5.996298	1	ORF has no hit to database
NODE_8875_length_5187_cov_5.996298	2	ORF has no hit to database
NODE_8875_length_5187_cov_5.996298	3	ORF has no hit to database
NODE_8875_length_5187_cov_5.996298	4	ORF has no hit to database
NODE_8875_length_5187_cov_5.996298	5	ORF has no hit to database
NODE_925_length_29049_cov_105.332586	1	ORF has no hit to database
NODE_925_length_29049_cov_105.332586	2	ORF has no hit to database
NODE_925_length_29049_cov_105.332586	3	1;131567;2;1783272;1239;91061;1385;186817;1884429;266892	105.9	Bacteria	Firmicutes	Bacilli	Bacillales	Bacillaceae	Salibacterium	Salibacterium qingdaonense
NODE_925_length_29049_cov_105.332586	4	1;131567;2;1224;68525;29547;213849;72294;2321108	74.3	Bacteria	Proteobacteria	Epsilonproteobacteria	Campylobacterales	Campylobacteraceae	not classified	not classified
NODE_925_length_29049_cov_105.332586	5	ORF has no hit to database
NODE_925_length_29049_cov_105.332586	6	ORF has no hit to database
NODE_925_length_29049_cov_105.332586	7	ORF has no hit to database
NODE_925_length_29049_cov_105.332586	8	ORF has no hit to database
NODE_925_length_29049_cov_105.332586	9	ORF has no hit to database
NODE_925_length_29049_cov_105.332586	10	1;131567;2;48479;77133	174.9	Bacteria						uncultured bacterium
NODE_925_length_29049_cov_105.332586	11	1;10239;28883;10662	94.7	Viruses			Caudovirales	Myoviridae	not classified	not classified
NODE_925_length_29049_cov_105.332586	12	1;131567;2;1224;1236	79.3	Bacteria	Proteobacteria	Gammaproteobacteria	not classified	not classified	not classified	not classified
NODE_925_length_29049_cov_105.332586	13	ORF has no hit to database
NODE_925_length_29049_cov_105.332586	14	ORF has no hit to database
NODE_925_length_29049_cov_105.332586	15	ORF has no hit to database
NODE_925_length_29049_cov_105.332586	16	ORF has no hit to database
NODE_925_length_29049_cov_105.332586	17	ORF has no hit to database
NODE_925_length_29049_cov_105.332586	18	ORF has no hit to database
NODE_925_length_29049_cov_105.332586	19	ORF has no hit to database
NODE_925_length_29049_cov_105.332586	20	ORF has no hit to database
NODE_925_length_29049_cov_105.332586	21	ORF has no hit to database
NODE_925_length_29049_cov_105.332586	22	1;10239;28883;10662;2560148;2576633	71.2	Viruses			Caudovirales	Myoviridae	Iapetusvirus	not classified
NODE_925_length_29049_cov_105.332586	23	1;131567;2;48479;77133	231.9	Bacteria						uncultured bacterium
NODE_925_length_29049_cov_105.332586	24	1;131567;2;48479;77133	150.6	Bacteria						uncultured bacterium
NODE_925_length_29049_cov_105.332586	25	ORF has no hit to database
NODE_925_length_29049_cov_105.332586	26	1;10239;28883;10662;2560148;2576633;2587814	371.7	Viruses			Caudovirales	Myoviridae	Iapetusvirus	Serratia phage Moabite
NODE_925_length_29049_cov_105.332586	27	ORF has no hit to database
NODE_925_length_29049_cov_105.332586	28	ORF has no hit to database
NODE_925_length_29049_cov_105.332586	29	ORF has no hit to database
NODE_925_length_29049_cov_105.332586	30	1;10239;28883;10662;196896;2283011	60.1	Viruses			Caudovirales	Myoviridae		Vibrio phage BOISHI
NODE_9629_length_4888_cov_35.716532	1	ORF has no hit to database
NODE_9629_length_4888_cov_35.716532	2	1;10239;28883;10662;196896	288.1	Viruses			Caudovirales	Myoviridae	not classified	not classified
NODE_9629_length_4888_cov_35.716532	3	ORF has no hit to database
NODE_9629_length_4888_cov_35.716532	4	ORF has no hit to database
NODE_9629_length_4888_cov_35.716532	5	ORF has no hit to database
NODE_9629_length_4888_cov_35.716532	6	ORF has no hit to database
NODE_9629_length_4888_cov_35.716532	7	ORF has no hit to database
NODE_9629_length_4888_cov_35.716532	8	ORF has no hit to database
NODE_9629_length_4888_cov_35.716532	9	ORF has no hit to database
NODE_9629_length_4888_cov_35.716532	10	ORF has no hit to database
NODE_992_length_27335_cov_108.138123	1	ORF has no hit to database
NODE_992_length_27335_cov_108.138123	2	ORF has no hit to database
NODE_992_length_27335_cov_108.138123	3	ORF has no hit to database
NODE_992_length_27335_cov_108.138123	4	ORF has no hit to database
NODE_992_length_27335_cov_108.138123	5	ORF has no hit to database
NODE_992_length_27335_cov_108.138123	6	ORF has no hit to database
NODE_994_length_27254_cov_68.041252	1	ORF has no hit to database
NODE_994_length_27254_cov_68.041252	2	ORF has no hit to database
NODE_994_length_27254_cov_68.041252	3	ORF has no hit to database
NODE_994_length_27254_cov_68.041252	4	1;10239;28883;10662;196896;1815509	156.4	Viruses			Caudovirales	Myoviridae		Bacillus phage AR9
NODE_994_length_27254_cov_68.041252	5	ORF has no hit to database
NODE_994_length_27254_cov_68.041252	6	ORF has no hit to database
NODE_994_length_27254_cov_68.041252	7	ORF has no hit to database
NODE_994_length_27254_cov_68.041252	8	1;131567	81.6	not classified	not classified	not classified	not classified	not classified	not classified	not classified
NODE_994_length_27254_cov_68.041252	9	ORF has no hit to database
NODE_994_length_27254_cov_68.041252	10	1;131567;2;1783272;1239	145.2	Bacteria	Firmicutes	not classified	not classified	not classified	not classified	not classified
NODE_994_length_27254_cov_68.041252	11	ORF has no hit to database
NODE_994_length_27254_cov_68.041252	12	1;131567;2;1783272;1239;186801;186802;186803;1506553;1531	125.9	Bacteria	Firmicutes	Clostridia	Clostridiales	Lachnospiraceae	Lachnoclostridium	[Clostridium] clostridioforme
NODE_994_length_27254_cov_68.041252	13	ORF has no hit to database
NODE_994_length_27254_cov_68.041252	14	ORF has no hit to database
NODE_994_length_27254_cov_68.041252	15	ORF has no hit to database
NODE_994_length_27254_cov_68.041252	16	ORF has no hit to database
NODE_994_length_27254_cov_68.041252	17	1	118.2	not classified	not classified	not classified	not classified	not classified	not classified	not classified
NODE_994_length_27254_cov_68.041252	18	ORF has no hit to database
NODE_994_length_27254_cov_68.041252	19	1;131567;2;1783272;1798711;1117;1890424;1890436;1152;2043171	54.3	Bacteria	Cyanobacteria		Synechococcales	Pseudabaeceae	Pseudabae	Pseudabae sp. BC1403
NODE_994_length_27254_cov_68.041252	20	ORF has no hit to database
NODE_994_length_27254_cov_68.041252	21	1;131567;2;2323;49928	60.1	Bacteria	not classified	not classified	not classified	not classified	not classified	not classified
NODE_994_length_27254_cov_68.041252	22	ORF has no hit to database
NODE_994_length_27254_cov_68.041252	23	ORF has no hit to database
NODE_994_length_27254_cov_68.041252	24	ORF has no hit to database
NODE_994_length_27254_cov_68.041252	25	ORF has no hit to database
NODE_994_length_27254_cov_68.041252	26	ORF has no hit to database
NODE_994_length_27254_cov_68.041252	27	ORF has no hit to database
NODE_994_length_27254_cov_68.041252	28	ORF has no hit to database
NODE_994_length_27254_cov_68.041252	29	ORF has no hit to database
NODE_994_length_27254_cov_68.041252	30	1;10239;28883;10662	113.6	Viruses			Caudovirales	Myoviridae	not classified	not classified
NODE_994_length_27254_cov_68.041252	31	ORF has no hit to database
NODE_994_length_27254_cov_68.041252	32	ORF has no hit to database
NODE_994_length_27254_cov_68.041252	33	1;10239;28883;10662	174.1	Viruses			Caudovirales	Myoviridae	not classified	not classified
NODE_994_length_27254_cov_68.041252	34	ORF has no hit to database
NODE_994_length_27254_cov_68.041252	35	1	234.6	not classified	not classified	not classified	not classified	not classified	not classified	not classified
NODE_994_length_27254_cov_68.041252	36	ORF has no hit to database
NODE_994_length_27254_cov_68.041252	37	ORF has no hit to database
