# Supplementary material for: Adsorption Sequencing as a Rapid Method to Link Environmental Bacteriophages to Hosts
Source: iScience. 2020 Aug 6;23(9):101439. doi: 10.1016/j.isci.2020.101439 (PMC7452251; doi:10.1016/j.isci.2020.101439)
Supplement: Table S3. BLASTp Hits to characterized Phages Among Selected Contigs, Figure 3 and 4 [file mmc4.xlsx]

## Sheet: Blad1
Table S3: BLASTp hits to characterised phages among selected contigs, related to Figure 3 and 4
contig	ORF_number	characterised_phage	protein_accession	keywords	e-value
NODE_19_length_178231_cov_1058.191401	6	Halocynthia phage JM-2012	YP_006383409.1	hypothetical protein TSMG0129	3.3e-19
NODE_19_length_178231_cov_1058.191401	6	Pseudomonas virus phiKZ	NP_803598.1	ORF032	1.6e-18
NODE_19_length_178231_cov_1058.191401	6	Pseudomonas phage OBP	YP_004957916.1	unnamed protein product	4.4e-16
NODE_19_length_178231_cov_1058.191401	6	Pseudomonas phage PhiPA3	YP_009217099.1	hypothetical protein	7.5e-16
NODE_19_length_178231_cov_1058.191401	7	Sulfitobacter phage pCB2047-C	YP_007675317.1	hypothetical protein SUBG_00060	1.7e-10
NODE_19_length_178231_cov_1058.191401	7	Sulfitobacter phage pCB2047-A	YP_007675414.1	hypothetical protein SUAG_00022	1.7e-10
NODE_19_length_178231_cov_1058.191401	7	Sulfitobacter phage NYA-2014a	YP_009146215.1	SLAIN-domain containing protein	1.7e-10
NODE_19_length_178231_cov_1058.191401	9	Brevibacillus phage Sundance	YP_009194178.1	putative single-stranded DNA-specific exonuclease	9.6e-27
NODE_19_length_178231_cov_1058.191401	9	Lactococcus phage phiL47	YP_009006955.1	putative single stranded exonuclease	3e-20
NODE_19_length_178231_cov_1058.191401	9	Lactococcus phage WRP3	YP_009147723.1	ssDNA exonuclease	9.6e-19
NODE_19_length_178231_cov_1058.191401	9	Lactococcus phage 949	YP_004306222.1	putative single-stranded DNA exonuclease	1.6e-18
NODE_19_length_178231_cov_1058.191401	9	Lactococcus virus CB13	YP_003127317.1	putative single-stranded DNA specific exonuclease	1.8e-17
NODE_19_length_178231_cov_1058.191401	9	Staphylococcus phage SPbeta-like	YP_009226678.1	single-strand DNA-specific exonuclease YorK	2.6e-16
NODE_19_length_178231_cov_1058.191401	9	Bacillus phage SPBc2	NP_046684.1	putative ss-DNA-specific endonuclease	2.2e-15
NODE_19_length_178231_cov_1058.191401	18	Ralstonia phage RSL2	YP_009212860.1	hypothetical protein	2.7e-11
NODE_19_length_178231_cov_1058.191401	18	Ralstonia phage RSF1	YP_009207815.1	hypothetical protein	9.5e-09
NODE_19_length_178231_cov_1058.191401	18	Erwinia phage Ea35-70	YP_009005002.1	hypothetical protein Ea357_207	2.8e-08
NODE_19_length_178231_cov_1058.191401	18	Erwinia phage PhiEaH1	YP_009010087.1	putative tubulin-like protein	3.6e-08
NODE_19_length_178231_cov_1058.191401	26	Erwinia phage Ea35-70	YP_009005012.1	hypothetical protein Ea357_217	4.9e-87
NODE_19_length_178231_cov_1058.191401	26	Pseudomonas virus phiKZ	NP_803616.1	ORF050	4.9e-79
NODE_19_length_178231_cov_1058.191401	29	Ralstonia phage RSF1	YP_009207816.1	hypothetical protein	5.3e-10
NODE_19_length_178231_cov_1058.191401	29	Ralstonia phage RSL2	YP_009212861.1	hypothetical protein	6.9e-10
NODE_19_length_178231_cov_1058.191401	29	Erwinia phage Ea35-70	YP_009005001.1	hypothetical protein Ea357_206	7.6e-09
NODE_19_length_178231_cov_1058.191401	32	Ralstonia phage RSL2	YP_009213070.1	hypothetical protein	6.5e-31
NODE_19_length_178231_cov_1058.191401	32	Ralstonia phage RSF1	YP_009208031.2	putative RNA polymerase beta prime subunit	1.9e-30
NODE_19_length_178231_cov_1058.191401	32	Erwinia phage PhiEaH1	YP_009010074.1	RpoBC	1.3e-26
NODE_19_length_178231_cov_1058.191401	33	Escherichia phage V5	YP_002003568.1	HNH homing endonuclease	7.3e-11
NODE_19_length_178231_cov_1058.191401	33	Bacillus phage phiAGATE	YP_007349349.1	putative HNH endonuclease	2.1e-10
NODE_19_length_178231_cov_1058.191401	33	Enterococcus phage vB_EfaS_IME196	YP_009216610.1	HNH homing endonuclease	4.8e-10
NODE_19_length_178231_cov_1058.191401	41	Pseudomonas virus phiKZ	NP_803643.1	ORF077	5.9e-06
NODE_19_length_178231_cov_1058.191401	44	Ralstonia phage RSL2	YP_009213041.1	hypothetical protein	1.5e-27
NODE_19_length_178231_cov_1058.191401	44	Ralstonia phage RSF1	YP_009208003.1	putative RNA polymerase beta prime subunit	4.9e-26
NODE_19_length_178231_cov_1058.191401	44	Erwinia phage vB_EamM_Kwan	YP_009278659.1	putative DNA-directed RNA polymerase beta subunit	1.4e-25
NODE_19_length_178231_cov_1058.191401	47	Ralstonia phage RSF1	YP_009207993.2	hypothetical protein	2e-59
NODE_19_length_178231_cov_1058.191401	47	Ralstonia phage RSL2	YP_009213028.1	hypothetical protein	7.1e-57
NODE_19_length_178231_cov_1058.191401	47	Pseudomonas virus phiKZ	NP_803648.1	ORF082	9.7e-54
NODE_19_length_178231_cov_1058.191401	47	Erwinia phage Ea35-70	YP_009005077.1	hypothetical protein Ea357_281	3.7e-53
NODE_19_length_178231_cov_1058.191401	48	Erwinia phage Ea35-70	YP_009005078.1	hypothetical protein Ea357_282	8.5e-08
NODE_19_length_178231_cov_1058.191401	48	Pseudomonas phage PhiPA3	YP_009217166.1	virion structural protein	1.4e-05
NODE_19_length_178231_cov_1058.191401	52	Ralstonia phage RSL2	YP_009213023.1	hypothetical protein	1.1e-41
NODE_19_length_178231_cov_1058.191401	52	Pseudomonas phage PhiPA3	YP_009217171.1	virion structural protein	2.4e-41
NODE_19_length_178231_cov_1058.191401	57	Erwinia phage Ea35-70	YP_009005096.1	hypothetical protein Ea357_300	1.9e-05
NODE_19_length_178231_cov_1058.191401	58	Ralstonia phage RSL2	YP_009213014.1	hypothetical protein	2e-16
NODE_19_length_178231_cov_1058.191401	58	Ralstonia phage RSF1	YP_009207980.1	putative virion stractural protein	8.4e-15
NODE_19_length_178231_cov_1058.191401	58	Pseudomonas virus phiKZ	NP_803665.1	ORF099	3e-12
NODE_19_length_178231_cov_1058.191401	61	Erwinia phage Ea35-70	YP_009005099.1	hypothetical protein Ea357_303	5.9e-19
NODE_19_length_178231_cov_1058.191401	61	Pseudomonas phage EL	YP_418104.1	hypothetical protein PPEV_gp071	8.5e-18
NODE_19_length_178231_cov_1058.191401	67	Pseudomonas virus phiKZ	NP_803631.1	ORF065	2.1e-41
NODE_19_length_178231_cov_1058.191401	67	Pseudomonas phage PhiPA3	YP_009217142.1	nuclease SbcCD, D subunit	1.2e-39
NODE_19_length_178231_cov_1058.191401	77	Halovirus HCTV-5	YP_008059135.1	TMP kinase	1.5e-09
NODE_19_length_178231_cov_1058.191401	77	Halovirus HVTV-1	YP_007379003.1	thymidylate kinase	1.3e-08
NODE_19_length_178231_cov_1058.191401	77	Erwinia phage PhiEaH1	YP_009010254.1	thymidylate kinase	4.2e-07
NODE_19_length_178231_cov_1058.191401	77	Pseudomonas phage PaBG	YP_008433419.1	thymidylate kinase	2.1e-06
NODE_19_length_178231_cov_1058.191401	77	Halovirus HCTV-1	YP_008059654.1	TMP kinase	7.8e-06
NODE_19_length_178231_cov_1058.191401	87	Escherichia virus RB43	YP_239129.1	Vs.1	8.3e-08
NODE_19_length_178231_cov_1058.191401	87	Citrobacter phage Miller	YP_009097754.1	hypothetical protein CPTMiller_00152	5.4e-07
NODE_19_length_178231_cov_1058.191401	87	Citrobacter phage IME-CF2	YP_009218593.1	hypothetical protein	5.4e-07
NODE_19_length_178231_cov_1058.191401	87	Citrobacter phage vB_CfrM_CfP1	YP_009285686.1	hypothetical protein ABCD_0148	5.4e-07
NODE_19_length_178231_cov_1058.191401	87	Escherichia phage Lw1	YP_008060669.1	hypothetical protein Lw1_gp147	1.2e-06
NODE_19_length_178231_cov_1058.191401	87	Cronobacter phage vB_CsaM_GAP161	YP_006986418.1	hypothetical protein GAP161_139	3.5e-06
NODE_19_length_178231_cov_1058.191401	90	Erwinia phage vB_EamM_Kwan	YP_009278880.1	putative HD domain protein	1.1e-08
NODE_19_length_178231_cov_1058.191401	90	Erwinia phage vB_EamM_ChrisDB	YP_009292961.1	putative HD domain protein	4.3e-08
NODE_19_length_178231_cov_1058.191401	90	Erwinia phage vB_EamM_Caitlin	YP_009292335.1	putative HD domain protein	1.6e-07
NODE_19_length_178231_cov_1058.191401	93	Brochothrix phage A9	YP_004301374.1	gp41	8.7e-11
NODE_19_length_178231_cov_1058.191401	93	Staphylococcus phage 6ec	YP_009042599.1	hypothetical protein PHAGE6E_94	9.7e-10
NODE_19_length_178231_cov_1058.191401	93	Lactobacillus virus Lb338-1	YP_002790735.1	hypothetical protein lb338_phage_56	3.7e-09
NODE_19_length_178231_cov_1058.191401	93	Bacillus phage JBP901	YP_009149104.1	putative AAA superfamily ATPase	1.2e-07
NODE_19_length_178231_cov_1058.191401	93	Bacillus phage BCP8-2	YP_009149661.1	hypothetical protein BCP8-2_100	1.2e-07
NODE_19_length_178231_cov_1058.191401	93	Enterococcus phage phiEF24C	YP_001504324.1	hypothetical protein EFP_gp215	4.5e-07
NODE_19_length_178231_cov_1058.191401	93	Enterococcus phage ECP3	YP_009147124.1	hypothetical protein	4.5e-07
NODE_19_length_178231_cov_1058.191401	105	Erwinia phage Ea35-70	YP_009005040.1	hypothetical protein Ea357_245	3.9e-20
NODE_19_length_178231_cov_1058.191401	105	Pseudomonas virus phiKZ	NP_803637.1	ORF071	3.7e-18
NODE_19_length_178231_cov_1058.191401	106	Erwinia phage vB_EamM_ChrisDB	YP_009292739.1	putative DNA-directed RNA polymerase beta subunit	1.5e-11
NODE_19_length_178231_cov_1058.191401	106	Erwinia phage vB_EamM_Caitlin	YP_009292117.1	putative DNA-directed RNA polymerase beta subunit	3.7e-10
NODE_19_length_178231_cov_1058.191401	106	Cronobacter phage CR5	YP_008125775.1	putative DNA-directed RNA polymerase beta subunit 1	4.2e-06
NODE_19_length_178231_cov_1058.191401	106	Pseudomonas phage 201phi2-1	YP_001956853.1	hypothetical protein 201phi2-1p129	1.2e-05
NODE_19_length_178231_cov_1058.191401	108	Halocynthia phage JM-2012	YP_006383438.1	hypothetical protein TSMG0158	7.8e-26
NODE_19_length_178231_cov_1058.191401	108	Erwinia phage Ea35-70	YP_009005041.1	putative DNA-directed RNA polymerase beta subunit	8.6e-25
NODE_19_length_178231_cov_1058.191401	108	Pseudomonas virus phiKZ	NP_803640.1	ORF074	4.3e-24
NODE_19_length_178231_cov_1058.191401	109	Pseudomonas virus phiKZ	NP_803641.1	ORF075	8.1e-28
NODE_19_length_178231_cov_1058.191401	109	Erwinia phage Ea35-70	YP_009005042.1	hypothetical protein Ea357_247	1.2e-26
NODE_19_length_178231_cov_1058.191401	109	Pseudomonas phage PhiPA3	YP_009217148.1	putative RAD2/SF2 helicase	6.7e-22
NODE_19_length_178231_cov_1058.191401	112	Pseudomonas virus phiKZ	NP_803684.1	ORF118	2.7e-31
NODE_19_length_178231_cov_1058.191401	112	Pseudomonas phage 201phi2-1	YP_001956921.1	DnaB helicase	1.4e-27
NODE_19_length_178231_cov_1058.191401	112	Ralstonia phage RSF1	YP_009207930.2	putative DnaB helicase	4.1e-27
NODE_19_length_178231_cov_1058.191401	112	Ralstonia phage RSL2	YP_009212968.1	hypothetical protein	2e-26
NODE_19_length_178231_cov_1058.191401	116	Ralstonia phage RSF1	YP_009207926.2	putative RNA polymerase beta subunit	2.9e-18
NODE_19_length_178231_cov_1058.191401	116	Ralstonia phage RSL2	YP_009212964.1	hypothetical protein	8.4e-18
NODE_19_length_178231_cov_1058.191401	120	Pseudomonas phage PhiPA3	YP_009217226.1	virion structural protein	2.1e-35
NODE_19_length_178231_cov_1058.191401	120	Pseudomonas virus phiKZ	NP_803694.1	ORF128	3.3e-33
NODE_19_length_178231_cov_1058.191401	120	Pseudomonas phage 201phi2-1	YP_001956936.1	virion structural protein	3.6e-32
NODE_19_length_178231_cov_1058.191401	120	Pseudomonas phage OBP	YP_004958040.1	unnamed protein product	1.7e-29
NODE_19_length_178231_cov_1058.191401	121	Mannheimia phage vB_MhM_587AP1	YP_009207774.1	tail fiber protein H	2.6e-19
NODE_19_length_178231_cov_1058.191401	121	Synechococcus phage S-SKS1	YP_007674603.1	hypothetical protein SWZG_00245	5.8e-19
NODE_19_length_178231_cov_1058.191401	121	Mannheimia virus PHL101	YP_655490.1	variable tail fiber protein H	3e-15
NODE_19_length_178231_cov_1058.191401	121	Prochlorococcus phage P-SSM2	YP_214255.1	phage tail fiber-like protein	1.4e-12
NODE_19_length_178231_cov_1058.191401	121	Clostridium phage phiCT453A	YP_009216697.1	tail fiber protein (endogenous virus)	2.4e-12
NODE_19_length_178231_cov_1058.191401	121	Enterobacteria phage P88	YP_009113082.1	tail fiber protein	5.3e-12
NODE_19_length_178231_cov_1058.191401	121	Salmonella phage SEN5	YP_009191761.1	tail fiber protein	7.6e-11
NODE_19_length_178231_cov_1058.191401	121	Salmonella phage SEN4	YP_009218832.1	tail fiber protein	7.6e-11
NODE_19_length_178231_cov_1058.191401	121	Pseudomonas phage PPpW-3	YP_008873191.1	putative tail-collar fibre protein	1.3e-10
NODE_19_length_178231_cov_1058.191401	121	Salmonella virus Fels2	YP_001718729.1	P2 gpH-like protein	6.4e-10
NODE_19_length_178231_cov_1058.191401	123	Sinorhizobium phage PBC5	NP_542274.1	hypothetical protein PBC5p14	2.1e-08
NODE_19_length_178231_cov_1058.191401	128	Caulobacter phage Cr30	YP_009098829.1	hypothetical protein	1.3e-07
NODE_19_length_178231_cov_1058.191401	137	Halocynthia phage JM-2012	YP_006383347.1	hypothetical protein TSMG0067	6.5e-25
NODE_19_length_178231_cov_1058.191401	137	Ralstonia phage RSL2	YP_009212897.1	hypothetical protein	5.5e-24
NODE_19_length_178231_cov_1058.191401	137	Pseudomonas phage 201phi2-1	YP_001956956.1	virion structural protein	4.7e-23
NODE_19_length_178231_cov_1058.191401	137	Pseudomonas phage PhiPA3	YP_009217251.1	virion structural protein	4.7e-23
NODE_19_length_178231_cov_1058.191401	137	Ralstonia phage RSF1	YP_009207855.2	putative RNA polymerase beta subunit	5.2e-22
NODE_19_length_178231_cov_1058.191401	137	Pseudomonas virus phiKZ	NP_803715.1	ORF149	8.3e-20
NODE_19_length_178231_cov_1058.191401	140	Pseudomonas virus phiKZ	NP_803718.1	ORF152	3.7e-54
NODE_19_length_178231_cov_1058.191401	140	Pseudomonas phage PhiPA3	YP_009217254.1	putative UvsX protein	3.2e-53
NODE_19_length_178231_cov_1058.191401	140	Pseudomonas phage 201phi2-1	YP_001956960.1	hypothetical uvsX	3.3e-50
NODE_19_length_178231_cov_1058.191401	140	Ralstonia phage RSL2	YP_009212899.1	hypothetical protein	1.8e-48
NODE_19_length_178231_cov_1058.191401	143	Pseudomonas phage EL	YP_418190.1	putative GDSL lipase family protein	1.6e-08
NODE_19_length_178231_cov_1058.191401	143	Rhodococcus phage E3	YP_008061125.1	putative SGNH-hydrolase	8.2e-08
NODE_19_length_178231_cov_1058.191401	148	Campylobacter phage CP30A	YP_006908098.1	hypothetical protein	5.3e-08
NODE_19_length_178231_cov_1058.191401	148	Campylobacter virus CPX	YP_004956997.1	hypothetical protein	6.9e-08
NODE_19_length_178231_cov_1058.191401	148	Campylobacter virus NCTC12673	YP_004421587.1	Probable gp5.4 conserved hypothetical protein	4.5e-07
NODE_19_length_178231_cov_1058.191401	148	Campylobacter phage PC14	YP_009321688.1	hypothetical protein PC14_00089	4.5e-07
NODE_19_length_178231_cov_1058.191401	150	Campylobacter virus NCTC12673	YP_004421590.1	hypothetical protein NCTC12673_gp035	1.3e-12
NODE_19_length_178231_cov_1058.191401	150	Campylobacter phage CP30A	YP_006908101.1	hypothetical protein	1.3e-12
NODE_19_length_178231_cov_1058.191401	150	Campylobacter phage PC14	YP_009321691.1	hypothetical protein PC14_00092	1.3e-12
NODE_19_length_178231_cov_1058.191401	150	Campylobacter virus CPX	YP_004957000.1	hypothetical protein	8.1e-12
NODE_19_length_178231_cov_1058.191401	151	Halocynthia phage JM-2012	YP_006383450.1	hypothetical protein TSMG0170	1.2e-24
NODE_19_length_178231_cov_1058.191401	151	Salmonella phage SPN3US	YP_009153467.1	putative structural protein	5.9e-24
NODE_19_length_178231_cov_1058.191401	151	Ralstonia phage RSF1	YP_009207868.1	hypothetical protein	5.6e-22
NODE_19_length_178231_cov_1058.191401	153	Pseudomonas virus phiKZ	NP_803731.1	ORF165	1.6e-35
NODE_19_length_178231_cov_1058.191401	155	Pseudomonas phage JBD44	YP_009275526.1	hypothetical protein JBD44_39	4.5e-09
NODE_19_length_178231_cov_1058.191401	155	Salmonella phage SEN22	YP_009191475.1	tail fibers protein	1.2e-06
NODE_19_length_178231_cov_1058.191401	155	Lactococcus virus KSY1	YP_001469060.1	gp061 (endogenous virus)	2.7e-06
NODE_19_length_178231_cov_1058.191401	155	Pseudomonas phage vB_PaeP_Tr60_Ab31	YP_009007084.1	Putative tail fibre protein	6e-06
NODE_19_length_178231_cov_1058.191401	155	Streptococcus virus 9874	YP_009280345.1	antireceptor	6e-06
NODE_19_length_178231_cov_1058.191401	155	Streptococcus virus 9871	YP_009286845.1	antireceptor	6e-06
NODE_19_length_178231_cov_1058.191401	155	Streptococcus virus 9872	YP_009289370.1	antireceptor	6e-06
NODE_19_length_178231_cov_1058.191401	155	Klebsiella phage KLPN1	YP_009195383.1	hypothetical protein KLPN1_43	2.3e-05
NODE_19_length_178231_cov_1058.191401	155	Rhodococcus phage ReqiDocB7	YP_009013797.1	gp007	3.9e-05
NODE_19_length_178231_cov_1058.191401	165	Escherichia phage 121Q	YP_009101802.1	hypothetical protein PBI_121Q_215	2.2e-06
NODE_19_length_178231_cov_1058.191401	165	Escherichia phage PBECO 4	YP_009150625.1	hypothetical protein	3.7e-06
NODE_19_length_178231_cov_1058.191401	176	Caulobacter phage CcrColossus	YP_006988382.1	hypothetical protein CcrColossus_gp148	3.7e-14
NODE_19_length_178231_cov_1058.191401	180	Rhodobacter phage RcapMu	YP_004934677.1	hypothetical protein RcapMu34	1.4e-06
NODE_19_length_178231_cov_1058.191401	180	Erwinia phage vB_EamM_Huxley	YP_009293074.1	putative ammonia monooxygenase	6.7e-06
NODE_19_length_178231_cov_1058.191401	180	Salmonella phage SFP10	YP_004895185.1	unnamed protein product	8.8e-06
NODE_19_length_178231_cov_1058.191401	180	Salmonella phage Sh19	YP_007007993.1	putative uncharacterized protein	1.2e-05
NODE_19_length_178231_cov_1058.191401	180	Salmonella phage vB_SalM_SJ3	YP_009030398.1	hypothetical protein	1.2e-05
NODE_19_length_178231_cov_1058.191401	180	Salmonella phage 38	YP_009220988.1	hypothetical protein SP38_244	1.2e-05
NODE_19_length_178231_cov_1058.191401	180	Salmonella phage GG32	YP_009283832.1	hypothetical protein	1.2e-05
NODE_19_length_178231_cov_1058.191401	180	Salmonella phage vB_SalM_PM10	YP_009293418.1	hypothetical protein	1.2e-05
NODE_19_length_178231_cov_1058.191401	180	Erwinia phage vB_EamM_ChrisDB	YP_009292796.1	putative ammonia monooxygenase	2e-05
NODE_19_length_178231_cov_1058.191401	185	Ralstonia phage RSF1	YP_009207902.2	hypothetical protein	9.5e-06
NODE_19_length_178231_cov_1058.191401	186	Halocynthia phage JM-2012	YP_006383324.1	hypothetical protein TSMG0044	1.1e-20
NODE_19_length_178231_cov_1058.191401	186	Ralstonia phage RSF1	YP_009207903.1	hypothetical protein	2.5e-20
NODE_19_length_178231_cov_1058.191401	186	Ralstonia phage RSL2	YP_009212939.1	hypothetical protein	9.4e-20
NODE_19_length_178231_cov_1058.191401	186	Pseudomonas virus phiKZ	NP_803705.1	ORF139	3e-18
NODE_19_length_178231_cov_1058.191401	186	Pseudomonas phage 201phi2-1	YP_001956947.1	virion structural protein	6.8e-18
NODE_19_length_178231_cov_1058.191401	186	Erwinia phage Ea35-70	YP_009004802.1	hypothetical protein Ea357_010	4.4e-17
NODE_19_length_178231_cov_1058.191401	191	Ralstonia phage RSL2	YP_009212888.1	hypothetical protein	8.1e-05
NODE_19_length_178231_cov_1058.191401	192	Pseudomonas phage PhiPA3	YP_009217291.1	putative RNA polymerase beta subunit	2.7e-61
NODE_19_length_178231_cov_1058.191401	192	Erwinia phage PhiEaH1	YP_009010199.1	putative DNA-directed RNA polymerase beta subunit	1.6e-58
NODE_19_length_178231_cov_1058.191401	192	Pseudomonas phage 201phi2-1	YP_001956997.1	hypothetical RNA polymerase beta' subunit	2.8e-58
NODE_19_length_178231_cov_1058.191401	192	Halocynthia phage JM-2012	YP_006383399.1	hypothetical protein TSMG0119	6.3e-58
NODE_19_length_178231_cov_1058.191401	192	Erwinia phage vB_EamM_Huxley	YP_009293220.1	putative DNA-directed RNA polymerase beta subunit	6.9e-57
NODE_19_length_178231_cov_1058.191401	192	Erwinia phage vB_EamM_Kwan	YP_009278871.1	putative DNA-directed RNA polymerase beta subunit	1.2e-56
NODE_19_length_178231_cov_1058.191401	192	Erwinia phage vB_EamM_Caitlin	YP_009292325.1	putative DNA-directed RNA polymerase beta subunit	1e-55
NODE_19_length_178231_cov_1058.191401	192	Salmonella phage SPN3US	YP_009153534.1	putative DNA-directed RNA polymerase beta subunit 4	1.3e-55
NODE_19_length_178231_cov_1058.191401	193	Erwinia phage vB_EamM_Caitlin	YP_009292326.1	putative DNA-directed RNA polymerase beta subunit	4e-14
NODE_19_length_178231_cov_1058.191401	193	Erwinia phage vB_EamM_ChrisDB	YP_009292953.1	putative DNA-directed RNA polymerase beta subunit	6.9e-14
NODE_19_length_178231_cov_1058.191401	193	Salmonella phage SPN3US	YP_009153535.1	putative DNA-directed RNA polymerase beta subunit 5	1.5e-13
NODE_19_length_178231_cov_1058.191401	193	Pseudomonas virus phiKZ	NP_803744.1	ORF178	3.4e-13
NODE_19_length_178231_cov_1058.191401	193	Erwinia phage vB_EamM_Asesino	YP_009290881.1	putative DNA-directed RNA polymerase beta subunit	4.4e-13
NODE_19_length_178231_cov_1058.191401	193	Erwinia phage Ea35-70	YP_009004956.1	hypothetical protein Ea357_163	5.8e-13
NODE_19_length_178231_cov_1058.191401	193	Erwinia phage phiEaH2	YP_007237811.1	putative phage DNA-directed RNA polymerase beta subunit 2	7.6e-13
NODE_19_length_178231_cov_1058.191401	193	Erwinia phage vB_EamM_Huxley	YP_009293221.1	putative DNA-directed RNA polymerase beta subunit	9.9e-13
NODE_19_length_178231_cov_1058.191401	193	Erwinia phage PhiEaH1	YP_009010198.1	RNA polymerase beta subunit	3.8e-12
NODE_19_length_178231_cov_1058.191401	194	Pseudomonas virus phiKZ	NP_803744.1	ORF178	1.1e-50
NODE_19_length_178231_cov_1058.191401	195	Erwinia phage Ea35-70	YP_009004956.1	hypothetical protein Ea357_163	4e-31
NODE_19_length_178231_cov_1058.191401	195	Salmonella phage SPN3US	YP_009153535.1	putative DNA-directed RNA polymerase beta subunit 5	5.7e-30
NODE_19_length_178231_cov_1058.191401	195	Ralstonia phage RSF1	YP_009207844.1	putative RNA polymerase beta subunit	7.5e-30
NODE_19_length_178231_cov_1058.191401	195	Erwinia phage phiEaH2	YP_007237811.1	putative phage DNA-directed RNA polymerase beta subunit 2	2.4e-28
NODE_19_length_178231_cov_1058.191401	195	Ralstonia phage RSL2	YP_009212886.1	hypothetical protein	4.1e-28
NODE_19_length_178231_cov_1058.191401	195	Erwinia phage vB_EamM_EarlPhillipIV	YP_009278529.1	putative DNA-directed RNA polymerase beta subunit	4.1e-28
NODE_19_length_178231_cov_1058.191401	195	Erwinia phage vB_EamM_Asesino	YP_009290881.1	putative DNA-directed RNA polymerase beta subunit	7e-28
NODE_19_length_178231_cov_1058.191401	197	Erwinia phage Ea35-70	YP_009004960.1	hypothetical protein Ea357_167	3.1e-25
NODE_19_length_178231_cov_1058.191401	197	Pseudomonas phage PhiPA3	YP_009217285.1	hypothetical protein	6.2e-18
NODE_19_length_178231_cov_1058.191401	198	Pseudomonas phage PhiPA3	YP_009217284.1	virion structural protein	1.1e-23
NODE_19_length_178231_cov_1058.191401	198	Pseudomonas virus phiKZ	NP_803741.1	ORF175	9.4e-23
NODE_19_length_178231_cov_1058.191401	198	Pseudomonas phage 201phi2-1	YP_001956991.1	virion structural protein	2.7e-22
NODE_19_length_178231_cov_1058.191401	198	Ralstonia phage RSL2	YP_009212882.1	hypothetical protein	1.5e-20
NODE_19_length_178231_cov_1058.191401	198	Ralstonia phage RSF1	YP_009207840.1	putative virion stractural protein	7.4e-20
NODE_19_length_178231_cov_1058.191401	198	Erwinia phage vB_EamM_Kwan	YP_009278876.1	putative virion structural protein	1.1e-18
NODE_19_length_178231_cov_1058.191401	200	Pseudomonas phage PhiPA3	YP_009217293.1	hypothetical protein	2.3e-60
NODE_19_length_178231_cov_1058.191401	202	Ralstonia phage RSF1	YP_009207835.1	putative major virion structural protein	2.3e-17
NODE_19_length_178231_cov_1058.191401	202	Ralstonia phage RSL2	YP_009212877.1	hypothetical protein	1.1e-16
NODE_19_length_178231_cov_1058.191401	202	Pseudomonas phage 201phi2-1	YP_001956757.1	major virion structural protein	2.5e-11
NODE_19_length_178231_cov_1058.191401	203	Ralstonia phage RSF1	YP_009207834.2	putative tail sheath	2.3e-63
NODE_19_length_178231_cov_1058.191401	203	Ralstonia phage RSL2	YP_009212876.1	hypothetical protein	2.3e-63
NODE_19_length_178231_cov_1058.191401	203	Erwinia phage vB_EamM_ChrisDB	YP_009292966.1	putative tail sheath protein	3.6e-48
NODE_19_length_178231_cov_1058.191401	203	Pseudomonas phage 201phi2-1	YP_001956756.1	tail sheath	5.3e-44
NODE_19_length_178231_cov_1058.191401	205	Pseudomonas phage MP1412	YP_006561069.1	endolysin	2.6e-35
NODE_19_length_178231_cov_1058.191401	205	Pseudomonas phage PAE1	YP_009215706.1	putative endolysin	1.3e-34
NODE_19_length_178231_cov_1058.191401	205	Pseudomonas virus M6	YP_001294531.1	hypothetical protein ORF023	1.7e-34
NODE_19_length_178231_cov_1058.191401	205	Pseudomonas virus Yua	YP_001595885.1	putative bacteriophage lysis protein	2.2e-34
NODE_19_length_178231_cov_1058.191401	205	Yersinia phage phiR1-37	YP_004934523.1	putative bacteriophage lysis protein	1.2e-19
NODE_19_length_178231_cov_1058.191401	210	Pseudomonas phage PhiPA3	YP_009217089.1	hypothetical protein	1.3e-116
NODE_19_length_178231_cov_1058.191401	210	Pseudomonas virus phiKZ	NP_803591.1	ORF025	3e-113
NODE_19_length_178231_cov_1058.191401	210	Pseudomonas phage 201phi2-1	YP_001956731.1	terminase large subunit	3.7e-111
NODE_19_length_178231_cov_1058.191401	210	Ralstonia phage RSF1	YP_009207830.1	hypothetical protein	2.7e-109
NODE_19_length_178231_cov_1058.191401	210	Ralstonia phage RSL2	YP_009212872.1	hypothetical protein	3.5e-109
NODE_222_length_60799_cov_267.068122	1	Vibrio virus VpV262	NP_640280.1	DNA polymerase	9e-22
NODE_222_length_60799_cov_267.068122	1	Puniceispirillum phage HMO-2011	YP_008320274.1	DNA polymerase I	2.7e-10
NODE_222_length_60799_cov_267.068122	7	Mycobacterium phage Zaka	YP_008859155.1	RNA ligase	3.1e-35
NODE_222_length_60799_cov_267.068122	7	Mycobacterium phage CloudWang3	YP_008856818.1	RNA ligase	9.1e-35
NODE_222_length_60799_cov_267.068122	7	Mycobacterium phage Artemis2UCLA	YP_008858472.1	RNA ligase	9.1e-35
NODE_222_length_60799_cov_267.068122	7	Mycobacterium phage VohminGhazi	YP_009224170.1	RNA ligase	9.1e-35
NODE_222_length_60799_cov_267.068122	10	Synechococcus phage S-CRM01	YP_004508664.1	hypothetical protein SCRM01_231	5.7e-16
NODE_222_length_60799_cov_267.068122	13	Mycobacterium phage Gaia	YP_009124831.1	hypothetical protein PBI_GAIA_89	3.1e-80
NODE_222_length_60799_cov_267.068122	13	Thermus virus P74-26	YP_001467983.1	ribonucleoside-triphosphate reductase	7.7e-63
NODE_222_length_60799_cov_267.068122	13	Thermus virus P23-45	YP_001467866.1	ribonucleoside-triphosphate reductase	1.3e-62
NODE_222_length_60799_cov_267.068122	13	Puniceispirillum phage HMO-2011	YP_008320280.1	adenosylcobalamin-dependent ribonucleoside-triphosphate reductase	2.8e-49
NODE_222_length_60799_cov_267.068122	13	Pseudomonas phage NP1	YP_009285879.1	ribonucleotide reductase of class II	2.8e-49
NODE_222_length_60799_cov_267.068122	13	Mycobacterium virus Alma	YP_009014916.1	ribonucleotide reductase	6.3e-49
NODE_222_length_60799_cov_267.068122	13	Mycobacterium virus D29	NP_046865.1	gp50	1.1e-48
NODE_222_length_60799_cov_267.068122	13	Mycobacterium phage Catalina	YP_009301874.1	ribonucleotide reductase	4.1e-48
NODE_222_length_60799_cov_267.068122	13	Mycobacterium phage BTCU-1	YP_008126140.1	ribonucleotide reductase	7e-48
NODE_222_length_60799_cov_267.068122	22	Pseudoalteromonas phage RIO-1	YP_008051094.1	5'-3' exonuclease	1.9e-30
NODE_222_length_60799_cov_267.068122	22	Cronobacter phage vB_CsaP_GAP52	YP_006987689.1	5'-3' exonuclease	1e-28
NODE_222_length_60799_cov_267.068122	22	Salmonella phage 7-11	YP_004782420.1	5'-3' exonuclease	1.4e-28
NODE_222_length_60799_cov_267.068122	22	Citrobacter phage CVT22	YP_009168419.1	putative exonuclease	3e-28
NODE_222_length_60799_cov_267.068122	22	Pseudomonas phage vB_PaeP_C2-10_Ab22	YP_009125611.1	putative 5'-3' exonuclease	2.2e-23
NODE_222_length_60799_cov_267.068122	22	Pseudomonas phage DL54	YP_009209346.1	DNA polymerase I	3.8e-23
NODE_222_length_60799_cov_267.068122	22	Escherichia phage ECBP2	YP_006908879.1	exonuclease	8.5e-23
NODE_222_length_60799_cov_267.068122	22	Pseudomonas phage TL	YP_009007830.1	5'-3'-exonuclease	8.5e-23
NODE_222_length_60799_cov_267.068122	22	Pseudomonas virus LUZ24	YP_001671914.1	5'-3' exonuclease	1.1e-22
NODE_222_length_60799_cov_267.068122	22	Pseudomonas phage tf	YP_006382503.1	5'-3' exonuclease	1.4e-22
NODE_222_length_60799_cov_267.068122	22	Pseudomonas phage phiIBB-PAA2	YP_008857843.1	5'-3' exonuclease	1.9e-22
NODE_222_length_60799_cov_267.068122	28	Delftia phage IME-DE1	YP_009191814.1	endonuclease	1.9e-22
NODE_222_length_60799_cov_267.068122	28	Vibrio phage N4	YP_003347925.1	endonuclease	3.5e-21
NODE_222_length_60799_cov_267.068122	28	Vibrio phage ICP3	YP_004251274.1	endonuclease	3.5e-21
NODE_222_length_60799_cov_267.068122	28	Vibriophage VP4	YP_249585.1	Endonuclease	3.5e-21
NODE_222_length_60799_cov_267.068122	28	Ralstonia phage RSB2	YP_009017747.1	endonuclease-like protein	4.6e-21
NODE_222_length_60799_cov_267.068122	28	Pelagibacter phage HTVC019P	YP_007517821.1	endodeoxyribonuclease I	7.8e-21
NODE_222_length_60799_cov_267.068122	28	Synechococcus phage S-CBP2	YP_009103125.1	endonuclease	1e-20
NODE_222_length_60799_cov_267.068122	28	Synechococcus phage S-CBP3	YP_009103517.1	endonuclease	2.3e-20
NODE_222_length_60799_cov_267.068122	28	Morganella phage MmP1	YP_002048641.1	endonuclease I	3e-20
NODE_222_length_60799_cov_267.068122	28	Mesorhizobium phage vB_MloP_Lo5R7ANS	YP_009100071.1	putative endonuclease I	3e-20
NODE_222_length_60799_cov_267.068122	28	Synechococcus phage S-CBP4	YP_009103783.1	endonuclease	5.1e-20
NODE_222_length_60799_cov_267.068122	28	Synechococcus phage S-CBP1	YP_009103176.1	endonuclease	6.6e-20
NODE_222_length_60799_cov_267.068122	28	Morganella phage vB_MmoP_MP2	YP_009291545.1	endonuclease I	8.6e-20
NODE_222_length_60799_cov_267.068122	28	Citrobacter phage CR8	YP_009004174.1	predicted endonuclease	1.1e-19
NODE_222_length_60799_cov_267.068122	28	Enterobacter phage phiEap-1	YP_009196353.1	endonuclease I	1.5e-19
NODE_222_length_60799_cov_267.068122	28	Yersinia phage phiYeO3-12	NP_052083.1	endonuclease	1.9e-19
NODE_222_length_60799_cov_267.068122	28	Salmonella phage phiSG-JL2	YP_001949761.1	gp3	1.9e-19
NODE_222_length_60799_cov_267.068122	28	Synechococcus virus P60	YP_009173799.1	endonuclease	1.9e-19
NODE_222_length_60799_cov_267.068122	28	Citrobacter phage phiCFP-1	YP_009205666.1	endonuclease	1.9e-19
NODE_222_length_60799_cov_267.068122	28	Enterobacter phage E-2	YP_009226198.1	endonuclease	1.9e-19
NODE_222_length_60799_cov_267.068122	28	Citrobacter phage SH2	YP_009289310.1	endonuclease	2.5e-19
NODE_222_length_60799_cov_267.068122	29	Pseudomonas phage NP1	YP_009285873.1	hypothetical protein	5e-07
NODE_222_length_60799_cov_267.068122	29	Pseudomonas phage vB_Pae-Kakheti25	YP_006299893.1	hypothetical protein KAK25_00029	1.4e-06
NODE_222_length_60799_cov_267.068122	29	Stenotrophomonas phage vB_SmaS-DLP_2	YP_009219186.1	hypothetical protein	1.4e-06
NODE_222_length_60799_cov_267.068122	29	Pseudomonas phage 73	YP_001293435.1	hypothetical protein ORF028	1.9e-06
NODE_222_length_60799_cov_267.068122	30	Ralstonia phage RSB1	YP_002213711.1	hypothetical protein RSB1_gp22	4.7e-48
NODE_222_length_60799_cov_267.068122	30	Burkholderia phage JG068	YP_008853863.1	DNA exonuclease	1.5e-46
NODE_222_length_60799_cov_267.068122	30	Pseudoalteromonas phage RIO-1	YP_008051101.1	3'-5' exonuclease	2e-46
NODE_222_length_60799_cov_267.068122	30	Pseudomonas phage O4	YP_009304511.1	putative 3'-5' exonuclease	4.4e-46
NODE_222_length_60799_cov_267.068122	30	Pseudomonas phage PA11	YP_001294614.1	hypothetical protein ORF021	1.7e-45
NODE_222_length_60799_cov_267.068122	30	Pseudomonas phage LKA1	YP_001522875.1	hypothetical protein AV952_gp35	1.8e-44
NODE_222_length_60799_cov_267.068122	30	Ralstonia phage RSB3	YP_008853917.1	hypothetical protein	9.1e-44
NODE_222_length_60799_cov_267.068122	30	Ralstonia phage RSJ2	YP_009216560.1	hypothetical protein	6.5e-42
NODE_222_length_60799_cov_267.068122	30	Salinivibrio phage CW02	YP_007010541.1	3'-5' exonuclease	7.2e-41
NODE_222_length_60799_cov_267.068122	30	Ralstonia phage RSJ5	YP_009218114.1	hypothetical protein	1.2e-40
NODE_222_length_60799_cov_267.068122	30	Pseudomonas phage LUZ19	YP_001671968.1	hypothetical protein PPLUZ19_gp24	1.4e-39
NODE_222_length_60799_cov_267.068122	30	Pseudomonas phage phikF77	YP_002727846.1	hypothetical protein PPphikF77_gp27	1.4e-39
NODE_222_length_60799_cov_267.068122	30	Pseudomonas phage MPK7	YP_008431335.1	hypothetical protein MPK7_27	1.4e-39
NODE_222_length_60799_cov_267.068122	30	Pseudomonas phage MPK6	YP_008766792.1	hypothetical protein MPK6_24	1.4e-39
NODE_222_length_60799_cov_267.068122	30	Pseudomonas phage vB_PaeP_PPA-ABTNL	YP_009151829.1	hypothetical protein ABTNL_29	1.4e-39
NODE_222_length_60799_cov_267.068122	30	Pseudomonas phage DL62	YP_009201884.1	exonuclease	1.4e-39
NODE_222_length_60799_cov_267.068122	30	Pseudomonas phage vB_PaeP_PAO1_Ab05	YP_009125726.1	putative exonuclease	3e-39
NODE_222_length_60799_cov_267.068122	35	Xanthomonas virus Xp10	NP_858998.1	putative peptidase of the HslV family	7.5e-06
NODE_222_length_60799_cov_267.068122	50	Bacillus phage BM5	YP_009223159.1	major capsid protein	1.6e-16
NODE_222_length_60799_cov_267.068122	50	Bacillus phage Pascal	YP_009151474.1	capsid protein	2.6e-14
NODE_222_length_60799_cov_267.068122	50	Bacillus phage Page	YP_008770513.1	hypothetical protein Page_6	1.7e-13
NODE_222_length_60799_cov_267.068122	50	Bacillus phage Pony	YP_008771324.1	hypothetical protein Pony_6	2.9e-13
NODE_222_length_60799_cov_267.068122	50	Bacillus phage Pookie	YP_009152805.1	capsid protein	2.9e-13
NODE_222_length_60799_cov_267.068122	50	Bacillus phage Pavlov	YP_009197475.1	hypothetical protein CPT_Pavlov6	2.9e-13
NODE_222_length_60799_cov_267.068122	50	Bacillus phage Palmer	YP_009210041.1	capsid protein	2.9e-13
NODE_222_length_60799_cov_267.068122	50	Salmonella phage FSL SP-058	YP_008239469.1	major coat protein	1.3e-10
NODE_222_length_60799_cov_267.068122	50	Salmonella phage FSL SP-076	YP_008240197.1	major coat protein	2.3e-10
NODE_222_length_60799_cov_267.068122	50	Dinoroseobacter phage DFL12phi1	YP_009043782.1	hypothetical protein DFL12P1_0016	1.8e-07
NODE_222_length_60799_cov_267.068122	50	Sulfitobacter phage EE36phi1	YP_002898994.1	major coat protein	3.1e-07
NODE_222_length_60799_cov_267.068122	50	Silicibacter phage DSS3phi2	YP_002899076.1	major coat protein	3.1e-07
NODE_222_length_60799_cov_267.068122	50	Enterobacter phage EcP1	YP_007003179.1	major coat protein	2e-06
NODE_222_length_60799_cov_267.068122	53	Puniceispirillum phage HMO-2011	YP_008320313.1	putative portal protein	3.6e-43
NODE_222_length_60799_cov_267.068122	53	Vibrio phage CHOED	YP_009021755.1	portal protein	6.8e-34
NODE_222_length_60799_cov_267.068122	54	Marinomonas phage P12026	YP_006560281.1	hypothetical protein P12026_43	4e-25
NODE_222_length_60799_cov_267.068122	54	Cronobacter phage vB_CsaM_GAP32	YP_006987605.1	HNH endonuclease	1.2e-24
NODE_222_length_60799_cov_267.068122	54	Escherichia phage HY02	YP_009204996.1	putative HNH endonuclease	5.8e-24
NODE_222_length_60799_cov_267.068122	54	Xanthomonas virus Xp10	NP_858964.1	endonuclease of the HNH family	9.9e-24
NODE_222_length_60799_cov_267.068122	54	Escherichia phage EB49	YP_009018673.1	gp59	8.3e-23
NODE_222_length_60799_cov_267.068122	54	Salmonella phage IME207	YP_009322781.1	homing endonuclease	8.3e-23
NODE_222_length_60799_cov_267.068122	54	Xanthomonas virus CP1	YP_007238116.1	hypothetical protein	7.1e-22
NODE_222_length_60799_cov_267.068122	54	Escherichia phage SUSP1	YP_009199435.1	putative homing endonuclease	9.2e-22
NODE_222_length_60799_cov_267.068122	54	Escherichia phage SUSP2	YP_009211081.1	putative homing endonuclease	9.2e-22
NODE_222_length_60799_cov_267.068122	54	Idiomarinaceae phage 1N2-2	YP_009100918.1	putative H-N-H endonuclease	2.7e-21
NODE_222_length_60799_cov_267.068122	54	Xanthomonas virus OP1	YP_453589.1	HNH endonuclease family protein	7.8e-21
NODE_222_length_60799_cov_267.068122	54	Xanthomonas virus Xp10	NP_858997.1	endonuclease of the HNH family with predicted DNA-binding module in the C-terminus	1e-20
NODE_222_length_60799_cov_267.068122	54	Xanthomonas virus Xp10	NP_859005.1	endonuclease of the HNH family with predicted DNA-binding module at C-terminus	1e-20
NODE_222_length_60799_cov_267.068122	54	Pseudomonas phage PS-1	YP_009222846.1	endonuclease	3e-20
NODE_222_length_60799_cov_267.068122	54	Enterobacteria phage HK629	YP_007111836.1	HNH endonuclease	8.6e-20
NODE_222_length_60799_cov_267.068122	54	Salmonella phage 64795_sal3	YP_009322240.1	hypothetical protein	8.6e-20
NODE_222_length_60799_cov_267.068122	54	Stx2-converting phage 1717	YP_002274239.1	putative HNH endonuclease	1.5e-19
NODE_222_length_60799_cov_267.068122	54	Escherichia virus T1	YP_003881.1	putative HNH endonuclease	1.9e-19
NODE_222_length_60799_cov_267.068122	54	Xanthomonas virus Xop411	YP_001285722.1	p55.1	2.5e-19
NODE_222_length_60799_cov_267.068122	54	Pseudomonas phage YMC11/07/P54_PAE_BP	YP_009273710.1	hypothetical protein PAEP54_00280	4.3e-19
NODE_222_length_60799_cov_267.068122	54	Xanthomonas virus Xop411	YP_001285711.1	p42.1	7.3e-19
NODE_222_length_60799_cov_267.068122	54	Sinorhizobium phage phiM12	YP_009143146.1	HNH endonuclease	7.3e-19
NODE_222_length_60799_cov_267.068122	54	Enterobacter phage phiEap-2	YP_009191397.1	hypothetical protein ABY59_0200052	9.6e-19
NODE_222_length_60799_cov_267.068122	55	Pseudomonas virus PaP3	NP_775255.1	terminase	2.7e-76
NODE_222_length_60799_cov_267.068122	55	Pseudomonas phage vB_PaeP_p2-10_Or1	YP_007183211.1	terminase	2.7e-76
NODE_222_length_60799_cov_267.068122	55	Pseudomonas phage PhiCHU	YP_009210854.1	terminase large subunit	2.7e-76
NODE_222_length_60799_cov_267.068122	55	Pseudomonas virus LUZ24	YP_001671939.1	terminase large subunit	1.3e-75
NODE_222_length_60799_cov_267.068122	55	Pseudomonas phage phiIBB-PAA2	YP_008857867.1	terminase large subunit	1.3e-75
NODE_222_length_60799_cov_267.068122	55	Pseudomonas phage TL	YP_009007855.1	terminase large subunit	1.3e-75
NODE_222_length_60799_cov_267.068122	55	Pseudomonas phage vB_PaeP_C2-10_Ab22	YP_009125637.1	putative terminase, large subunit	1.7e-75
NODE_222_length_60799_cov_267.068122	55	Pseudomonas phage DL54	YP_009209321.1	terminase large subunit	1.7e-75
NODE_222_length_60799_cov_267.068122	55	Pseudomonas phage UFV-P2	YP_006907045.1	terminase large subunit	3.1e-72
NODE_222_length_60799_cov_267.068122	55	Pseudomonas phage tf	YP_006382528.1	terminase large subunit	1.3e-70
NODE_222_length_60799_cov_267.068122	55	Xylella phage Xfas53	YP_003344921.1	TerL	3.5e-68
NODE_222_length_60799_cov_267.068122	55	Ralstonia phage RSK1	YP_008853786.1	putative phage terminase large subunit	1.5e-66
NODE_222_length_60799_cov_267.068122	55	Cronobacter phage vB_CsaP_GAP52	YP_006987652.1	terminase large subunit	1.5e-63
NODE_222_length_60799_cov_267.068122	55	Salmonella phage 7-11	YP_004782379.1	terminase large subunit	2.4e-61
NODE_222_length_60799_cov_267.068122	55	Escherichia phage ECBP2	YP_006908856.1	hypothetical protein ECBP2_0005	1.6e-60
NODE_222_length_60799_cov_267.068122	57	Idiomarinaceae phage Phi1M2-2	YP_009104271.1	putative lysozyme	4.4e-19
NODE_222_length_60799_cov_267.068122	57	Puniceispirillum phage HMO-2011	YP_008320318.1	phage lysozyme	7e-17
NODE_222_length_60799_cov_267.068122	57	Pseudoalteromonas phage Pq0	YP_009226091.1	lysozyme	4.6e-16
NODE_222_length_60799_cov_267.068122	57	Enterobacteria phage RB69	NP_861818.1	e Lysozyme murein hydrolase	6.6e-15
NODE_222_length_60799_cov_267.068122	57	Escherichia phage vB_EcoM_JS09	YP_009037377.1	e lysozyme murein hydrolase	6.6e-15
NODE_222_length_60799_cov_267.068122	57	Escherichia phage Av-05	YP_009111252.1	lysozyme murein hydrolase	6.6e-15
NODE_222_length_60799_cov_267.068122	57	Escherichia phage APCEc01	YP_009225136.1	lysozyme murein hydrolase	6.6e-15
NODE_222_length_60799_cov_267.068122	57	Shigella phage SHSML-52-1	YP_009289164.1	lysozyme	6.6e-15
NODE_222_length_60799_cov_267.068122	57	Shigella phage Shf125875	YP_009100664.1	endolysin	8.6e-15
NODE_222_length_60799_cov_267.068122	57	Escherichia phage ime09	YP_007004505.1	phage baseplate hub	1.9e-14
NODE_222_length_60799_cov_267.068122	57	Escherichia phage slur14	YP_009180628.1	Phage lysozyme	1.9e-14
NODE_222_length_60799_cov_267.068122	57	Escherichia phage slur07	YP_009197328.1	Phage lysozyme	1.9e-14
NODE_222_length_60799_cov_267.068122	57	Escherichia phage vB_EcoM-UFV13	YP_009290395.1	baseplate hub + tail lysozyme	1.9e-14
NODE_222_length_60799_cov_267.068122	57	Escherichia phage vB_EcoM_PhAPEC2	YP_009056707.1	T4-like lysozyme	2.5e-14
NODE_222_length_60799_cov_267.068122	57	Escherichia phage UFV-AREG1	YP_009281462.1	baseplate hub and tail lysozyme	7.3e-14
NODE_222_length_60799_cov_267.068122	57	Escherichia virus RB14	YP_002854463.1	soluble lysozyme	9.5e-14
NODE_222_length_60799_cov_267.068122	57	Shigella phage SHFML-26	YP_009279119.1	baseplate hub + tail lysozyme	9.5e-14
NODE_222_length_60799_cov_267.068122	57	Enterobacteria phage RB51	YP_002854084.1	soluble lysozyme	1.6e-13
NODE_222_length_60799_cov_267.068122	57	Escherichia phage vB_EcoM_ACG-C40	YP_006986678.1	lysozyme murein hydrolase e	1.6e-13
NODE_222_length_60799_cov_267.068122	57	Escherichia phage wV7	YP_007004870.1	lysozyme	1.6e-13
NODE_222_length_60799_cov_267.068122	57	Escherichia phage vB_EcoM_112	YP_009030733.1	soluble lysozyme	1.6e-13
NODE_222_length_60799_cov_267.068122	59	Cyanophage S-TIM5	YP_007006111.1	virion structural protein	2.1e-05
NODE_222_length_60799_cov_267.068122	75	Synechococcus phage S-CBS4	YP_005098303.1	unnamed protein product	2.2e-30
NODE_222_length_60799_cov_267.068122	75	Caulobacter phage CcrColossus	YP_006988447.1	putative protein metallo-phosphoesterase	1.9e-29
NODE_222_length_60799_cov_267.068122	75	Caulobacter phage Cr30	YP_009099024.1	hypothetical protein	1.6e-28
NODE_222_length_60799_cov_267.068122	75	Bacillus phage Shbh1	YP_009275185.1	metallophosphoesterase-like protein	1.4e-21
NODE_222_length_60799_cov_267.068122	75	Bacillus phage BigBertha	YP_008771136.1	metallophosphoesterase protein	4.2e-21
NODE_222_length_60799_cov_267.068122	75	Cellulophaga phage phi14:2	YP_008242287.1	metallophosphatase	1.6e-20
NODE_222_length_60799_cov_267.068122	75	Enterococcus phage ECP3	YP_009147158.1	putative phosphoesterase	1.6e-20
NODE_222_length_60799_cov_267.068122	75	Sinorhizobium phage phiM12	YP_009143285.1	metallophosphoesterase	2.7e-20
NODE_222_length_60799_cov_267.068122	75	Sinorhizobium phage phiN3	YP_009212633.1	metallophosphoesterase	3.5e-20
NODE_222_length_60799_cov_267.068122	75	Enterococcus phage EFLK1	YP_009219710.1	putative metallo-dependent phosphatase1	3.5e-20
NODE_222_length_60799_cov_267.068122	83	Escherichia virus N4	YP_950502.1	gp24	3e-14
NODE_222_length_60799_cov_267.068122	83	Bacillus virus G	YP_009015858.1	gp566	9e-11
NODE_222_length_60799_cov_267.068122	83	Cyanophage S-TIM5	YP_007006166.1	MoxR-like ATPase	6e-07
NODE_222_length_60799_cov_267.068122	86	Escherichia phage PBECO 4	YP_009150323.1	putative HNH endonuclease	1.2e-11
NODE_222_length_60799_cov_267.068122	86	Pseudoalteromonas phage pYD6-A	YP_007674261.1	hypothetical protein PYDG_00052	2.6e-11
NODE_222_length_60799_cov_267.068122	86	Escherichia phage 121Q	YP_009102151.1	Zn-dependent hydrolase	4.5e-11
NODE_222_length_60799_cov_267.068122	86	Acinetobacter phage Presley	YP_009007601.1	hypothetical protein Presley_33	7.7e-11
NODE_222_length_60799_cov_267.068122	86	Bacillus virus G	YP_009015868.1	gp576	1e-10
NODE_222_length_60799_cov_267.068122	86	Enterobacteria phage vB_KleM-RaK2	YP_007007209.1	gp25-like protein	1.7e-10
NODE_222_length_60799_cov_267.068122	86	Klebsiella phage K64-1	YP_009153147.1	gp25-like protein	1.7e-10
NODE_222_length_60799_cov_267.068122	86	Vibrio phage JA-1	YP_008126799.1	metallopeptidase domain protein	5.5e-09
NODE_222_length_60799_cov_267.068122	86	Vibrio phage phi 1	YP_009198572.1	metallopeptidase domain protein	5.5e-09
NODE_222_length_60799_cov_267.068122	86	Vibrio phage VBP47	YP_007674115.1	hypothetical protein VPNG_00020	4.7e-08
NODE_222_length_60799_cov_267.068122	86	Vibrio phage VBP32	YP_007676599.1	hypothetical protein VPMG_00109	4.7e-08
NODE_222_length_60799_cov_267.068122	86	Pseudomonas phage LIT1	YP_003358432.1	N4 gp25-like protein	1.2e-06
NODE_222_length_60799_cov_267.068122	86	Pseudomonas phage YH30	YP_009226169.1	hypothetical protein YH30_73	1.2e-06
NODE_222_length_60799_cov_267.068122	86	Pseudomonas phage vB_PaeP_MAG4	YP_009290571.1	hypothetical protein vB_PaeP_fi6_037	1.2e-06
NODE_222_length_60799_cov_267.068122	86	Pseudomonas phage vB_PaeP_C2-10_Ab09	YP_009031809.1	N4 gp25-like protein	1.5e-06
NODE_222_length_60799_cov_267.068122	86	Pseudomonas phage PEV2	YP_009286257.1	putative metallopeptidase	1.5e-06
NODE_222_length_60799_cov_267.068122	86	Escherichia phage Pollock	YP_009152135.1	metallopeptidase	2e-06
NODE_222_length_60799_cov_267.068122	86	Pseudomonas phage Pa2	YP_009148215.1	hypothetical protein	2.6e-06
NODE_222_length_60799_cov_267.068122	86	Pseudomonas phage DL64	YP_009206260.1	hypothetical protein	2.6e-06
NODE_222_length_60799_cov_267.068122	86	Cronobacter phage vB_CsaM_GAP32	YP_006987316.1	hypothetical protein GAP32_211	3.3e-06
NODE_222_length_60799_cov_267.068122	89	Puniceispirillum phage HMO-2011	YP_008320272.1	DNA primase	3.1e-07
NODE_222_length_60799_cov_267.068122	99	Puniceispirillum phage HMO-2011	YP_008320273.1	replicative DNA helicase	1.3e-12
NODE_222_length_60799_cov_267.068122	99	Xanthomonas virus CP1	YP_007238111.1	hypothetical protein	8e-10
NODE_222_length_60799_cov_267.068122	99	Xylella phage Prado	YP_008859399.1	DNA helicase	5.3e-06
NODE_222_length_60799_cov_267.068122	107	Vibrio virus VpV262	NP_640280.1	DNA polymerase	1.8e-46
NODE_222_length_60799_cov_267.068122	107	Puniceispirillum phage HMO-2011	YP_008320274.1	DNA polymerase I	5.9e-10
NODE_222_length_60799_cov_267.068122	107	Mycobacterium phage vB_MapS_FF47	YP_007869969.1	DNA polymerase I	6.5e-09
NODE_222_length_60799_cov_267.068122	107	Mycobacterium phage Muddy	YP_008408930.1	DNA polymerase I	8.5e-09
NODE_222_length_60799_cov_267.068122	107	Salmonella phage FSL SP-058	YP_008239451.1	DNA polymerase	2.5e-08
NODE_222_length_60799_cov_267.068122	107	Salmonella phage FSL SP-076	YP_008240179.1	DNA polymerase	2.5e-08
NODE_222_length_60799_cov_267.068122	107	Enterococcus phage EFDG1	YP_009218375.1	putative DNA polymerase	3.2e-08
NODE_222_length_60799_cov_267.068122	107	Mycobacterium phage Severus	YP_008051811.1	DNA polymerase	5.5e-08
NODE_222_length_60799_cov_267.068122	107	Mycobacterium phage Trike	YP_009124961.1	DNA polymerase	5.5e-08
NODE_222_length_60799_cov_267.068122	107	Delftia phage RG-2014	YP_009148414.1	DNA polymerase	4.7e-07
NODE_222_length_60799_cov_267.068122	107	Mycobacterium virus Peaches	YP_003358748.1	DNA polymerase I	1e-06
NODE_222_length_60799_cov_267.068122	107	Mycobacterium phage BellusTerra	YP_009005604.1	DNA polymerase I	1e-06
NODE_222_length_60799_cov_267.068122	107	Mycobacterium phage Iracema64	YP_009190905.1	DNA polymerase I	1e-06
NODE_222_length_60799_cov_267.068122	107	Mycobacterium phage Obama12	YP_009007238.1	DNA polymerase	2.3e-06
NODE_222_length_60799_cov_267.068122	107	Mycobacterium phage HINdeR	YP_008051893.1	DNA polymerase I	3e-06
NODE_222_length_60799_cov_267.068122	107	Mycobacterium phage Nyxis	YP_009005884.1	DNA polymerase	3e-06
NODE_222_length_60799_cov_267.068122	107	Mycobacterium phage Kampy	YP_009031905.1	DNA polymerase	3e-06
NODE_222_length_60799_cov_267.068122	107	Escherichia phage Pollock	YP_009152145.1	DNA polymerase	8.8e-06
NODE_288_length_52709_cov_56.930471	2	Bacillus phage AR9	YP_009283029.1	virion protein	4.7e-21
NODE_288_length_52709_cov_56.930471	2	Yersinia phage phiR1-37	YP_004934382.1	g148	3.8e-07
NODE_288_length_52709_cov_56.930471	2	Pseudomonas phage OBP	YP_004958189.1	unnamed protein product	1.5e-06
NODE_288_length_52709_cov_56.930471	4	Bacillus phage AR9	YP_009283031.1	virion protein	1.3e-05
NODE_288_length_52709_cov_56.930471	5	Bacillus phage AR9	YP_009283032.1	portal vertex protein	2.8e-45
NODE_288_length_52709_cov_56.930471	7	Bacillus phage AR9	YP_009283036.1	DNA polymerase	1.4e-64
NODE_288_length_52709_cov_56.930471	7	Yersinia phage phiR1-37	YP_004934404.1	B-family DNA-polymerase	2.9e-46
NODE_288_length_52709_cov_56.930471	7	Vibrio phage henriette 12B8	YP_007877999.1	DNA polymerase	1e-19
NODE_288_length_52709_cov_56.930471	10	Yersinia phage phiR1-37	YP_004934295.1	g061	4.2e-27
NODE_288_length_52709_cov_56.930471	10	Bacillus phage AR9	YP_009283043.1	SbcC ATPase	7.2e-27
NODE_288_length_52709_cov_56.930471	13	Pseudomonas phage EL	YP_418234.1	putative thymidylate kinase	6.9e-15
NODE_288_length_52709_cov_56.930471	13	Erwinia phage Ea35-70	YP_009005103.1	thymidylate kinase	3e-10
NODE_288_length_52709_cov_56.930471	13	Erwinia phage PhiEaH1	YP_009010254.1	thymidylate kinase	8.7e-10
NODE_288_length_52709_cov_56.930471	13	Pseudomonas phage PhiPA3	YP_009217302.1	thymidylate kinase	1.3e-08
NODE_288_length_52709_cov_56.930471	13	Pseudomonas phage PaBG	YP_008433419.1	thymidylate kinase	3.1e-07
NODE_288_length_52709_cov_56.930471	13	Halovirus HCTV-5	YP_008059135.1	TMP kinase	9.9e-06
NODE_288_length_52709_cov_56.930471	13	Pseudomonas phage 201phi2-1	YP_001957008.1	thymidylate kinase	1.3e-05
NODE_288_length_52709_cov_56.930471	13	Vibrio phage vB_VpaS_MAR10	YP_007111922.1	putative thymidylate kinase	1.7e-05
NODE_288_length_52709_cov_56.930471	20	Bacillus phage AR9	YP_009283009.1	DNA-directed RNA polymerase beta subunit	2.8e-32
NODE_288_length_52709_cov_56.930471	20	Yersinia phage phiR1-37	YP_004934428.1	g194	8.6e-21
NODE_288_length_52709_cov_56.930471	23	Bacillus phage AR9	YP_009282999.1	NAD-dependent DNA-ligase	1.3e-64
NODE_288_length_52709_cov_56.930471	23	Ralstonia phage RSL2	YP_009212944.1	hypothetical protein	3.6e-22
NODE_288_length_52709_cov_56.930471	23	Ralstonia phage RSF1	YP_009207909.1	putative DNA ligase	8e-22
NODE_288_length_52709_cov_56.930471	23	Pseudomonas phage PhiPA3	YP_009217336.1	putative DNA ligase	4e-21
NODE_288_length_52709_cov_56.930471	24	Bacillus phage AR9	YP_009282993.1	DNA-directed RNA polymerase beta subunit	4e-76
NODE_288_length_52709_cov_56.930471	24	Yersinia phage phiR1-37	YP_004934495.1	DNA-directed RNA polymerase beta subunit,C-terminus	8.7e-47
NODE_288_length_52709_cov_56.930471	24	Ralstonia phage RSL2	YP_009213058.1	hypothetical protein	2.5e-25
NODE_288_length_52709_cov_56.930471	24	Halocynthia phage JM-2012	YP_006383437.1	hypothetical protein TSMG0157	1.2e-24
NODE_288_length_52709_cov_56.930471	24	Ralstonia phage RSF1	YP_009208019.2	putative RNA polymerase beta subunit	1.5e-22
NODE_288_length_52709_cov_56.930471	25	Bacillus phage AR9	YP_009282990.1	UvsX-like recombinase	3.4e-72
NODE_288_length_52709_cov_56.930471	25	Yersinia phage phiR1-37	YP_004934484.1	g250	1.6e-32
NODE_288_length_52709_cov_56.930471	25	Prochlorococcus phage P-HM1	YP_004322579.1	UvsX RecA-like protein	2.4e-09
NODE_288_length_52709_cov_56.930471	25	Pseudomonas phage 201phi2-1	YP_001956960.1	hypothetical uvsX	1.6e-08
NODE_288_length_52709_cov_56.930471	25	Bacillus phage Bobb	YP_009056385.1	DNA recombination and repair protein	6.6e-07
NODE_288_length_52709_cov_56.930471	25	Mycobacterium virus CJW1	NP_817564.1	gp117	5.6e-06
NODE_288_length_52709_cov_56.930471	28	Clostridium phage c-st	YP_398538.1	putative N-acetylmuramoyl-L-alanine amidase	2.9e-21
NODE_288_length_52709_cov_56.930471	28	Brevibacillus phage Davies	YP_008858671.1	mannosyl-glycoprotein endo-beta-N-acetylglucosamidase protein	8e-19
NODE_288_length_52709_cov_56.930471	28	Brevibacillus phage Abouo	YP_009220093.1	mannosyl-glycoprotein endo-beta-N-acetylglucosamidase protein	8e-19
NODE_288_length_52709_cov_56.930471	28	Brevibacillus phage Osiris	YP_009215054.1	putative mannosyl-glycoprotein endo-beta-N-acetylglucosamidase	4e-18
NODE_288_length_52709_cov_56.930471	28	Brevibacillus phage Jimmer1	YP_009226348.1	mannosyl-glycoprotein endo-beta-N-acetylglucosamidase	4e-18
NODE_288_length_52709_cov_56.930471	28	Clostridium phage phiCT19406B	YP_009276958.1	N-acetylmuramoyl-L-alanine amidase (endogenous virus)	5.4e-15
NODE_288_length_52709_cov_56.930471	28	Clostridium phage phiCTC2B	YP_009277402.1	N-acetylmuramoyl-L-alanine amidase (endogenous virus)	5.4e-15
NODE_288_length_52709_cov_56.930471	28	Clostridium phage phiCT9441A	YP_009219439.1	glucosaminidase /N-acetylmuramoyl-L-alanine amidase (endogenous virus)	1e-13
NODE_288_length_52709_cov_56.930471	28	Clostridium phage phiCTC2A	YP_009277270.1	N-acetylmuramoyl-L-alanine amidase (endogenous virus)	1e-13
NODE_288_length_52709_cov_56.930471	28	Clostridium phage phiCT19406A	YP_009277337.1	N-acetylmuramoyl-L-alanine amidase (endogenous virus)	1e-13
NODE_288_length_52709_cov_56.930471	28	Streptococcus phage 315.1	NP_795423.1	putative cell wall amidase	8.6e-13
NODE_288_length_52709_cov_56.930471	28	Streptococcus phage 315.2	NP_795485.1	putative cell wall hydrolase	8.6e-13
NODE_288_length_52709_cov_56.930471	28	Streptococcus phage P9	YP_001469230.1	lysin	8.6e-13
NODE_288_length_52709_cov_56.930471	28	Sulfitobacter phage NYA-2014a	YP_009146193.1	peptidoglycan hydrolase	3.3e-12
NODE_288_length_52709_cov_56.930471	28	Bacillus phage Wip1	YP_008433318.1	lysin	7.3e-12
NODE_288_length_52709_cov_56.930471	30	Bacillus phage AR9	YP_009282982.1	hypothetical protein AR9_g078	4.4e-27
NODE_288_length_52709_cov_56.930471	30	Yersinia phage phiR1-37	YP_004934437.1	g203	7.3e-14
NODE_288_length_52709_cov_56.930471	30	Pseudomonas phage PhiPA3	YP_009217251.1	virion structural protein	7.8e-08
NODE_288_length_52709_cov_56.930471	30	Pseudomonas phage 201phi2-1	YP_001956956.1	virion structural protein	1.7e-07
NODE_288_length_52709_cov_56.930471	31	Enterococcus phage EFDG1	YP_009218253.1	exonuclease	3.9e-31
NODE_288_length_52709_cov_56.930471	31	Bacillus phage Eldridge	YP_009274736.1	RNase H	2.1e-29
NODE_288_length_52709_cov_56.930471	31	Bacillus phage Moonbeam	YP_009151588.1	RNaseH	1.4e-28
NODE_288_length_52709_cov_56.930471	31	Bacillus virus G	YP_009015431.1	gp128	6.9e-28
NODE_288_length_52709_cov_56.930471	31	Bacillus phage Mater	YP_009151168.1	RNaseH	2e-27
NODE_288_length_52709_cov_56.930471	31	Bacillus phage AR9	YP_009283035.1	DnaQ-like 3'-5' exonuclease	2e-27
NODE_288_length_52709_cov_56.930471	31	Bacillus phage Bp8p-C	YP_009227066.1	hypothetical protein Bp8pC_159	1.7e-26
NODE_288_length_52709_cov_56.930471	31	Bacillus phage Bobb	YP_009056492.1	hypothetical protein	2.9e-26
NODE_288_length_52709_cov_56.930471	31	Bacillus phage Shbh1	YP_009275261.1	hypothetical protein	6.4e-26
NODE_288_length_52709_cov_56.930471	31	Bacillus phage phiAGATE	YP_007349228.1	hypothetical protein G380_gp188	8.4e-26
NODE_288_length_52709_cov_56.930471	31	Bacillus phage Grass	YP_008771408.1	RNaseH	3e-23
NODE_288_length_52709_cov_56.930471	31	Bacillus phage phiNIT1	YP_008318301.1	hypothetical protein	8.7e-23
NODE_288_length_52709_cov_56.930471	35	Bacillus phage AR9	YP_009282957.1	hypothetical protein AR9_g052	3.4e-29
NODE_288_length_52709_cov_56.930471	36	Brevibacillus phage Abouo	YP_009220136.1	DNA N-6-adenine-methyltransferase	8.2e-47
NODE_288_length_52709_cov_56.930471	36	Bacteriophage Lily	YP_009202267.1	DNA N-6-adenine methyltransferase	2.4e-46
NODE_288_length_52709_cov_56.930471	36	Clostridium phage phiCT19406C	YP_009218050.1	DNA methyltransferase (endogenous virus)	7.2e-43
NODE_288_length_52709_cov_56.930471	36	Staphylococcus phage P954	YP_003169655.1	DNA methyltransferase	1.6e-42
NODE_288_length_52709_cov_56.930471	36	Staphylococcus virus 80	YP_009268664.1	DNA N-6-adenine-methyltransferase	1.6e-42
NODE_288_length_52709_cov_56.930471	36	Staphylococcus virus 88	YP_240726.1	ORF034	6.1e-42
NODE_288_length_52709_cov_56.930471	36	Staphylococcus virus 92	YP_240800.1	ORF032	6.1e-42
NODE_288_length_52709_cov_56.930471	36	Staphylococcus virus 52a	YP_240658.1	ORF032	1.4e-41
NODE_288_length_52709_cov_56.930471	37	Mycobacterium phage Fredward	YP_008767099.1	cytidine deaminase	9.7e-19
NODE_288_length_52709_cov_56.930471	37	Mycobacterium phage Smeadley	YP_009204122.1	cytidine deaminase	9.7e-19
NODE_288_length_52709_cov_56.930471	37	Mycobacterium phage Iracema64	YP_009190895.1	pyrimidine deaminase	1.8e-17
NODE_288_length_52709_cov_56.930471	37	Mycobacterium phage Severus	YP_008051803.1	hypothetical protein PBI_SEVERUS_34	2.4e-17
NODE_288_length_52709_cov_56.930471	37	Mycobacterium phage Trike	YP_009124952.1	cytidine deaminase	2.4e-17
NODE_288_length_52709_cov_56.930471	37	Mycobacterium phage HINdeR	YP_008051887.1	deoxycytidylate deaminase	4.1e-17
NODE_288_length_52709_cov_56.930471	37	Mycobacterium phage RhynO	YP_009010014.1	cytidine deaminase	4.1e-17
NODE_288_length_52709_cov_56.930471	37	Rhodococcus virus RGL3	YP_005086983.1	putative deaminase	1.2e-16
NODE_288_length_52709_cov_56.930471	37	Rhodococcus phage RER2	YP_005087150.1	deaminase	1.2e-16
NODE_288_length_52709_cov_56.930471	37	Rhodococcus phage CosmicSans	YP_009189685.1	deaminase	1.2e-16
NODE_288_length_52709_cov_56.930471	37	Gordonia phage Cozz	YP_009276501.1	nucleoside deaminase	2e-16
NODE_288_length_52709_cov_56.930471	37	Mycobacterium virus Peaches	YP_003358738.1	hypothetical protein PEACHES_35	2.6e-16
NODE_288_length_52709_cov_56.930471	37	Mycobacterium phage Obama12	YP_009007229.1	deoxycytidylate deaminase	4.5e-16
NODE_288_length_52709_cov_56.930471	37	Mycobacterium phage UnionJack	YP_009198805.1	cytidine deaminase	4.5e-16
NODE_288_length_52709_cov_56.930471	37	Mycobacterium phage Chadwick	YP_009207698.1	cytidine deaminase	4.5e-16
NODE_288_length_52709_cov_56.930471	37	Mycobacterium phage LittleCherry	YP_008430690.1	cytidine deaminase	5.9e-16
NODE_288_length_52709_cov_56.930471	37	Mycobacterium phage Conspiracy	YP_008857968.1	cytidine deaminase	5.9e-16
NODE_288_length_52709_cov_56.930471	37	Mycobacterium phage Jovo	YP_008859057.1	cytidine deaminase	5.9e-16
NODE_288_length_52709_cov_56.930471	37	Mycobacterium phage Wile	YP_009014118.1	deoxycytidylate deaminase	5.9e-16
NODE_288_length_52709_cov_56.930471	37	Mycobacterium phage Theia	YP_009214302.1	cytidine deaminase	5.9e-16
NODE_288_length_52709_cov_56.930471	38	Bacillus phage AR9	YP_009282949.1	DNA gyrase subunit A	1.5e-73
NODE_288_length_52709_cov_56.930471	38	Geobacillus virus E3	YP_009223776.1	putative DNA gyrase	2.6e-57
NODE_288_length_52709_cov_56.930471	38	Bacillus virus G	YP_009015557.1	gp254	2.3e-53
NODE_288_length_52709_cov_56.930471	38	Clostridium phage c-st	YP_398530.1	putative DNA gyrase A subunit	7.7e-41
NODE_288_length_52709_cov_56.930471	39	Bacillus phage AR9	YP_009282929.1	DNA gyrase subunit B	2.5e-63
NODE_288_length_52709_cov_56.930471	39	Bacillus virus G	YP_009015555.1	gp252	4.2e-42
NODE_288_length_52709_cov_56.930471	39	Geobacillus virus E3	YP_009223776.1	putative DNA gyrase	1.7e-30
NODE_288_length_52709_cov_56.930471	39	Bacillus phage SP-15	YP_009302468.1	DNA gyrase subunit B	1.7e-30
NODE_288_length_52709_cov_56.930471	46	Bacillus phage AR9	YP_009282921.1	RecD/TraA family helicase	2.9e-44
NODE_288_length_52709_cov_56.930471	46	Ralstonia phage phiRSL1	YP_001950167.1	unnamed protein product	3.9e-33
NODE_288_length_52709_cov_56.930471	46	Sinorhizobium phage phiN3	YP_009212530.1	exodeoxyribonuclease V protein subunit alpha	7.4e-32
NODE_288_length_52709_cov_56.930471	46	Sinorhizobium phage phiM12	YP_009143205.1	putative exodeoxyribonuclease V	2.8e-31
NODE_288_length_52709_cov_56.930471	46	Pseudomonas virus Yua	YP_001595829.1	hypothetical protein	2.4e-30
NODE_288_length_52709_cov_56.930471	46	Pseudomonas phage MP1412	YP_006561013.1	putative exonuclease	2.4e-30
NODE_288_length_52709_cov_56.930471	46	Pseudomonas phage PAE1	YP_009215728.1	putative exonuclease	2.4e-30
NODE_288_length_52709_cov_56.930471	46	Pseudomonas virus M6	YP_001294553.1	hypothetical protein ORF045	1.2e-29
NODE_288_length_52709_cov_56.930471	51	Bacillus phage AR9	YP_009282912.1	DnaB-like replicative helicase	5.2e-74
NODE_288_length_52709_cov_56.930471	51	Yersinia phage phiR1-37	YP_004934571.1	g337	6.2e-27
NODE_288_length_52709_cov_56.930471	56	Bacillus phage BCP8-2	YP_009149732.1	putative structural protein	1e-13
NODE_288_length_52709_cov_56.930471	56	Bacillus phage Bcp1	YP_009031421.1	putative structural protein	1.8e-13
NODE_288_length_52709_cov_56.930471	56	Bacillus phage JBP901	YP_009149170.1	putative structural protein	1.8e-13
NODE_288_length_52709_cov_56.930471	56	Bacillus phage Deep Blue	YP_009285449.1	hypothetical protein Blue_137	3.9e-13
NODE_288_length_52709_cov_56.930471	56	Bacillus phage BCP78	YP_006907992.1	hypothetical protein BCP78_0157	5.1e-13
NODE_288_length_52709_cov_56.930471	56	Bacillus phage vB_BceM_Bc431v3	YP_007677065.1	putative structural protein	6.7e-13
NODE_288_length_52709_cov_56.930471	56	Bacillus phage TsarBomba	YP_009206956.1	hypothetical protein TSARBOMBA_141	1.1e-12
NODE_288_length_52709_cov_56.930471	56	Bacillus phage Mater	YP_009151073.1	hypothetical protein CPT_Mater114	1.1e-10
NODE_288_length_52709_cov_56.930471	56	Bacillus phage Shbh1	YP_009275228.1	hypothetical protein	2.2e-08
NODE_288_length_52709_cov_56.930471	56	Bacillus phage B4	YP_006908414.1	hypothetical protein BCB4_0185	2.9e-08
NODE_288_length_52709_cov_56.930471	56	Bacillus phage Spock	YP_008770384.1	hypothetical protein Spock_160	3.8e-08
NODE_288_length_52709_cov_56.930471	56	Bacillus phage Troll	YP_008430949.1	hypothetical protein TROLL_165	1.9e-07
NODE_288_length_52709_cov_56.930471	56	Bacillus phage BigBertha	YP_008771186.1	hypothetical protein BigBertha_159	1.9e-07
NODE_356_length_47844_cov_198.304359	1	Escherichia phage ECBP5	YP_009146399.1	putative oxidoreductase	1.6e-14
NODE_356_length_47844_cov_198.304359	1	Escherichia phage K1-dep(4)	YP_009168802.1	hypothetical protein	7.5e-12
NODE_356_length_47844_cov_198.304359	1	Sodalis phage SO1	YP_003344993.1	gp58	1.3e-11
NODE_356_length_47844_cov_198.304359	1	Klebsiella phage JD001	YP_007392859.1	hypothetical protein	1.3e-11
NODE_356_length_47844_cov_198.304359	1	Escherichia phage EK99P-1	YP_009055340.1	hypothetical protein EK99P-1_0062	1.3e-11
NODE_356_length_47844_cov_198.304359	1	Escherichia virus SSL2009a	YP_008550180.1	hypothetical protein AV954_gp67	1.7e-11
NODE_356_length_47844_cov_198.304359	1	Salmonella phage SETP7	YP_008767193.1	hypothetical protein	1.7e-11
NODE_356_length_47844_cov_198.304359	1	Salmonella phage LSPA1	YP_009113170.1	hypothetical protein LSPA1_23	1.7e-11
NODE_356_length_47844_cov_198.304359	1	Escherichia phage slur05	YP_009208121.1	Calcineurin-like phosphoesterase superfamily domain protein	1.7e-11
NODE_356_length_47844_cov_198.304359	1	Escherichia phage Gluttony	YP_009291450.1	hypothetical protein	1.7e-11
NODE_356_length_47844_cov_198.304359	1	Salmonella phage L13	YP_008058258.1	hypothetical protein	2.2e-11
NODE_356_length_47844_cov_198.304359	1	Salmonella phage SETP13	YP_008767022.1	hypothetical protein	2.2e-11
NODE_356_length_47844_cov_198.304359	1	Escherichia phage K1-dep(1)	YP_009168851.1	hypothetical protein	2.2e-11
NODE_356_length_47844_cov_198.304359	1	Salmonella phage f18SE	YP_009191573.1	hypothetical protein	2.2e-11
NODE_356_length_47844_cov_198.304359	1	Salmonella phage MA12	YP_009280173.1	hypothetical protein	2.2e-11
NODE_356_length_47844_cov_198.304359	1	Escherichia phage Envy	YP_009288168.1	hypothetical protein	2.2e-11
NODE_356_length_47844_cov_198.304359	1	Escherichia phage HK578	YP_007112666.1	hypothetical protein HK578_059	2.8e-11
NODE_356_length_47844_cov_198.304359	1	Shigella phage pSf-1	YP_008059732.1	hypothetical protein pSf1_0010	2.8e-11
NODE_356_length_47844_cov_198.304359	1	Escherichia phage YD-2008.s	YP_009152284.1	putative phosphoesterase	2.8e-11
NODE_356_length_47844_cov_198.304359	1	Salmonella phage BPS11Q3	YP_009322861.1	calcineurin-like phosphoesterase superfamily domain protein	2.8e-11
NODE_356_length_47844_cov_198.304359	1	Shigella phage EP23	YP_004957492.1	phosphoesterase	3.7e-11
NODE_356_length_47844_cov_198.304359	1	Escherichia virus JL1	YP_006990390.1	hypothetical protein JL1_3	3.7e-11
NODE_356_length_47844_cov_198.304359	2	Rhizobium phage 16-3	YP_002117642.1	p084	1.6e-24
NODE_356_length_47844_cov_198.304359	2	Enterobacteria phage JenP1	YP_009220003.1	hypothetical protein	1.3e-07
NODE_356_length_47844_cov_198.304359	2	Streptomyces virus TG1	YP_006907205.1	putative HNH endonuclease	6.6e-07
NODE_356_length_47844_cov_198.304359	2	Lactobacillus phage LL-H	YP_001285917.1	hypothetical protein	8.7e-07
NODE_356_length_47844_cov_198.304359	2	Streptomyces virus phiC31	NP_047953.1	gp7	2.5e-06
NODE_356_length_47844_cov_198.304359	2	Streptomyces virus phiBT1	NP_813723.1	gp7	9.6e-06
NODE_356_length_47844_cov_198.304359	5	Flavobacterium phage FCL-2	YP_009140502.1	hypothetical protein	2e-21
NODE_356_length_47844_cov_198.304359	5	Cellulophaga phage phi10:1	YP_008241990.1	hypothetical protein Phi10:1_gp071	4.4e-16
NODE_356_length_47844_cov_198.304359	5	Cellulophaga phage phi19:1	YP_008241768.1	hypothetical protein Phi19:1_gp075	5.3e-14
NODE_356_length_47844_cov_198.304359	10	Pseudomonas phage MD8	YP_009289290.1	holin	3.1e-06
NODE_356_length_47844_cov_198.304359	10	Phage Gifsy-2	YP_001700671.1	bacteriophage lysis protein; holin	5.3e-06
NODE_356_length_47844_cov_198.304359	10	Salmonella phage SEN34	YP_009191667.1	holin	5.3e-06
NODE_356_length_47844_cov_198.304359	11	Enterobacteria phage IME10	YP_007004320.1	terminase small subunit	3.4e-25
NODE_356_length_47844_cov_198.304359	11	Salmonella phage vB_SemP_Emek	YP_006560551.1	terminase small subunit	1.3e-24
NODE_356_length_47844_cov_198.304359	11	Salmonella phage SEN22	YP_009191454.1	terminase small subunit	2.9e-24
NODE_356_length_47844_cov_198.304359	11	Salmonella virus P22	YP_063714.1	terminase small subunit	2.9e-24
NODE_356_length_47844_cov_198.304359	11	Salmonella phage SPN9CC	YP_006383887.1	terminase small subunit	4.9e-24
NODE_356_length_47844_cov_198.304359	11	Salmonella phage 118970_sal4	YP_009274688.1	terminase small subunit	4.9e-24
NODE_356_length_47844_cov_198.304359	11	Salmonella phage 103203_sal5	YP_009325272.1	terminase small subunit	4.9e-24
NODE_356_length_47844_cov_198.304359	11	Salmonella virus ST64T	NP_720325.1	terminase small subunit	1.1e-23
NODE_356_length_47844_cov_198.304359	11	Salmonella phage SE1 (in:P22virus)	YP_002455887.1	Gp3	1.1e-23
NODE_356_length_47844_cov_198.304359	11	Salmonella phage ST160	YP_004123807.1	Gp3	1.1e-23
NODE_356_length_47844_cov_198.304359	11	Enterobacteria phage ST104	YP_006404.1	Gp3	1.1e-23
NODE_356_length_47844_cov_198.304359	11	Enterobacteria phage UAB_Phi20	YP_009279803.1	terminase small subunit	1.1e-23
NODE_356_length_47844_cov_198.304359	11	Salmonella phage epsilon34	YP_002533460.1	Terminase, small subunit	1.4e-23
NODE_356_length_47844_cov_198.304359	11	Escherichia virus Rtp	YP_398963.1	putative terminase small subunit	7.8e-14
NODE_356_length_47844_cov_198.304359	11	Escherichia phage vB_Eco_ACG-M12	YP_006987832.1	putative terminase small subunit	1.1e-12
NODE_356_length_47844_cov_198.304359	12	Vibrio phage PWH3a-P1	YP_007676019.1	hypothetical protein VPIG_00160	1.2e-16
NODE_356_length_47844_cov_198.304359	12	Sinorhizobium phage phiM12	YP_009143146.1	HNH endonuclease	8.6e-15
NODE_356_length_47844_cov_198.304359	12	Escherichia phage wV8	YP_002922896.1	putative HNH endonuclease	1.5e-14
NODE_356_length_47844_cov_198.304359	12	Cronobacter phage vB_CsaM_GAP161	YP_006986423.1	putative homing endonuclease	1.6e-13
NODE_356_length_47844_cov_198.304359	12	Escherichia phage HY02	YP_009204996.1	putative HNH endonuclease	1.8e-12
NODE_356_length_47844_cov_198.304359	12	Salmonella phage SETP3	YP_001110809.2	putative NHN endonuclease	2.3e-12
NODE_356_length_47844_cov_198.304359	12	Salmonella phage BPS11Q3	YP_009322847.1	NHN endonuclease	2.3e-12
NODE_356_length_47844_cov_198.304359	12	Salmonella phage SETP7	YP_008767207.1	putative HNH endonuclease	4e-12
NODE_356_length_47844_cov_198.304359	12	Escherichia phage EB49	YP_009018665.1	gp51	6.8e-12
NODE_356_length_47844_cov_198.304359	12	Escherichia phage SUSP1	YP_009199435.1	putative homing endonuclease	1.5e-11
NODE_356_length_47844_cov_198.304359	12	Escherichia phage SUSP2	YP_009211081.1	putative homing endonuclease	1.5e-11
NODE_356_length_47844_cov_198.304359	12	Cronobacter phage vB_CsaM_GAP32	YP_006987605.1	HNH endonuclease	2e-11
NODE_356_length_47844_cov_198.304359	12	Salmonella phage Shivani	YP_009194718.1	hypothetical protein CPT_Shivani74	2.6e-11
NODE_356_length_47844_cov_198.304359	12	Shigella phage SHSML-45	YP_009280278.1	hypothetical protein	2.6e-11
NODE_356_length_47844_cov_198.304359	12	Escherichia virus RB16	YP_003858423.1	putative homing endonuclease RB16 5	5.8e-11
NODE_356_length_47844_cov_198.304359	12	Klebsiella phage KP15	YP_003580000.1	hypothetical protein KP15_124	9.8e-11
NODE_356_length_47844_cov_198.304359	12	Yersinia phage phiR201	YP_007237070.1	H-N-H-endonuclease F-TflVI	9.8e-11
NODE_356_length_47844_cov_198.304359	12	Klebsiella phage Matisse	YP_009194396.1	HNH homing endonuclease	9.8e-11
NODE_356_length_47844_cov_198.304359	12	Salmonella phage NR01	YP_009283400.1	putative homing endonuclease	9.8e-11
NODE_356_length_47844_cov_198.304359	12	Salmonella phage SETP13	YP_008767060.1	putative HNH endonuclease	1.3e-10
NODE_356_length_47844_cov_198.304359	13	Mannheimia phage vB_MhS_535AP2	YP_009203368.1	terminase large subunit	2e-133
NODE_356_length_47844_cov_198.304359	13	Mannheimia phage vB_MhS_587AP2	YP_009193553.1	terminase large subunit	5.9e-133
NODE_356_length_47844_cov_198.304359	13	Listonella phage phiHSIC	YP_224236.1	putative terminase large subunit	1.6e-130
NODE_356_length_47844_cov_198.304359	13	Pseudomonas phage JBD44	YP_009275505.1	terminase large subunit	5.1e-129
NODE_356_length_47844_cov_198.304359	13	Marinomonas phage P12026	YP_006560240.1	phage terminase large subunit	1.1e-128
NODE_356_length_47844_cov_198.304359	13	Mannheimia phage vB_MhS_1152AP2	YP_009213760.1	terminase large subunit	3.3e-128
NODE_356_length_47844_cov_198.304359	13	Pseudomonas phage YMC11/07/P54_PAE_BP	YP_009273720.1	hypothetical protein PAEP54_00380	5.5e-123
NODE_356_length_47844_cov_198.304359	13	Pseudomonas phage phi297	YP_005098068.1	unnamed protein product	7.2e-123
NODE_356_length_47844_cov_198.304359	13	Acinetobacter phage YMC-13-01-C62	YP_009055504.1	putative terminase large subunit	1.8e-110
NODE_356_length_47844_cov_198.304359	13	Acinetobacter phage YMC11/12/R2315	YP_009203556.1	putative terminase large subunit	1.8e-110
NODE_356_length_47844_cov_198.304359	13	Acinetobacter phage AP22	YP_006383766.1	putative phage terminase large subunit	1.1e-107
NODE_356_length_47844_cov_198.304359	13	Acinetobacter phage phiAC-1	YP_009216796.1	putative terminase large subunit	9.4e-107
NODE_356_length_47844_cov_198.304359	13	Salmonella phage SPN3UB	YP_007010972.1	terminase large subunit	3.1e-94
NODE_356_length_47844_cov_198.304359	13	Enterobacteria phage ES18	YP_224140.1	gp2	3.5e-93
NODE_356_length_47844_cov_198.304359	13	Salmonella phage vB_SosS_Oslo	YP_006560808.1	terminase large subunit	1.1e-91
NODE_356_length_47844_cov_198.304359	13	Bdellovibrio phage phi1422	YP_007007123.1	putative TerL large-subunit terminase	1.1e-86
NODE_356_length_47844_cov_198.304359	13	Salmonella phage Vi II-E1	YP_001742039.1	large terminase subunit	7.3e-75
NODE_356_length_47844_cov_198.304359	13	Vibrio phage pYD38-A	YP_008126204.1	large terminase subunit	1.2e-74
NODE_356_length_47844_cov_198.304359	17	Streptomyces phage SF3	YP_009213210.1	hypothetical protein SF3_840	5.7e-61
NODE_356_length_47844_cov_198.304359	17	Salmonella phage SPN3UB	YP_007010974.1	hypothetical protein SPN3UB_0004	1.5e-56
NODE_356_length_47844_cov_198.304359	17	Pseudomonas phage phi297	YP_005098071.1	unnamed protein product	1.2e-55
NODE_356_length_47844_cov_198.304359	17	Pseudomonas phage YMC11/07/P54_PAE_BP	YP_009273717.1	hypothetical protein PAEP54_00350	7e-51
NODE_356_length_47844_cov_198.304359	17	Pseudomonas phage JBD44	YP_009275508.1	hypothetical protein JBD44_21	7e-51
NODE_356_length_47844_cov_198.304359	17	Enterobacteria phage ES18	YP_224144.1	gp6	3e-49
NODE_356_length_47844_cov_198.304359	17	Salmonella phage vB_SosS_Oslo	YP_006560810.1	putative head morphogenesis protein	1.1e-48
NODE_356_length_47844_cov_198.304359	17	Cronobacter phage ENT47670	YP_007237606.1	phage head morphogenesis	2.9e-36
NODE_356_length_47844_cov_198.304359	17	Vibrio phage pYD38-A	YP_008126196.1	hypothetical protein VPRG_00032	1.3e-33
NODE_356_length_47844_cov_198.304359	17	Salmonella phage 64795_sal3	YP_009322201.1	hypothetical protein	1.7e-33
NODE_356_length_47844_cov_198.304359	17	Salmonella phage Vi II-E1	YP_001742042.1	putative head assembly protein	1.9e-32
NODE_356_length_47844_cov_198.304359	17	Salmonella phage IME207	YP_009322724.1	head decoration protein	1.2e-31
NODE_356_length_47844_cov_198.304359	17	Mannheimia phage vB_MhS_587AP2	YP_009193555.1	head morphogenesis protein	3.1e-30
NODE_356_length_47844_cov_198.304359	17	Mannheimia phage vB_MhS_535AP2	YP_009203370.1	head morphogenesis protein	3.1e-30
NODE_356_length_47844_cov_198.304359	17	Pseudoalteromonas phage H103	YP_009200188.1	hypothetical protein	9.2e-27
NODE_356_length_47844_cov_198.304359	17	Vibrio phage pYD21-A	YP_007673972.1	hypothetical protein VPKG_00010	9.6e-16
NODE_356_length_47844_cov_198.304359	18	Pseudomonas phage phi297	YP_005098070.1	unnamed protein product	6.6e-101
NODE_356_length_47844_cov_198.304359	18	Pseudomonas phage JBD44	YP_009275507.1	methyl-accepting chemotaxis protein	1.5e-100
NODE_356_length_47844_cov_198.304359	18	Pseudomonas phage YMC11/07/P54_PAE_BP	YP_009273718.1	hypothetical protein PAEP54_00360	9.5e-100
NODE_356_length_47844_cov_198.304359	18	Salmonella phage SPN3UB	YP_007010973.1	hypothetical protein SPN3UB_0003	6.2e-99
NODE_356_length_47844_cov_198.304359	18	Salmonella phage vB_SosS_Oslo	YP_006560809.1	portal protein	1.2e-97
NODE_356_length_47844_cov_198.304359	18	Enterobacteria phage ES18	YP_224143.1	gp5	1.7e-96
NODE_356_length_47844_cov_198.304359	18	Streptomyces phage SF3	YP_009213208.1	hypothetical protein SF3_820	6.4e-96
NODE_356_length_47844_cov_198.304359	18	Cronobacter phage ENT47670	YP_007237605.1	hypothetical protein	3.2e-71
NODE_356_length_47844_cov_198.304359	18	Sinorhizobium phage phiLM21	YP_009221510.1	portal protein (endogenous virus)	4e-66
NODE_356_length_47844_cov_198.304359	18	Vibrio phage pYD38-A	YP_008126197.1	hypothetical protein VPRG_00033	2.6e-65
NODE_356_length_47844_cov_198.304359	18	Mannheimia phage vB_MhS_587AP2	YP_009193554.1	portal protein	2.9e-64
NODE_356_length_47844_cov_198.304359	18	Mannheimia phage vB_MhS_535AP2	YP_009203369.1	portal protein	2.9e-64
NODE_356_length_47844_cov_198.304359	18	Salmonella phage IME207	YP_009322723.1	hypothetical protein	2.1e-62
NODE_356_length_47844_cov_198.304359	18	Salmonella phage Vi II-E1	YP_001742041.1	putative portal protein	7.9e-62
NODE_356_length_47844_cov_198.304359	18	Salmonella phage 64795_sal3	YP_009322200.1	hypothetical protein	3e-61
NODE_356_length_47844_cov_198.304359	20	Streptomyces phage SF3	YP_009213206.1	hypothetical protein SF3_800	1.1e-86
NODE_356_length_47844_cov_198.304359	20	Enterobacteria phage ES18	YP_224145.1	gp7	1.6e-72
NODE_356_length_47844_cov_198.304359	20	Salmonella phage SPN3UB	YP_007010975.1	hypothetical protein SPN3UB_0005	4.7e-72
NODE_356_length_47844_cov_198.304359	20	Pseudomonas phage JBD44	YP_009275509.1	hypothetical protein JBD44_22	3e-63
NODE_356_length_47844_cov_198.304359	20	Pseudomonas phage phi297	YP_005098072.1	unnamed protein product	7.5e-62
NODE_356_length_47844_cov_198.304359	20	Pseudomonas phage YMC11/07/P54_PAE_BP	YP_009273716.1	hypothetical protein PAEP54_00340	2.2e-61
NODE_356_length_47844_cov_198.304359	20	Salmonella phage vB_SosS_Oslo	YP_006560811.1	hypothetical protein AMBK_05	3.8e-58
NODE_356_length_47844_cov_198.304359	20	Sinorhizobium phage phiLM21	YP_009221511.1	hypothetical protein phiLM21_p041 (endogenous virus)	3.2e-52
NODE_356_length_47844_cov_198.304359	20	Mannheimia phage vB_MhS_587AP2	YP_009193556.1	hypothetical protein 587AP2_05	1.7e-42
NODE_356_length_47844_cov_198.304359	20	Mannheimia phage vB_MhS_535AP2	YP_009203371.1	hypothetical protein 535AP2_05	1.7e-42
NODE_356_length_47844_cov_198.304359	20	Cronobacter phage ENT47670	YP_007237607.1	hypothetical protein	5.8e-38
NODE_356_length_47844_cov_198.304359	20	Vibrio phage pYD38-A	YP_008126179.1	hypothetical protein VPRG_00015	6.4e-37
NODE_356_length_47844_cov_198.304359	20	Salmonella phage IME207	YP_009322754.1	coat protein	8.1e-32
NODE_356_length_47844_cov_198.304359	20	Salmonella phage 64795_sal3	YP_009322223.1	hypothetical protein	1.1e-31
NODE_356_length_47844_cov_198.304359	20	Salmonella phage Vi II-E1	YP_001742052.1	hypothetical protein VIP0015	2.4e-31
NODE_356_length_47844_cov_198.304359	22	Mannheimia phage vB_MhS_587AP2	YP_009193558.1	hypothetical protein 587AP2_07	2.3e-82
NODE_356_length_47844_cov_198.304359	22	Mannheimia phage vB_MhS_535AP2	YP_009203373.1	hypothetical protein 535AP2_07	2.3e-82
NODE_356_length_47844_cov_198.304359	22	Sinorhizobium phage phiLM21	YP_009221513.1	coat protein (endogenous virus)	9.4e-12
NODE_356_length_47844_cov_198.304359	22	Salmonella phage Vi II-E1	YP_001742054.1	putative coat protein	1.8e-10
NODE_356_length_47844_cov_198.304359	22	Salmonella phage 64795_sal3	YP_009322225.1	hypothetical protein	3.9e-10
NODE_356_length_47844_cov_198.304359	22	Salmonella phage IME207	YP_009322756.1	coat protein	3.3e-09
NODE_356_length_47844_cov_198.304359	27	Pseudomonas phage phi297	YP_005098077.1	unnamed protein product	2e-26
NODE_356_length_47844_cov_198.304359	27	Salmonella phage vB_SosS_Oslo	YP_006560815.1	hypothetical protein AMBK_09	2.6e-26
NODE_356_length_47844_cov_198.304359	27	Salmonella phage SPN3UB	YP_007010979.1	hypothetical protein SPN3UB_0009	4.4e-26
NODE_356_length_47844_cov_198.304359	27	Enterobacteria phage ES18	YP_224149.1	gp11	4.4e-26
NODE_356_length_47844_cov_198.304359	27	Pseudomonas phage YMC11/07/P54_PAE_BP	YP_009273712.1	hypothetical protein PAEP54_00300	1.3e-25
NODE_356_length_47844_cov_198.304359	27	Pseudomonas phage JBD44	YP_009275514.1	hypothetical protein JBD44_27	8.4e-25
NODE_356_length_47844_cov_198.304359	27	Cronobacter phage ENT47670	YP_007237610.1	hypothetical protein	1.7e-09
NODE_356_length_47844_cov_198.304359	27	Mannheimia phage vB_MhS_587AP2	YP_009193560.1	hypothetical protein 587AP2_09	6.4e-09
NODE_356_length_47844_cov_198.304359	27	Mannheimia phage vB_MhS_535AP2	YP_009203375.1	hypothetical protein 535AP2_09	6.4e-09
NODE_356_length_47844_cov_198.304359	27	Salmonella phage 64795_sal3	YP_009322237.1	hypothetical protein	2.5e-08
NODE_356_length_47844_cov_198.304359	27	Salmonella phage IME207	YP_009322769.1	hypothetical protein	7.1e-08
NODE_356_length_47844_cov_198.304359	27	Vibrio phage pYD38-A	YP_008126167.1	hypothetical protein VPRG_00003	1.2e-07
NODE_356_length_47844_cov_198.304359	27	Salmonella phage Vi II-E1	YP_001742061.1	hypothetical protein VIP0024	4.6e-07
NODE_356_length_47844_cov_198.304359	28	Pseudomonas phage YMC11/07/P54_PAE_BP	YP_009273711.1	hypothetical protein PAEP54_00290	2.3e-10
NODE_356_length_47844_cov_198.304359	28	Pseudomonas phage phi297	YP_005098078.1	unnamed protein product	3.7e-08
NODE_356_length_47844_cov_198.304359	28	Pseudomonas phage JBD44	YP_009275515.1	hypothetical protein JBD44_28	3.7e-08
NODE_356_length_47844_cov_198.304359	30	Pseudomonas phage phi297	YP_005098079.1	unnamed protein product	2.8e-26
NODE_356_length_47844_cov_198.304359	30	Salmonella phage SPN3UB	YP_007010982.1	hypothetical protein SPN3UB_0012	3.6e-26
NODE_356_length_47844_cov_198.304359	30	Pseudomonas phage JBD44	YP_009275516.1	hypothetical protein JBD44_29	6.4e-23
NODE_356_length_47844_cov_198.304359	30	Pseudomonas phage YMC11/07/P54_PAE_BP	YP_009273709.1	hypothetical protein PAEP54_00270	3.2e-22
NODE_356_length_47844_cov_198.304359	30	Enterobacteria phage ES18	YP_224152.1	gp14	3.2e-22
NODE_356_length_47844_cov_198.304359	30	Salmonella phage vB_SosS_Oslo	YP_006560818.1	hypothetical protein AMBK_11	4.1e-22
NODE_356_length_47844_cov_198.304359	30	Vibrio phage pYD38-A	YP_008126165.1	hypothetical protein VPRG_00001	4.1e-22
NODE_356_length_47844_cov_198.304359	30	Salmonella phage 64795_sal3	YP_009322239.1	hypothetical protein	5.6e-19
NODE_356_length_47844_cov_198.304359	30	Vibrio phage pYD38-A	YP_008126241.1	hypothetical protein VPRG_00078	1.2e-18
NODE_356_length_47844_cov_198.304359	30	Salmonella phage Vi II-E1	YP_001742063.1	hypothetical protein VIP0026	1.8e-17
NODE_356_length_47844_cov_198.304359	30	Salmonella phage IME207	YP_009322771.1	hypothetical protein	2.3e-17
NODE_356_length_47844_cov_198.304359	30	Mannheimia phage vB_MhS_535AP2	YP_009203377.1	hypothetical protein 535AP2_11	3.7e-15
NODE_356_length_47844_cov_198.304359	30	Mannheimia phage vB_MhS_587AP2	YP_009193562.1	hypothetical protein 587AP2_11	1.4e-14
NODE_356_length_47844_cov_198.304359	30	Cronobacter phage ENT47670	YP_007237611.1	hypothetical protein	7.1e-14
NODE_356_length_47844_cov_198.304359	30	Vibrio phage pYD21-A	YP_007673993.1	hypothetical protein VPKG_00031	3.1e-09
NODE_356_length_47844_cov_198.304359	30	Pseudoalteromonas phage H103	YP_009200207.1	hypothetical protein	2.2e-07
NODE_356_length_47844_cov_198.304359	32	Pseudomonas phage JBD44	YP_009275518.1	hypothetical protein JBD44_31	3.1e-33
NODE_356_length_47844_cov_198.304359	32	Pseudomonas phage phi297	YP_005098081.1	unnamed protein product	9.1e-33
NODE_356_length_47844_cov_198.304359	32	Pseudomonas phage YMC11/07/P54_PAE_BP	YP_009273707.1	hypothetical protein PAEP54_00250	1.3e-31
NODE_356_length_47844_cov_198.304359	32	Salmonella phage vB_SosS_Oslo	YP_006560820.1	major tail protein	1.3e-18
NODE_356_length_47844_cov_198.304359	32	Salmonella phage SPN3UB	YP_007010984.1	hypothetical protein SPN3UB_0014	4.8e-18
NODE_356_length_47844_cov_198.304359	32	Enterobacteria phage ES18	YP_224154.1	gp16	2.4e-17
NODE_356_length_47844_cov_198.304359	32	Salmonella phage BP63	YP_009302949.1	hypothetical protein BP63_30	1.1e-09
NODE_356_length_47844_cov_198.304359	32	Paenibacillus phage phiIBB_Pl23	YP_008320347.1	major tail protein	8.6e-07
NODE_356_length_47844_cov_198.304359	32	Paenibacillus phage HB10c2	YP_009195201.1	major tail protein	8.6e-07
NODE_356_length_47844_cov_198.304359	32	Paenibacillus phage Diva	YP_009197956.1	major tail protein	8.6e-07
NODE_356_length_47844_cov_198.304359	32	Paenibacillus phage Xenia	YP_009201921.1	major tail protein	8.6e-07
NODE_356_length_47844_cov_198.304359	32	Paenibacillus phage Fern	YP_009203213.1	major tail protein	8.6e-07
NODE_356_length_47844_cov_198.304359	32	Paenibacillus phage Sitara	YP_009203456.1	major tail protein	8.6e-07
NODE_356_length_47844_cov_198.304359	32	Paenibacillus phage Rani	YP_009224877.1	major tail protein	8.6e-07
NODE_356_length_47844_cov_198.304359	32	Geobacillus phage GBK2	YP_009010482.1	hypothetical protein GBK2_11	1.5e-06
NODE_356_length_47844_cov_198.304359	32	Enterococcus phage BC611	YP_006488747.1	major tail protein	3.3e-06
NODE_356_length_47844_cov_198.304359	32	Streptococcus phage SPQS1	YP_008320491.1	major tail protein	3.3e-06
NODE_356_length_47844_cov_198.304359	32	Enterococcus phage vB_EfaS_IME198	YP_009218891.1	hypothetical protein	3.3e-06
NODE_356_length_47844_cov_198.304359	32	Enterococcus phage VD13	YP_009036387.1	TP901-1 family major tail protein	9.5e-06
NODE_356_length_47844_cov_198.304359	33	Salmonella phage 64795_sal3	YP_009322248.1	hypothetical protein	5.1e-62
NODE_356_length_47844_cov_198.304359	33	Salmonella phage 64795_sal3	YP_009322202.1	hypothetical protein	3.3e-61
NODE_356_length_47844_cov_198.304359	33	Klebsiella phage JD001	YP_007392830.1	hypothetical protein	4.2e-56
NODE_356_length_47844_cov_198.304359	33	Salmonella phage 9NA	YP_009101216.1	hypothetical protein 9NA_046	2.1e-52
NODE_356_length_47844_cov_198.304359	33	Edwardsiella phage PEi21	YP_008869216.1	hypothetical protein	3.9e-46
NODE_356_length_47844_cov_198.304359	33	Xanthomonas virus CP1	YP_007238087.1	hypothetical protein	6.5e-41
NODE_356_length_47844_cov_198.304359	33	Xanthomonas virus OP1	YP_453574.1	conserved hypothetical protein	6.1e-39
NODE_356_length_47844_cov_198.304359	34	Vibrio phage pYD38-A	YP_008126234.1	hypothetical protein VPRG_00071	8.9e-29
NODE_356_length_47844_cov_198.304359	34	Salmonella phage IME207	YP_009322778.1	hypothetical protein	1.2e-28
NODE_356_length_47844_cov_198.304359	34	Salmonella phage 64795_sal3	YP_009322246.1	hypothetical protein	2e-28
NODE_356_length_47844_cov_198.304359	34	Salmonella phage Vi II-E1	YP_001742069.1	hypothetical protein VIP0032	2.2e-27
NODE_356_length_47844_cov_198.304359	34	Salmonella phage vB_SosS_Oslo	YP_006560821.1	hypothetical protein AMBK_14	3.3e-23
NODE_356_length_47844_cov_198.304359	34	Pseudomonas phage JBD44	YP_009275519.1	hypothetical protein JBD44_32	5.6e-23
NODE_356_length_47844_cov_198.304359	34	Cronobacter phage ENT47670	YP_007237616.1	hypothetical protein	7.3e-23
NODE_356_length_47844_cov_198.304359	34	Pseudomonas phage YMC11/07/P54_PAE_BP	YP_009273706.1	hypothetical protein PAEP54_00240	7.3e-23
NODE_356_length_47844_cov_198.304359	34	Salmonella phage SPN3UB	YP_007010985.1	hypothetical protein SPN3UB_0015	1.2e-22
NODE_356_length_47844_cov_198.304359	34	Pseudomonas phage phi297	YP_005098082.1	unnamed protein product	1.6e-22
NODE_356_length_47844_cov_198.304359	34	Enterobacteria phage ES18	YP_224155.1	gp17	1.6e-22
NODE_356_length_47844_cov_198.304359	34	Mannheimia phage vB_MhS_587AP2	YP_009193567.1	hypothetical protein 587AP2_16	4.1e-18
NODE_356_length_47844_cov_198.304359	34	Mannheimia phage vB_MhS_535AP2	YP_009203382.1	hypothetical protein 535AP2_16	4.1e-18
NODE_356_length_47844_cov_198.304359	34	Vibrio phage pYD21-A	YP_007673998.1	hypothetical protein VPKG_00036	1.2e-14
NODE_356_length_47844_cov_198.304359	34	Pseudoalteromonas phage H103	YP_009200202.1	hypothetical protein	9.8e-12
NODE_356_length_47844_cov_198.304359	35	Pseudomonas phage YMC11/07/P54_PAE_BP	YP_009273705.1	hypothetical protein PAEP54_00230	3.5e-63
NODE_356_length_47844_cov_198.304359	35	Salmonella phage IME207	YP_009322779.1	tape measure protein	9.5e-61
NODE_356_length_47844_cov_198.304359	35	Pseudomonas phage JBD44	YP_009275520.1	hypothetical protein JBD44_33	1.4e-56
NODE_356_length_47844_cov_198.304359	35	Pseudomonas phage phi297	YP_005098083.1	unnamed protein product	3.9e-54
NODE_356_length_47844_cov_198.304359	35	Salmonella phage vB_SosS_Oslo	YP_006560827.1	tail length tape-measure protein	9.3e-40
NODE_356_length_47844_cov_198.304359	35	Salmonella phage 9NA	YP_009101220.1	putative tail tape measure protein	7.4e-29
NODE_356_length_47844_cov_198.304359	35	Rhizobium phage vB_RleS_L338C	YP_009003191.1	tail tape measure protein	6.4e-25
NODE_356_length_47844_cov_198.304359	35	Salmonella phage SPN3UB	YP_007011000.1	putative tape measure protein	5.1e-22
NODE_356_length_47844_cov_198.304359	35	Phage MP22	YP_001469171.1	putative tail component protein	8.7e-22
NODE_356_length_47844_cov_198.304359	35	Pseudomonas virus MP38	YP_002332354.1	putative tail component protein	2.5e-21
NODE_356_length_47844_cov_198.304359	35	Pseudomonas phage JBD93	YP_009274633.1	tail length tape-measure protein	4.3e-21
NODE_356_length_47844_cov_198.304359	35	Stx2-converting phage 1717	YP_002274275.1	tail tape measure protein	7.4e-21
NODE_356_length_47844_cov_198.304359	35	Vibrio phage vB_VpaS_MAR10	YP_007111889.1	tail tape measure protein	1.3e-20
NODE_356_length_47844_cov_198.304359	35	Escherichia phage Seurat	YP_009151959.1	tape measure protein	1.4e-19
NODE_356_length_47844_cov_198.304359	36	Pseudomonas phage PAJU2	YP_002284354.1	hypothetical protein PAJU2_gp20	2.9e-43
NODE_356_length_47844_cov_198.304359	36	Pseudomonas phage phi297	YP_005098085.1	unnamed protein product	3e-40
NODE_356_length_47844_cov_198.304359	36	Pseudomonas phage YMC11/07/P54_PAE_BP	YP_009273703.1	hypothetical protein PAEP54_00210	1.5e-39
NODE_356_length_47844_cov_198.304359	36	Pseudomonas phage JBD44	YP_009275522.1	hypothetical protein JBD44_35	5.7e-39
NODE_356_length_47844_cov_198.304359	36	Pseudomonas virus D3	NP_061518.1	conserved hypothetical protein	6.6e-35
NODE_356_length_47844_cov_198.304359	36	Pseudomonas virus PMG1	YP_005098224.1	unnamed protein product	1.9e-34
NODE_356_length_47844_cov_198.304359	36	Pseudomonas phage PS-1	YP_009222843.1	hypothetical protein	4.4e-31
NODE_356_length_47844_cov_198.304359	36	Achromobacter phage JWX	YP_009196210.1	hypothetical protein JWX_00025	3.1e-08
NODE_356_length_47844_cov_198.304359	37	Pseudomonas phage PS-1	YP_009222844.1	endopeptidase	2.7e-23
NODE_356_length_47844_cov_198.304359	37	Pseudomonas phage phi297	YP_005098086.1	unnamed protein product	4.5e-23
NODE_356_length_47844_cov_198.304359	37	Pseudomonas phage PAJU2	YP_002284355.1	hypothetical protein PAJU2_gp21	1e-22
NODE_356_length_47844_cov_198.304359	37	Pseudomonas phage YMC11/07/P54_PAE_BP	YP_009273702.1	hypothetical protein PAEP54_00200	1.7e-22
NODE_356_length_47844_cov_198.304359	37	Pseudomonas virus D3	NP_061521.1	conserved hypothetical protein	8.5e-22
NODE_356_length_47844_cov_198.304359	37	Pseudomonas virus PMG1	YP_005098227.1	unnamed protein product	8.5e-22
NODE_356_length_47844_cov_198.304359	37	Pseudomonas phage JBD44	YP_009275523.1	hypothetical protein JBD44_36	1.9e-21
NODE_356_length_47844_cov_198.304359	38	Pseudomonas phage PAJU2	YP_002284356.1	hypothetical protein PAJU2_gp22	2.3e-259
NODE_356_length_47844_cov_198.304359	38	Pseudomonas phage phi297	YP_005098087.1	unnamed protein product	8.9e-235
NODE_356_length_47844_cov_198.304359	38	Pseudomonas phage YMC11/07/P54_PAE_BP	YP_009273701.1	hypothetical protein PAEP54_00190	3.4e-234
NODE_356_length_47844_cov_198.304359	38	Pseudomonas virus PMG1	YP_005098228.1	unnamed protein product	4.9e-233
NODE_356_length_47844_cov_198.304359	38	Pseudomonas phage JBD44	YP_009275524.1	tail fiber protein	6.4e-233
NODE_356_length_47844_cov_198.304359	38	Pseudomonas virus D3	NP_061522.1	conserved hypothetical protein	8.4e-233
NODE_356_length_47844_cov_198.304359	38	Pseudomonas phage PS-1	YP_009222845.1	tail protein	2e-226
NODE_356_length_47844_cov_198.304359	38	Burkholderia phage BcepGomr	YP_001210242.1	BcepGomrgp22	4.1e-38
NODE_356_length_47844_cov_198.304359	38	Achromobacter phage 83-24	YP_009201759.1	hypothetical protein JWAP_00025	1.2e-32
NODE_356_length_47844_cov_198.304359	38	Achromobacter phage JWX	YP_009196212.1	tail component protein	5.4e-30
NODE_356_length_47844_cov_198.304359	38	Achromobacter phage phiAxp-1	YP_009220360.1	PF09327 domain protein	2e-24
NODE_356_length_47844_cov_198.304359	38	Acinetobacter phage vB_AbaS_TRS1	YP_009289768.1	putative tail tip protein	2.7e-13
NODE_356_length_47844_cov_198.304359	38	Shewanella sp. phage 3/49	YP_009103929.1	hypothetical protein S349_43	7.5e-08
NODE_356_length_47844_cov_198.304359	38	Xanthomonas phage Xp15	YP_239291.1	possible phage tail protein	1.7e-07
NODE_356_length_47844_cov_198.304359	38	Xanthomonas virus Xop411	YP_001285691.1	p22	4.9e-07
NODE_356_length_47844_cov_198.304359	38	Xanthomonas virus OP1	YP_453579.1	putative tail component protein	8.3e-07
NODE_356_length_47844_cov_198.304359	38	Xanthomonas virus Xp10	NP_858969.1	conserved phage protein; central region similar to Gifsy-2/lambdaJ	1.4e-06
NODE_356_length_47844_cov_198.304359	39	Pseudomonas phage PAJU2	YP_002284353.1	hypothetical protein PAJU2_gp19	1e-38
NODE_356_length_47844_cov_198.304359	39	Pseudomonas virus D3	NP_061517.1	conserved hypothetical protein	2.4e-35
NODE_356_length_47844_cov_198.304359	39	Pseudomonas virus PMG1	YP_005098223.1	unnamed protein product	2.4e-35
NODE_356_length_47844_cov_198.304359	39	Pseudomonas phage phi297	YP_005098084.1	unnamed protein product	7.9e-31
NODE_356_length_47844_cov_198.304359	39	Pseudomonas phage JBD44	YP_009275521.1	hypothetical protein JBD44_34	1e-30
NODE_356_length_47844_cov_198.304359	39	Pseudomonas phage YMC11/07/P54_PAE_BP	YP_009273704.1	hypothetical protein PAEP54_00220	2e-26
NODE_356_length_47844_cov_198.304359	39	Pseudomonas phage PS-1	YP_009222842.1	hypothetical protein	2.2e-25
NODE_356_length_47844_cov_198.304359	39	Achromobacter phage 83-24	YP_009201754.1	hypothetical protein JWAP_00020	5.5e-08
NODE_356_length_47844_cov_198.304359	40	Pseudomonas phage PS-1	YP_009222847.1	hypothetical protein	1.1e-29
NODE_356_length_47844_cov_198.304359	40	Pseudomonas phage phi297	YP_005098088.1	unnamed protein product	8.5e-09
NODE_356_length_47844_cov_198.304359	40	Pseudomonas phage JBD44	YP_009275526.1	hypothetical protein JBD44_39	1.2e-07
NODE_356_length_47844_cov_198.304359	40	Pseudomonas phage YMC11/07/P54_PAE_BP	YP_009273700.1	hypothetical protein PAEP54_00180	4.7e-07
NODE_356_length_47844_cov_198.304359	50	Salmonella phage IME207	YP_009322730.1	lysin	9.7e-63
NODE_356_length_47844_cov_198.304359	50	Salmonella phage Vi II-E1	YP_001742044.1	lysozyme	1.4e-61
NODE_356_length_47844_cov_198.304359	50	Salmonella phage 64795_sal3	YP_009322207.1	lysin	7e-61
NODE_356_length_47844_cov_198.304359	50	Escherichia phage V5	YP_002003587.1	lysozyme	1.5e-47
NODE_356_length_47844_cov_198.304359	50	Escherichia phage slur16	YP_009177530.1	lysozyme	1.5e-47
NODE_356_length_47844_cov_198.304359	50	Escherichia phage vB_EcoM_ECO1230-10	YP_009168915.1	putative phage lysozyme	2e-47
NODE_356_length_47844_cov_198.304359	50	Escherichia virus HK97	NP_037753.1	lysin	4.4e-47
NODE_356_length_47844_cov_198.304359	50	Salmonella virus HK620	NP_112069.1	lysozyme	4.4e-47
NODE_356_length_47844_cov_198.304359	50	Escherichia phage HK75	YP_004934160.1	lysozyme	4.4e-47
NODE_356_length_47844_cov_198.304359	50	Enterobacteria phage IME10	YP_007004318.1	lysozyme	4.4e-47
NODE_356_length_47844_cov_198.304359	50	Enterobacteria phage mEpX2	YP_007111496.1	lysin	4.4e-47
NODE_356_length_47844_cov_198.304359	50	Enterobacteria phage mEp043 c-1	YP_007111566.1	lysozyme	4.4e-47
NODE_356_length_47844_cov_198.304359	50	Enterobacteria phage mEp235	YP_007111633.1	lysin	4.4e-47
NODE_356_length_47844_cov_198.304359	50	Enterobacteria phage mEpX1	YP_007111696.1	lysin	4.4e-47
NODE_356_length_47844_cov_198.304359	50	Enterobacteria phage HK629	YP_007111838.1	endolysin R	4.4e-47
NODE_356_length_47844_cov_198.304359	50	Enterobacteria phage HK446	YP_007112009.1	lysozyme	4.4e-47
NODE_356_length_47844_cov_198.304359	50	Enterobacterial phage mEp213	YP_007112412.1	endolysin	4.4e-47
NODE_356_length_47844_cov_198.304359	50	Enterobacteria phage HK544	YP_007151667.1	endolysin	4.4e-47
NODE_356_length_47844_cov_198.304359	50	Enterobacteria phage HK542	YP_007151787.1	endolysin	4.4e-47
NODE_356_length_47844_cov_198.304359	50	Escherichia phage JES2013	YP_008530328.1	putative phage lysozyme	4.4e-47
NODE_356_length_47844_cov_198.304359	51	Serratia phage Eta	YP_008130341.1	Rz lysis protein	6.7e-07
NODE_356_length_47844_cov_198.304359	55	Pseudoalteromonas phage BS5	YP_009322165.1	single-stranded DNA-binding protein	2.5e-19
NODE_356_length_47844_cov_198.304359	55	Pseudoalteromonas phage Pq0	YP_009226086.1	single-stranded DNA-binding protein	1.2e-16
NODE_356_length_47844_cov_198.304359	55	Acinetobacter phage phiAC-1	YP_009216849.1	single-stranded DNA binding protein	9.9e-16
NODE_356_length_47844_cov_198.304359	55	Cyanophage KBS-S-2A	YP_007674989.1	hypothetical protein CPKG_00016	8.1e-10
NODE_356_length_47844_cov_198.304359	55	Sulfitobacter phage NYA-2014a	YP_009146237.1	single-stranded DNA binding protein	7.6e-08
NODE_356_length_47844_cov_198.304359	56	Vibrio phage pYD38-B	YP_008130238.1	hypothetical protein VPSG_00023	1.6e-19
NODE_356_length_47844_cov_198.304359	56	Arthrobacter phage vB_ArS-ArV2	YP_008857924.1	hypothetical protein ArV2_gp53	6.1e-16
NODE_356_length_47844_cov_198.304359	56	Rhodococcus phage REQ2	YP_005087102.1	unnamed protein product	2.6e-14
NODE_356_length_47844_cov_198.304359	56	Gordonia phage Lucky10	YP_009304309.1	hypothetical protein SEA_LUCKY10_50	3.4e-14
NODE_356_length_47844_cov_198.304359	56	Salmonella phage SEN22	YP_009191483.1	hypothetical protein SEN22_31	9.2e-12
NODE_356_length_47844_cov_198.304359	57	Salmonella phage SEN22	YP_009191484.1	exodeoxyribonuclease VIII	4.3e-32
NODE_356_length_47844_cov_198.304359	57	Vibrio phage pYD38-B	YP_008130239.1	exonuclease	2.9e-28
NODE_356_length_47844_cov_198.304359	57	Synechococcus phage S-CBS1	YP_004934633.1	exo gene product	1e-22
NODE_356_length_47844_cov_198.304359	57	Cyanophage KBS-S-2A	YP_007674992.1	exonuclease	9.8e-21
NODE_356_length_47844_cov_198.304359	57	Pseudomonas phage PPpW-3	YP_008873208.1	hypothetical protein	6.4e-20
NODE_356_length_47844_cov_198.304359	57	Enterobacter phage Arya	YP_009284305.1	hypothetical protein BI096_gp56	2.4e-19
NODE_356_length_47844_cov_198.304359	57	Iodobacteriophage phiPLPE	YP_002128513.1	RecE exonuclease VIII	2e-18
NODE_356_length_47844_cov_198.304359	57	Gordonia phage Wizard	YP_009274092.1	exonuclease	1.2e-15
NODE_356_length_47844_cov_198.304359	57	Gordonia phage Eyre	YP_009292434.1	exonuclease	1.6e-15
NODE_356_length_47844_cov_198.304359	57	Gordonia phage Yeezy	YP_009304385.1	exonuclease	3.1e-14
NODE_356_length_47844_cov_198.304359	57	Mycobacterium phage Cambiare	YP_009209526.1	RecE	7.5e-13
NODE_356_length_47844_cov_198.304359	57	Mycobacterium phage MOOREtheMARYer	YP_009198081.1	RecE	1.1e-11
NODE_356_length_47844_cov_198.304359	57	Mycobacterium phage Sneeze	YP_009290245.1	exonuclease	1.1e-11
NODE_356_length_47844_cov_198.304359	57	Mycobacterium phage Phayonce	YP_009198390.1	RecE	4.1e-11
NODE_356_length_47844_cov_198.304359	57	Mycobacterium virus Che9c	NP_817737.1	gp60	1.2e-10
NODE_356_length_47844_cov_198.304359	57	Mycobacterium phage Jolie2	YP_009009699.1	RecE	3.5e-10
NODE_356_length_47844_cov_198.304359	57	Mycobacterium phage MichelleMyBell	YP_009006648.1	RecE	4.6e-10
NODE_356_length_47844_cov_198.304359	57	Mycobacterium phage FlagStaff	YP_009204233.1	RecE	6e-10
NODE_356_length_47844_cov_198.304359	57	Mycobacterium phage Shipwreck	YP_009303807.1	exonuclease	1e-09
NODE_356_length_47844_cov_198.304359	57	Mycobacterium phage BigNuz	YP_009012296.1	RecE	3.9e-09
NODE_356_length_47844_cov_198.304359	57	Mycobacterium virus Babsiella	YP_009013064.1	RecE	8.6e-09
NODE_356_length_47844_cov_198.304359	57	Mycobacterium phage Brusacoram	YP_009193942.1	RecE-like protein	1.5e-08
NODE_356_length_47844_cov_198.304359	63	Enterobacter phage Arya	YP_009284307.1	putative DNA helicase	1.8e-88
NODE_356_length_47844_cov_198.304359	63	Escherichia phage vB_EcoM-ep3	YP_009100002.1	helicase	2.1e-81
NODE_356_length_47844_cov_198.304359	63	Pseudomonas phage PPpW-3	YP_008873210.1	putative DNA helicase	1.4e-80
NODE_356_length_47844_cov_198.304359	63	Escherichia phage vB_EcoM_ECO1230-10	YP_009168933.1	putative helicase	5.7e-79
NODE_356_length_47844_cov_198.304359	63	Lactobacillus phage LfeSau	YP_009223136.1	helicase	1.5e-66
NODE_356_length_47844_cov_198.304359	63	Lactococcus phage 98201	YP_009286326.1	putative helicase	1e-64
NODE_356_length_47844_cov_198.304359	63	Lactobacillus phage phiadh	NP_050128.1	putative DEAH-family helicase	5.2e-64
NODE_356_length_47844_cov_198.304359	63	Edwardsiella phage PEi21	YP_008869274.1	putative helicase	8.9e-64
NODE_356_length_47844_cov_198.304359	63	Streptococcus virus O1205	NP_695088.1	putative helicase	1.2e-63
NODE_356_length_47844_cov_198.304359	63	Streptococcus virus Sfi19	NP_049952.1	putative helicase	2.6e-63
NODE_356_length_47844_cov_198.304359	63	Streptococcus virus Sfi21	NP_049999.1	putative helicase	2.6e-63
NODE_356_length_47844_cov_198.304359	63	Streptococcus virus Sfi11	NP_056709.1	putative helicase	2.6e-63
NODE_356_length_47844_cov_198.304359	63	Streptococcus virus 2972	YP_238518.1	helicase	3.7e-62
NODE_356_length_47844_cov_198.304359	63	Lactobacillus phage CL2	YP_009201836.1	helicase	6.4e-62
NODE_356_length_47844_cov_198.304359	63	Lactobacillus phage PLE2	YP_009282381.1	helicase	2.4e-61
NODE_356_length_47844_cov_198.304359	63	Edwardsiella phage MSW-3	YP_007348968.1	putative helicase	3.2e-61
NODE_356_length_47844_cov_198.304359	63	Streptococcus virus ALQ132	YP_003344881.1	helicase	5.4e-61
NODE_356_length_47844_cov_198.304359	63	Streptococcus virus 858	YP_001686831.1	orf37	2.7e-60
NODE_356_length_47844_cov_198.304359	63	Streptococcus phage TP-778L	YP_008772071.1	unnamed protein product	2.7e-60
NODE_356_length_47844_cov_198.304359	63	Streptococcus virus DT1	NP_049421.1	putative helicase	6e-60
NODE_356_length_47844_cov_198.304359	63	Streptococcus phage A25	YP_009191514.1	hypothetical protein A25_07	1.7e-59
NODE_356_length_47844_cov_198.304359	63	Streptococcus phage 315.5	NP_795616.1	putative helicase	2.3e-59
NODE_356_length_47844_cov_198.304359	63	Lactobacillus phage A2	NP_680515.1	putative helicase	3.9e-59
NODE_356_length_47844_cov_198.304359	64	Streptococcus phage TP-778L	YP_008772075.1	unnamed protein product	6.1e-15
NODE_356_length_47844_cov_198.304359	64	Lactococcus phage 98201	YP_009286330.1	hypothetical protein DS98201_16	1.4e-14
NODE_356_length_47844_cov_198.304359	64	Streptococcus phage YMC-2011	YP_006561247.1	phage protein	5.2e-14
NODE_356_length_47844_cov_198.304359	64	Streptococcus virus 858	YP_001686835.1	orf41	1.2e-13
NODE_356_length_47844_cov_198.304359	64	Streptococcus virus DT1	NP_049426.1	hypothetical protein DT1p37	1.5e-13
NODE_356_length_47844_cov_198.304359	64	Streptococcus virus 2972	YP_238522.1	hypothetical protein SPV2972_gp39	2.6e-13
NODE_356_length_47844_cov_198.304359	64	Streptococcus virus Sfi19	NP_049957.1	hypothetical protein Sfi19p37	3.4e-13
NODE_356_length_47844_cov_198.304359	64	Streptococcus virus Sfi11	NP_056714.1	gp106	3.4e-13
NODE_356_length_47844_cov_198.304359	64	Lactobacillus virus phiJL1	YP_223917.1	hypothetical protein phiJL1_ORF114	3.4e-13
NODE_356_length_47844_cov_198.304359	64	Streptococcus phage A25	YP_009191518.1	hypothetical protein A25_11	4.4e-13
NODE_356_length_47844_cov_198.304359	64	Streptococcus phage 315.5	NP_795621.1	hypothetical protein SpyM3_1338	7.5e-13
NODE_356_length_47844_cov_198.304359	64	Streptococcus phage 315.2	NP_795452.1	hypothetical protein SpyM3_0955	1.3e-12
NODE_356_length_47844_cov_198.304359	64	Lactobacillus phage JCL1032	YP_007003012.1	hypothetical protein	2.8e-12
NODE_356_length_47844_cov_198.304359	64	Staphylococcus phage StB12	YP_009130701.1	hypothetical protein	6.3e-12
NODE_356_length_47844_cov_198.304359	64	Pediococcus virus cIP1	YP_004934189.1	phage protein	2.4e-11
NODE_356_length_47844_cov_198.304359	64	Lactobacillus virus ATCC8014	YP_007236732.1	hypothetical protein 8014-B1_0046	2.4e-11
NODE_356_length_47844_cov_198.304359	64	Lactobacillus phage phiJB	YP_008772038.1	hypothetical protein phiJB_00025	5.4e-11
NODE_356_length_47844_cov_198.304359	64	Streptococcus virus O1205	NP_695093.1	hypothetical protein O1205p15	1.6e-10
NODE_356_length_47844_cov_198.304359	64	Streptococcus phage Str-PAP-1	YP_009188511.1	hypothetical protein	2.7e-10
NODE_356_length_47844_cov_198.304359	64	Lactobacillus phage CL2	YP_009201841.1	VRR-NUC domain protein	1.3e-09
NODE_356_length_47844_cov_198.304359	64	Lactobacillus phage A2	NP_680519.1	hypothetical protein A2p40	3.8e-09
NODE_356_length_47844_cov_198.304359	65	Rhizobium phage 16-3	YP_002117642.1	p084	1.1e-17
NODE_356_length_47844_cov_198.304359	65	Enterobacteria phage JenP1	YP_009220003.1	hypothetical protein	2.6e-06
NODE_356_length_47844_cov_198.304359	65	Lactobacillus phage LL-H	YP_001285917.1	hypothetical protein	4.5e-06
NODE_356_length_47844_cov_198.304359	66	Escherichia phage vB_EcoM-ep3	YP_009100011.1	primase	1.3e-93
NODE_356_length_47844_cov_198.304359	66	Enterobacter phage Arya	YP_009284318.1	putative primase	3e-90
NODE_356_length_47844_cov_198.304359	66	Escherichia phage vB_EcoM_ECO1230-10	YP_009168923.1	putative primase	2e-89
NODE_356_length_47844_cov_198.304359	66	Pseudomonas phage PPpW-3	YP_008873227.1	putative primase	2.2e-88
NODE_356_length_47844_cov_198.304359	66	Enterococcus phage phiFL4A	YP_003347380.1	VirE domain protein	3.8e-32
NODE_356_length_47844_cov_198.304359	66	Clostridium phage phiCP39-O	YP_002265418.1	integrase	3e-29
NODE_356_length_47844_cov_198.304359	66	Clostridium phage phiCP26F	YP_007003995.1	P-loop ATPase-like protein	3e-29
NODE_356_length_47844_cov_198.304359	66	Clostridium phage phiCP13O	YP_007005026.1	predicted P-loop ATPase	3e-29
NODE_356_length_47844_cov_198.304359	66	Clostridium phage phiCP34O	YP_007005337.1	predicted P-loop ATPase	3e-29
NODE_356_length_47844_cov_198.304359	66	Clostridium phage phiCT453A	YP_009216663.1	virulence-associated E domain-containing protein (endogenous virus)	1.9e-28
NODE_356_length_47844_cov_198.304359	66	Phormidium phage MIS-PhV1B	YP_009217081.1	Virulence Associated E Protein	7.4e-28
NODE_356_length_47844_cov_198.304359	66	Bacillus phage PBC1	YP_006383501.1	P-loop containing nucleoside triphosphate hydrolase	5.3e-26
NODE_356_length_47844_cov_198.304359	66	Phormidium phage MIS-PhV1A	YP_009220299.1	virulence associated E protein	5.3e-26
NODE_356_length_47844_cov_198.304359	66	Croceibacter phage P2559Y	YP_009010739.1	virulence-associated protein E	5.8e-25
NODE_356_length_47844_cov_198.304359	72	Pseudomonas phage YMC11/02/R656	YP_009187423.1	hypothetical protein BPPAER656_00260	2.2e-35
NODE_356_length_47844_cov_198.304359	79	Ralstonia phage RSK1	YP_008853817.1	putative HNH endonuclease family protein	3.8e-30
NODE_356_length_47844_cov_198.304359	79	Xanthomonas virus Xp10	NP_858964.1	endonuclease of the HNH family	1.6e-28
NODE_356_length_47844_cov_198.304359	79	Xanthomonas virus Xop411	YP_001285711.1	p42.1	3e-27
NODE_356_length_47844_cov_198.304359	79	Xanthomonas virus OP1	YP_453616.1	HNH endonuclease family protein	1.5e-26
NODE_356_length_47844_cov_198.304359	79	Xanthomonas virus Xp10	NP_859005.1	endonuclease of the HNH family with predicted DNA-binding module at C-terminus	3.4e-26
NODE_356_length_47844_cov_198.304359	79	Xanthomonas virus Xop411	YP_001285701.2	p31.1	1.7e-25
NODE_356_length_47844_cov_198.304359	79	Escherichia phage wV8	YP_002922896.1	putative HNH endonuclease	8.3e-25
NODE_356_length_47844_cov_198.304359	79	Xanthomonas virus Xp10	NP_858997.1	endonuclease of the HNH family with predicted DNA-binding module in the C-terminus	1.4e-24
NODE_356_length_47844_cov_198.304359	79	Xanthomonas virus Xop411	YP_001285722.1	p55.1	1.8e-24
NODE_356_length_47844_cov_198.304359	79	Xanthomonas virus OP1	YP_453589.1	HNH endonuclease family protein	7e-24
NODE_356_length_47844_cov_198.304359	79	Salmonella phage FelixO1	NP_944978.1	Putative HNH endonuclease	1.6e-23
NODE_356_length_47844_cov_198.304359	79	Xanthomonas virus Xop411	YP_001469624.1	HNH endonuclease	3.5e-23
NODE_356_length_47844_cov_198.304359	79	Cronobacter phage vB_CsaM_GAP161	YP_006986342.1	putative homing endonuclease	5e-22
NODE_356_length_47844_cov_198.304359	79	Pseudomonas phage PPpW-3	YP_008873228.1	putative endonuclease	5e-22
NODE_356_length_47844_cov_198.304359	79	Escherichia phage EC6	YP_009151329.1	hypothetical protein	6.6e-22
NODE_356_length_47844_cov_198.304359	79	Escherichia phage vB_EcoP_G7C	YP_004782150.1	unnamed protein product	8.6e-22
NODE_356_length_47844_cov_198.304359	79	Escherichia phage EB49	YP_009018654.1	gp40	3.3e-21
NODE_356_length_47844_cov_198.304359	79	Escherichia phage EB49	YP_009018673.1	gp59	7.3e-21
NODE_356_length_47844_cov_198.304359	79	Escherichia phage HY02	YP_009205007.1	putative HNH endonuclease	1.2e-20
NODE_356_length_47844_cov_198.304359	79	Escherichia virus RB16	YP_003858423.1	putative homing endonuclease RB16 5	2.1e-20
NODE_356_length_47844_cov_198.304359	79	Escherichia phage vB_EcoM-VpaE1	YP_009147374.1	HNH endonuclease	2.8e-20
NODE_356_length_47844_cov_198.304359	84	Mesorhizobium phage vB_MloP_Lo5R7ANS	YP_009100084.1	hypothetical protein Lo5R7ANS_37	3.4e-12
NODE_356_length_47844_cov_198.304359	85	Pantoea phage LIMEzero	YP_004539100.1	hypothetical protein LIMEzero_ORF27	2.4e-43
NODE_356_length_47844_cov_198.304359	85	Escherichia phage ECBP5	YP_009146399.1	putative oxidoreductase	2.4e-43
NODE_356_length_47844_cov_198.304359	85	Enterobacteria phage J8-65	YP_009101372.1	hypothetical protein	5.8e-42
NODE_356_length_47844_cov_198.304359	85	Erwinia amylovora phage Era103	YP_001039657.1	hypothetical protein Era103g26	9.6e-37
NODE_356_length_47844_cov_198.304359	85	Erwinia phage phiEa100	YP_007237549.1	hypothetical protein P100_00260	9.6e-37
NODE_356_length_47844_cov_198.304359	85	Klebsiella phage JD001	YP_007392859.1	hypothetical protein	8.1e-36
NODE_356_length_47844_cov_198.304359	85	Escherichia phage vB_EcoS_AKS96	YP_009056099.1	hypothetical protein AKS96_44	8.1e-36
NODE_356_length_47844_cov_198.304359	85	Escherichia phage vB_EcoS_AHS24	YP_009055388.1	hypothetical protein AHS24_48	1.8e-35
NODE_356_length_47844_cov_198.304359	85	Enterobacteria phage vB_EcoS_Rogue1	YP_007112259.1	hypothetical protein Rogue1_0057	2.4e-35
NODE_356_length_47844_cov_198.304359	85	Escherichia phage vB_EcoS_AHP42	YP_009056561.1	hypothetical protein AHP42_45	2.4e-35
NODE_356_length_47844_cov_198.304359	85	Escherichia phage K1-dep(4)	YP_009168802.1	hypothetical protein	6.9e-35
NODE_356_length_47844_cov_198.304359	85	Escherichia phage K1-dep(1)	YP_009168851.1	hypothetical protein	6.9e-35
NODE_356_length_47844_cov_198.304359	85	Salmonella phage SETP13	YP_008767022.1	hypothetical protein	1.5e-34
NODE_356_length_47844_cov_198.304359	85	Salmonella phage SETP7	YP_008767193.1	hypothetical protein	5.8e-34
NODE_356_length_47844_cov_198.304359	85	Salmonella phage BPS11Q3	YP_009322861.1	calcineurin-like phosphoesterase superfamily domain protein	5.8e-34
NODE_356_length_47844_cov_198.304359	85	Salmonella phage f18SE	YP_009191573.1	hypothetical protein	7.6e-34
NODE_356_length_47844_cov_198.304359	85	Salmonella phage L13	YP_008058258.1	hypothetical protein	1e-33
NODE_356_length_47844_cov_198.304359	85	Salmonella phage MA12	YP_009280173.1	hypothetical protein	1e-33
NODE_356_length_47844_cov_198.304359	85	Salmonella phage Jersey	YP_008239733.1	hypothetical protein Jersey_24	1.7e-33
NODE_393_length_45867_cov_69.379682	3	Bacillus phage AR9	YP_009283093.1	DNA-directed RNA polymerase beta subunit	1.7e-134
NODE_393_length_45867_cov_69.379682	3	Yersinia phage phiR1-37	YP_004934333.1	putative RNA-polymerase beta-subunit	2.7e-108
NODE_393_length_45867_cov_69.379682	7	Brevibacillus phage Davies	YP_008858671.1	mannosyl-glycoprotein endo-beta-N-acetylglucosamidase protein	3.4e-26
NODE_393_length_45867_cov_69.379682	7	Brevibacillus phage Abouo	YP_009220093.1	mannosyl-glycoprotein endo-beta-N-acetylglucosamidase protein	3.4e-26
NODE_393_length_45867_cov_69.379682	7	Brevibacillus phage Osiris	YP_009215054.1	putative mannosyl-glycoprotein endo-beta-N-acetylglucosamidase	1.7e-25
NODE_393_length_45867_cov_69.379682	7	Brevibacillus phage Jimmer1	YP_009226348.1	mannosyl-glycoprotein endo-beta-N-acetylglucosamidase	1.7e-25
NODE_393_length_45867_cov_69.379682	7	Clostridium phage c-st	YP_398538.1	putative N-acetylmuramoyl-L-alanine amidase	5e-22
NODE_393_length_45867_cov_69.379682	7	Clostridium phage phiCT19406B	YP_009276958.1	N-acetylmuramoyl-L-alanine amidase (endogenous virus)	1.4e-19
NODE_393_length_45867_cov_69.379682	7	Clostridium phage phiCTC2B	YP_009277402.1	N-acetylmuramoyl-L-alanine amidase (endogenous virus)	1.4e-19
NODE_393_length_45867_cov_69.379682	7	Bacillus phage phi105	NP_690772.1	unnamed protein product	1.5e-18
NODE_393_length_45867_cov_69.379682	7	Clostridium phage phiCT9441A	YP_009219439.1	glucosaminidase /N-acetylmuramoyl-L-alanine amidase (endogenous virus)	7.5e-18
NODE_393_length_45867_cov_69.379682	7	Clostridium phage phiCTC2A	YP_009277270.1	N-acetylmuramoyl-L-alanine amidase (endogenous virus)	7.5e-18
NODE_393_length_45867_cov_69.379682	7	Clostridium phage phiCT19406A	YP_009277337.1	N-acetylmuramoyl-L-alanine amidase (endogenous virus)	7.5e-18
NODE_393_length_45867_cov_69.379682	8	Bacillus phage AR9	YP_009283109.1	virion protein	6.3e-35
NODE_393_length_45867_cov_69.379682	8	Yersinia phage phiR1-37	YP_004934319.1	g085	2.5e-23
NODE_393_length_45867_cov_69.379682	8	Erwinia phage vB_EamM_Kwan	YP_009278869.1	hypothetical protein KWAN_264	3.7e-19
NODE_393_length_45867_cov_69.379682	12	Bacillus phage AR9	YP_009283116.1	hypothetical protein AR9_g212	4.8e-68
NODE_393_length_45867_cov_69.379682	12	Yersinia phage phiR1-37	YP_004934441.1	g207	1.7e-44
NODE_393_length_45867_cov_69.379682	15	Bacillus phage AR9	YP_009283118.1	minor virion structural protein	3.2e-16
NODE_393_length_45867_cov_69.379682	16	Bacillus phage AR9	YP_009283119.1	virion protein	4.9e-16
NODE_393_length_45867_cov_69.379682	23	Bacillus phage AR9	YP_009283124.1	hypothetical protein AR9_g220	2.2e-16
NODE_393_length_45867_cov_69.379682	30	Bacillus phage AR9	YP_009283137.1	endonuclease fused to N-terminal Zn finger domain	8.8e-32
NODE_393_length_45867_cov_69.379682	30	Yersinia phage phiR1-37	YP_004934471.1	g237	3.3e-23
NODE_393_length_45867_cov_69.379682	35	Bacillus phage AR9	YP_009283049.1	DNA-directed RNA polymerase beta' subunit	7e-86
NODE_393_length_45867_cov_69.379682	35	Yersinia phage phiR1-37	YP_004934412.1	RNA-polymerase beta'-subunit	4.3e-43
NODE_393_length_45867_cov_69.379682	35	Cronobacter phage CR5	YP_008125948.1	putative DNA-directed RNA polymerase beta subunit 2	4.8e-26
NODE_571_length_38882_cov_17.005821	2	Microcystis phage MaMV-DC	YP_009217846.1	hypothetical protein MaMVDC_162	1e-09
NODE_571_length_38882_cov_17.005821	2	Microcystis virus Ma-LMM01	YP_851189.1	hypothetical protein	1.1e-08
NODE_571_length_38882_cov_17.005821	21	Halocynthia phage JM-2012	YP_006383355.1	putative murein lytic transglycosylase	3.4e-14
NODE_571_length_38882_cov_17.005821	21	Pseudomonas phage AF	YP_007237190.1	putative structural lysozyme	4.9e-13
NODE_571_length_38882_cov_17.005821	21	Bacillus phage BM5	YP_009223170.1	putative lysin	5.5e-12
NODE_571_length_38882_cov_17.005821	21	Delftia phage RG-2014	YP_009148432.1	lysozyme-like domain vision structural protein	1.6e-11
NODE_571_length_38882_cov_17.005821	21	Bacillus phage Page	YP_008770526.1	lytic tail protein	2.1e-11
NODE_571_length_38882_cov_17.005821	21	Bacillus phage Pony	YP_008771337.1	endolysin	2.1e-11
NODE_571_length_38882_cov_17.005821	21	Bacillus phage Pookie	YP_009152818.1	tail lysin	2.1e-11
NODE_571_length_38882_cov_17.005821	21	Bacillus phage Pavlov	YP_009197488.1	lytic tail protein	2.1e-11
NODE_571_length_38882_cov_17.005821	21	Bacillus phage Palmer	YP_009210054.1	peptidoglycan-degrading protein	2.1e-11
NODE_571_length_38882_cov_17.005821	21	Bacillus phage Pascal	YP_009151486.1	lytic tail protein	3e-10
NODE_571_length_38882_cov_17.005821	21	Edwardsiella phage GF-2	YP_009126621.1	putative transglycosylase	4.3e-09
NODE_571_length_38882_cov_17.005821	21	Bacillus phage SPBc2	NP_046584.1	putative transglycosylase	2.8e-08
NODE_571_length_38882_cov_17.005821	21	Bacillus phage BM5	YP_009223225.1	lysozyme_like superfamily protein	3.7e-08
NODE_571_length_38882_cov_17.005821	21	Geobacillus virus E3	YP_009223750.1	putative tape measure protein	3.7e-08
NODE_571_length_38882_cov_17.005821	21	Delftia phage IME-DE1	YP_009191788.1	hypothetical protein	3.4e-06
NODE_571_length_38882_cov_17.005821	21	Acinetobacter phage Presley	YP_009007648.1	lytic tail fiber	4.5e-06
NODE_571_length_38882_cov_17.005821	21	Vibrio phage vB_VpaS_MAR10	YP_007111899.1	protein containing transglycosylase domain	5.8e-06
NODE_571_length_38882_cov_17.005821	21	Achromobacter phage JWF	YP_009224026.1	putative lysin	1.3e-05
NODE_571_length_38882_cov_17.005821	25	Brucella phage Tb	YP_007002029.1	structural protein	1.4e-22
NODE_571_length_38882_cov_17.005821	25	Brucella phage Pr	YP_007002087.1	structural protein	1.8e-22
NODE_571_length_38882_cov_17.005821	25	Myxococcus phage Mx8	NP_203466.1	hypothetical protein Mx8p52	2.7e-13
NODE_571_length_38882_cov_17.005821	27	Myxococcus phage Mx8	NP_203465.1	hypothetical protein Mx8p51	2.5e-13
NODE_571_length_38882_cov_17.005821	27	Synechococcus phage S-WAM1	YP_009325074.1	baseplate wedge initiator	5.1e-06
NODE_571_length_38882_cov_17.005821	27	Cyanophage P-RSM6	YP_007675165.1	hypothetical protein CPXG_00128	1.9e-05
NODE_571_length_38882_cov_17.005821	28	Cellulophaga phage phi10:1	YP_008242013.1	pectate lyase	7e-19
NODE_571_length_38882_cov_17.005821	28	Cellulophaga phage phi39:1	YP_008242178.1	pectate lyase	2.7e-18
NODE_571_length_38882_cov_17.005821	28	Cellulophaga phage phi13:2	YP_008242112.1	pectate lyase	5.9e-18
NODE_571_length_38882_cov_17.005821	28	Cellulophaga phage phiSM	YP_007675684.1	hypothetical protein CEPG_00008	1.3e-17
NODE_571_length_38882_cov_17.005821	28	Cellulophaga phage phiST	YP_007673458.1	hypothetical protein CGPG_00077	4.4e-13
NODE_571_length_38882_cov_17.005821	33	Myxococcus phage Mx8	NP_203464.1	hypothetical protein Mx8p50	3.8e-07
NODE_571_length_38882_cov_17.005821	35	Myxococcus phage Mx8	NP_203462.1	major virion structural protein	1.4e-52
NODE_571_length_38882_cov_17.005821	35	Brucella phage Tb	YP_007002025.1	major head protein	2e-27
NODE_571_length_38882_cov_17.005821	35	Brucella phage Pr	YP_007002083.1	major head protein	2e-27
NODE_571_length_38882_cov_17.005821	38	Myxococcus phage Mx8	NP_203459.1	virion structural protein	2.1e-66
NODE_571_length_38882_cov_17.005821	38	Brucella phage Tb	YP_007002020.1	putative portal protein	2e-48
NODE_571_length_38882_cov_17.005821	38	Brucella phage Pr	YP_007002078.1	putative portal protein	2e-48
NODE_571_length_38882_cov_17.005821	39	Pseudomonas virus M6	YP_001294520.1	hypothetical protein ORF012	1.4e-64
NODE_571_length_38882_cov_17.005821	39	Pseudomonas phage PAE1	YP_009215693.1	putative large terminase	3.1e-64
NODE_571_length_38882_cov_17.005821	39	Pseudomonas virus Yua	YP_001595874.1	hypothetical protein	4e-64
NODE_571_length_38882_cov_17.005821	39	Pseudomonas phage MP1412	YP_006561058.1	terminase, large subunit	4e-64
NODE_571_length_38882_cov_17.005821	39	Pseudomonas phage PaMx11	YP_009196255.1	putative terminase large subunit	8.4e-62
NODE_571_length_38882_cov_17.005821	39	Pseudomonas phage PaMx28	YP_009210617.1	putative terminase large subunit	1.9e-61
NODE_571_length_38882_cov_17.005821	39	Pseudomonas phage vB_PaeS_PAO1_Ab18	YP_009125149.1	putative terminase, large subunit	4.1e-61
NODE_571_length_38882_cov_17.005821	39	Alphaproteobacteria virus phiJl001	YP_223983.1	terminase	1.6e-60
NODE_571_length_38882_cov_17.005821	39	Pseudomonas phage PaMx74	YP_009199443.1	putative terminase large subunit	3.9e-59
NODE_571_length_38882_cov_17.005821	39	Achromobacter phage JWX	YP_009196193.1	terminase-like family protein	4.3e-58
NODE_571_length_38882_cov_17.005821	39	Achromobacter phage 83-24	YP_009201740.1	terminase-like family protein	4.3e-58
NODE_571_length_38882_cov_17.005821	39	Puniceispirillum phage HMO-2011	YP_008320314.1	phage terminase large subunit	1.2e-57
NODE_571_length_38882_cov_17.005821	39	Burkholderia phage BcepGomr	YP_001210224.1	BcepGomrgp04	1.7e-51
NODE_571_length_38882_cov_17.005821	39	Achromobacter phage phiAxp-1	YP_009220341.1	terminase large subunit	8.7e-51
NODE_571_length_38882_cov_17.005821	39	Enterobacteria phage JenP2	YP_009216940.1	terminase large subunit	2.9e-46
NODE_571_length_38882_cov_17.005821	39	Enterobacteria phage JenP1	YP_009219972.1	terminase large subunit	2.9e-46
NODE_571_length_38882_cov_17.005821	39	Escherichia phage CAjan	YP_009196796.1	terminase large subunit	4.9e-46
NODE_571_length_38882_cov_17.005821	39	Enterobacteria phage 9g	YP_009032373.1	terminase large subunit	6.4e-46
NODE_571_length_38882_cov_17.005821	39	Escherichia phage Seurat	YP_009151946.1	TerL	6.4e-46
NODE_571_length_38882_cov_17.005821	39	Escherichia phage slur01	YP_009201584.1	terminase large subunit	6.4e-46
NODE_571_length_38882_cov_17.005821	39	Enterobacteria phage JenK1	YP_009219282.1	terminase large subunit	6.4e-46
NODE_571_length_38882_cov_17.005821	39	Paracoccus phage vB_PmaS_IMEP1	YP_009126425.1	terminase large subunit	5.4e-45
NODE_571_length_38882_cov_17.005821	42	Azospirillum phage Cd	YP_001686850.1	phage protein	1.9e-10
NODE_571_length_38882_cov_17.005821	52	Bacillus phage vB_BtS_BMBtp3	YP_009193983.1	hypothetical protein BMBtpLA_7	2.6e-12
NODE_571_length_38882_cov_17.005821	52	Clostridium phage vB_CpeS-CP51	YP_008058930.1	putative phage protein	4.4e-12
NODE_571_length_38882_cov_17.005821	52	Haemophilus phage SuMu	YP_007002944.1	hypothetical protein SuMu_36	3.7e-11
NODE_571_length_38882_cov_17.005821	52	Clostridium phage phiCD146	YP_009214133.1	conserved protein of unknown function	3.7e-11
NODE_571_length_38882_cov_17.005821	52	Xanthomonas citri phage CP2	YP_007392920.1	hypothetical protein	1.6e-09
NODE_571_length_38882_cov_17.005821	52	Escherichia virus N4	YP_950526.1	gp48	2.9e-08
NODE_571_length_38882_cov_17.005821	52	Pseudomonas phage vB_PaeP_C2-10_Ab09	YP_009031836.1	N4 gp48-like protein	3.8e-08
NODE_571_length_38882_cov_17.005821	52	Bacillus phage Palmer	YP_009210059.1	hypothetical protein CPT_Palmer24	8.5e-08
NODE_571_length_38882_cov_17.005821	52	Pseudomonas phage YH30	YP_009226139.1	hypothetical protein YH30_43	1.1e-07
NODE_571_length_38882_cov_17.005821	52	Bacillus phage vB_BanS-Tsamsa	YP_008873509.1	hypothetical protein	1.5e-07
NODE_571_length_38882_cov_17.005821	52	Pseudomonas phage Pa2	YP_009148244.1	hypothetical protein	1.9e-07
NODE_571_length_38882_cov_17.005821	62	Microcystis virus Ma-LMM01	YP_851188.1	hypothetical protein	2.4e-17
NODE_571_length_38882_cov_17.005821	62	Microcystis phage MaMV-DC	YP_009217845.1	hypothetical protein MaMVDC_161	5.2e-17
NODE_925_length_29049_cov_105.332586	3	Pseudomonas phage PhiPA3	YP_009217160.1	virion structural protein	1.1e-09
NODE_925_length_29049_cov_105.332586	10	Pseudomonas virus phiKZ	NP_803731.1	ORF165	9.7e-36
NODE_925_length_29049_cov_105.332586	11	Cronobacter phage CR5	YP_008125904.1	putative structural protein	1.3e-21
NODE_925_length_29049_cov_105.332586	11	Erwinia phage vB_EamM_Phobos	YP_009283664.1	putative structural protein	5e-21
NODE_925_length_29049_cov_105.332586	11	Erwinia phage vB_EamM_EarlPhillipIV	YP_009278481.1	putative structural protein	6.5e-21
NODE_925_length_29049_cov_105.332586	11	Ralstonia phage RSL2	YP_009212911.1	hypothetical protein	5.5e-20
NODE_925_length_29049_cov_105.332586	11	Ralstonia phage RSF1	YP_009207868.1	hypothetical protein	2.7e-19
NODE_925_length_29049_cov_105.332586	11	Erwinia phage Ea35-70	YP_009004813.1	hypothetical protein Ea357_021	1.4e-18
NODE_925_length_29049_cov_105.332586	12	Campylobacter virus NCTC12673	YP_004421587.1	Probable gp5.4 conserved hypothetical protein	4.7e-09
NODE_925_length_29049_cov_105.332586	12	Campylobacter phage PC14	YP_009321688.1	hypothetical protein PC14_00089	4.7e-09
NODE_925_length_29049_cov_105.332586	12	Campylobacter phage CP30A	YP_006908098.1	hypothetical protein	1.8e-08
NODE_925_length_29049_cov_105.332586	12	Campylobacter virus CPX	YP_004956997.1	hypothetical protein	3e-08
NODE_925_length_29049_cov_105.332586	17	Ralstonia phage RSF1	YP_009207903.1	hypothetical protein	4.9e-16
NODE_925_length_29049_cov_105.332586	17	Halocynthia phage JM-2012	YP_006383324.1	hypothetical protein TSMG0044	1.4e-15
NODE_925_length_29049_cov_105.332586	17	Pseudomonas phage 201phi2-1	YP_001956947.1	virion structural protein	1.2e-14
NODE_925_length_29049_cov_105.332586	17	Ralstonia phage RSL2	YP_009212939.1	hypothetical protein	2.7e-14
NODE_925_length_29049_cov_105.332586	17	Erwinia phage Ea35-70	YP_009004802.1	hypothetical protein Ea357_010	3e-13
NODE_925_length_29049_cov_105.332586	17	Pseudomonas virus phiKZ	NP_803705.1	ORF139	7.3e-12
NODE_925_length_29049_cov_105.332586	22	Ralstonia phage RSL2	YP_009212888.1	hypothetical protein	2.8e-13
NODE_925_length_29049_cov_105.332586	22	Ralstonia phage RSF1	YP_009207846.2	putative soluble lytic murein transglycosylase	4.7e-13
NODE_925_length_29049_cov_105.332586	22	Halocynthia phage JM-2012	YP_006383355.1	putative murein lytic transglycosylase	1.7e-10
NODE_925_length_29049_cov_105.332586	23	Pseudomonas phage 201phi2-1	YP_001956997.1	hypothetical RNA polymerase beta' subunit	2.1e-52
NODE_925_length_29049_cov_105.332586	23	Ralstonia phage RSF1	YP_009207845.2	putative RNA polymerase beta prime subunit	6.7e-51
NODE_925_length_29049_cov_105.332586	24	Pseudomonas virus phiKZ	NP_803638.1	ORF072	6e-20
NODE_925_length_29049_cov_105.332586	24	Staphylococcus phage Sb-1	YP_008873645.1	putative HNH endonuclease	1.2e-12
NODE_925_length_29049_cov_105.332586	24	Staphylococcus virus K	YP_009041365.1	putative HNH endonuclease	1.2e-12
NODE_925_length_29049_cov_105.332586	26	Pseudomonas virus phiKZ	NP_803744.1	ORF178	4.1e-96
NODE_925_length_29049_cov_105.332586	26	Erwinia phage Ea35-70	YP_009004956.1	hypothetical protein Ea357_163	2e-95
NODE_925_length_29049_cov_105.332586	26	Pseudomonas phage 201phi2-1	YP_001956996.1	putative RNA polymerase beta subunit	3.5e-95
NODE_925_length_29049_cov_105.332586	26	Ralstonia phage RSF1	YP_009207844.1	putative RNA polymerase beta subunit	5e-94
NODE_925_length_29049_cov_105.332586	26	Erwinia phage PhiEaH1	YP_009010198.1	RNA polymerase beta subunit	2.7e-87
NODE_925_length_29049_cov_105.332586	28	Erwinia phage PhiEaH1	YP_009010195.1	hypothetical protein	1.2e-21
NODE_925_length_29049_cov_105.332586	28	Pseudomonas phage PhiPA3	YP_009217285.1	hypothetical protein	2.6e-16
NODE_925_length_29049_cov_105.332586	30	Erwinia phage vB_EamM_Caitlin	YP_009292330.1	putative virion structural protein	2.5e-12
NODE_925_length_29049_cov_105.332586	30	Erwinia phage vB_EamM_Huxley	YP_009293225.1	putative virion structural protein	9.4e-12
NODE_925_length_29049_cov_105.332586	30	Erwinia phage vB_EamM_ChrisDB	YP_009292957.1	putative virion structural protein	2.7e-11
NODE_925_length_29049_cov_105.332586	30	Erwinia phage phiEaH2	YP_007237815.1	putative virion structural protein	4e-10
NODE_925_length_29049_cov_105.332586	30	Erwinia phage vB_EamM_Asesino	YP_009290885.1	putative virion structural protein	4e-10
NODE_994_length_27254_cov_68.041252	4	Bacillus phage AR9	YP_009283025.1	terminase large subunit	2.3e-37
NODE_994_length_27254_cov_68.041252	4	Erwinia phage Ea35-70	YP_009004975.1	terminase, large subunit	2.7e-22
NODE_994_length_27254_cov_68.041252	4	Ralstonia phage RSF1	YP_009207830.1	hypothetical protein	1.7e-21
NODE_994_length_27254_cov_68.041252	4	Ralstonia phage RSL2	YP_009212872.1	hypothetical protein	2.3e-21
NODE_994_length_27254_cov_68.041252	4	Pseudomonas virus phiKZ	NP_803591.1	ORF025	7.3e-20
NODE_994_length_27254_cov_68.041252	8	Clostridium phage phiCP39-O	YP_002265459.1	thymidylate synthase	1.2e-10
NODE_994_length_27254_cov_68.041252	8	Clostridium phage phiCP26F	YP_007004029.1	alternative thymidylate synthase-like protein	1.2e-10
NODE_994_length_27254_cov_68.041252	8	Vibrio phage VBP47	YP_007674123.1	thymidylate synthase	7.7e-10
NODE_994_length_27254_cov_68.041252	8	Vibrio phage VBP32	YP_007676591.1	thymidylate synthase	7.7e-10
NODE_994_length_27254_cov_68.041252	8	Acidianus tailed spindle virus	YP_009230275.1	thymidylate synthase	3.8e-09
NODE_994_length_27254_cov_68.041252	8	Stygiolobus rod-shaped virus	YP_009094228.1	hypothetical protein	6.5e-09
NODE_994_length_27254_cov_68.041252	8	Acidianus rod-shaped virus 1	YP_001542648.1	putative thymidylate synthase	8.5e-09
NODE_994_length_27254_cov_68.041252	8	Campylobacter virus NCTC12673	YP_004421610.1	Thymidylate synthetase	8.5e-09
NODE_994_length_27254_cov_68.041252	8	Campylobacter virus CPX	YP_004956872.1	thymidylate synthetase	8.5e-09
NODE_994_length_27254_cov_68.041252	8	Campylobacter phage PC14	YP_009321712.1	thymidylate synthetase	8.5e-09
NODE_994_length_27254_cov_68.041252	8	Campylobacter phage CP30A	YP_006908121.1	thymidylate synthetase	1.1e-08
NODE_994_length_27254_cov_68.041252	8	Salmonella phage 7-11	YP_004782449.1	thymidylate synthase	3.2e-08
NODE_994_length_27254_cov_68.041252	8	Cyanophage S-TIM5	YP_007006170.1	thymidylate synthase	5.5e-08
NODE_994_length_27254_cov_68.041252	8	Pseudoalteromonas phage pYD6-A	YP_007674270.1	thymidylate synthase	5.5e-08
NODE_994_length_27254_cov_68.041252	8	Gordonia phage OneUp	YP_009274499.1	FAD-dependent thymidylate synthase	7.2e-08
NODE_994_length_27254_cov_68.041252	10	Halovirus HGTV-1	YP_008059271.1	AdoMet-MTase	9.4e-08
NODE_994_length_27254_cov_68.041252	17	Bacillus phage AR9	YP_009283146.1	hypothetical protein AR9_g242	2e-25
NODE_994_length_27254_cov_68.041252	17	Yersinia phage phiR1-37	YP_004934512.1	g278	1.3e-21
NODE_994_length_27254_cov_68.041252	30	Bacillus phage AR9	YP_009283143.1	hypothetical protein AR9_g239	1.3e-24
NODE_994_length_27254_cov_68.041252	30	Yersinia phage phiR1-37	YP_004934510.1	g276	1.3e-11
NODE_994_length_27254_cov_68.041252	32	Bacillus phage AR9	YP_009283165.1	hypothetical protein AR9_g261	3.5e-13
NODE_994_length_27254_cov_68.041252	32	Bacillus phage AR9	YP_009283146.1	hypothetical protein AR9_g242	1.6e-10
NODE_994_length_27254_cov_68.041252	32	Yersinia phage phiR1-37	YP_004934512.1	g278	3.6e-10
NODE_994_length_27254_cov_68.041252	33	Bacillus phage AR9	YP_009283164.1	virion protein	2.3e-42
NODE_994_length_27254_cov_68.041252	33	Yersinia phage phiR1-37	YP_004934468.1	g234	2.3e-37
NODE_994_length_27254_cov_68.041252	35	Bacillus phage AR9	YP_009283168.1	DNA-directed RNA polymerase beta subunit	7.7e-61
NODE_994_length_27254_cov_68.041252	35	Yersinia phage phiR1-37	YP_004934465.1	DNA-directed RNA-polymerase beta-subunit	1.2e-48
NODE_1200_length_23695_cov_56.835364	3	Yersinia phage phiR1-37	YP_004934369.1	structural protein sp46 precursor	1.9e-09
NODE_1200_length_23695_cov_56.835364	7	Bacillus phage AR9	YP_009283018.1	prohead core scaffold protein and protease	1.1e-31
NODE_1200_length_23695_cov_56.835364	7	Yersinia phage phiR1-37	YP_004934313.1	g079	1e-16
NODE_1200_length_23695_cov_56.835364	7	Aeromonas virus 44RR2	NP_932514.1	prohead core scaffolding protein and protease	2.6e-07
NODE_1200_length_23695_cov_56.835364	7	Aeromonas phage phiAS4	YP_003969126.1	unnamed protein product	2.6e-07
NODE_1200_length_23695_cov_56.835364	7	Aeromonas phage Aes508	YP_007010836.1	prohead core protein and protease	2.6e-07
NODE_1200_length_23695_cov_56.835364	7	Aeromonas phage Aes012	YP_007677875.1	prohead core protein and protease	2.6e-07
NODE_1200_length_23695_cov_56.835364	15	Bacillus phage AR9	YP_009283060.1	DNA/RNA helicase of superfamily II	1e-60
NODE_1200_length_23695_cov_56.835364	15	Yersinia phage phiR1-37	YP_004934355.1	g121	8.8e-33
NODE_1200_length_23695_cov_56.835364	15	Halocynthia phage JM-2012	YP_006383440.1	hypothetical protein TSMG0160	2.7e-13
NODE_1200_length_23695_cov_56.835364	17	Bacillus phage AR9	YP_009283058.1	DNA-directed RNA polymerase beta' subunit	1.4e-38
NODE_1200_length_23695_cov_56.835364	19	Bacillus phage AR9	YP_009283056.1	DNA-polymerase catalytic subunit	2.6e-80
NODE_1200_length_23695_cov_56.835364	19	Yersinia phage phiR1-37	YP_004934401.1	B-family DNA-polymerase catalytic subunit	2.9e-31
NODE_1200_length_23695_cov_56.835364	19	Pseudomonas virus phiKZ	NP_803616.1	ORF050	1.5e-14
NODE_1200_length_23695_cov_56.835364	19	Pseudomonas phage PhiPA3	YP_009217130.1	hypothetical protein	1.5e-14
NODE_1200_length_23695_cov_56.835364	21	Bacillus phage AR9	YP_009283025.1	terminase large subunit	2.6e-104
NODE_1200_length_23695_cov_56.835364	21	Erwinia phage vB_EamM_Kwan	YP_009278889.1	putative terminase large subunit	3.7e-50
NODE_1200_length_23695_cov_56.835364	21	Pseudomonas phage PhiPA3	YP_009217089.1	hypothetical protein	8.2e-50
NODE_1200_length_23695_cov_56.835364	21	Erwinia phage Ea35-70	YP_009004975.1	terminase, large subunit	5.3e-49
NODE_1200_length_23695_cov_56.835364	21	Erwinia phage vB_EamM_Asesino	YP_009290899.1	putative terminase large subunit	5.9e-48
NODE_1200_length_23695_cov_56.835364	21	Erwinia phage vB_EamM_Caitlin	YP_009292343.1	putative terminase large subunit	4.2e-46
NODE_1200_length_23695_cov_56.835364	21	Pseudomonas virus phiKZ	NP_803591.1	ORF025	1.2e-45
