# Supplementary material for: Adsorption Sequencing as a Rapid Method to Link Environmental Bacteriophages to Hosts
Source: iScience. 2020 Aug 6;23(9):101439. doi: 10.1016/j.isci.2020.101439 (PMC7452251; doi:10.1016/j.isci.2020.101439)
Supplement: Table S4. Annotation of Viral Population 292, Related to Figure 3 [file mmc5.xlsx]

## Sheet: Blad1
Table S4: Annotation of viral population 292, related to Figure 3
ORF_number	Prokka_viral	Prokka_bacterial	pVOG	e-value	pVOG_function	function	Pseudomonas_blastp_hits	e_value
1	hypothetical protein	hypothetical protein	VOG4570	7e-10	DNA polymerase	DNA polymerase	Pseudomonas stutzeri	7e-50
2	hypothetical protein	HNH endonuclease	VOG9438	3.2e-10	HNH endonuclease	HNH endonuclease	Pseudomonas aeruginosa	4e-34
3	hypothetical protein	hypothetical protein
4	hypothetical protein	hypothetical protein					Pseudomonas aeruginosa	9e-09
5	hypothetical protein	hypothetical protein	VOG10548	7.2e-29	hypothetical protein		Pseudomonas putida	4e-47
6	hypothetical protein	hypothetical protein
7	hypothetical protein	hypothetical protein
8	hypothetical protein	hypothetical protein	VOG7019	0.00023	hypothetical protein
9	hypothetical protein	hypothetical protein
10	hypothetical protein	hypothetical protein					Pseudomonas anguilliseptica	5e-08
11	hypothetical protein	Phage holin family (Lysis protein S)	VOG0615	2.4e-15	holin	Phage holin family (Lysis protein S)	Pseudomonas nitroreducens	3e-15
12	DNA-packaging protein gp3	hypothetical protein	VOG0253	3.6e-36	terminase small subunit	DNA-packaging protein gp3
13	hypothetical protein	hypothetical protein	VOG4813	1.7e-16	putative HNH endonuclease	putative HNH endonuclease	Pseudomonas aeruginosa	6e-13
14	Large terminase protein	Phage terminase large subunit	VOG4544	3.5e-27	terminase large subunit	Phage terminase large subunit	Pseudomonas aeruginosa	2e-155
15	hypothetical protein	hypothetical protein
16	hypothetical protein	hypothetical protein	VOG2069	2.1e-10	hypothetical protein
17	hypothetical protein	hypothetical protein	VOG6883	0.00083	hypothetical protein
18	hypothetical protein	Phage Mu protein F like protein	VOG5027	4.7e-26	putative head protein	Phage Mu protein F like protein	Pseudomonas aeruginosa	2e-72
19	hypothetical protein	hypothetical protein	VOG2464	9e-149	putative portal protein	putative portal protein	Pseudomonadales bacterium	1e-153
20	hypothetical protein	hypothetical protein	VOG7559	2.9e-13	hypothetical protein
21	hypothetical protein	hypothetical protein	VOG2466	2.6e-108	coat protein	coat protein
22	hypothetical protein	hypothetical protein	VOG5296	3.9e-16	decoration protein	decoration protein	Pseudomonas atlanticus	8e-17
23	hypothetical protein	hypothetical protein	VOG2467	8.3e-72	putative coat protein	putative coat protein
24	hypothetical protein	hypothetical protein	VOG9541	0.00046	hypothetical protein
25	hypothetical protein	hypothetical protein	VOG9541	1.9e-07	hypothetical protein
26	hypothetical protein	hypothetical protein	VOG6259	0.00018	hypothetical protein		Pseudomonas sp.	6e-53
27	hypothetical protein	hypothetical protein					Pseudomonas helleri	9e-24
28	hypothetical protein	hypothetical protein	VOG2468	9.6e-40	hypothetical protein
29	hypothetical protein	hypothetical protein	VOG2469	5e-23	hypothetical protein		Pseudomonas aeruginosa	1e-10
30	hypothetical protein	hypothetical protein
31	hypothetical protein	hypothetical protein	VOG0697	2.5e-05	putative minor capsid protein	putative minor capsid protein	Pseudomonas sp. M1	6e-36
32	hypothetical protein	hypothetical protein
33	Ig-like virion protein	Phage major tail protein 2	VOG5601	3.4e-10	putative capsid protein	Phage major tail protein 2	Pseudomonas sp. M1	9e-47
34	hypothetical protein	T5orf172 domain protein	VOG4805	1.6e-25	hypothetical protein	T5orf172 domain protein	Pseudomonas veronii	5e-43
35	hypothetical protein	hypothetical protein	VOG2473	3.5e-52	hypothetical protein
36	hypothetical protein	hypothetical protein	VOG10493	1.4e-05	structural protein	structural protein	Pseudomonas aeruginosa	8e-93
37	hypothetical protein	hypothetical protein	VOG1539	2.1e-44	hypothetical protein		Pseudomonas sp. M1	5e-60
38	hypothetical protein	hypothetical protein	VOG3179	1.2e-27	putative tail assembly protein	putative tail assembly protein	Pseudomonas fragi	6e-33
39	hypothetical protein	hypothetical protein	VOG4743	3.9e-161	tail fiber protein	tail fiber protein	Pseudomonas aeruginosa	0
40	hypothetical protein	hypothetical protein	VOG5277	1.9e-44	putative structural protein	putative structural protein	Pseudomonas stutzeri	1e-58
41	Structural protein 2	hypothetical protein				Structural protein 2	Pseudomonas sp JJ3	2e-43
42	hypothetical protein	hypothetical protein
43	hypothetical protein	hypothetical protein
44	hypothetical protein	hypothetical protein	VOG2860	0.00028	hypothetical protein		Pseudomonas phage Hu1	5e-31
45	hypothetical protein	hypothetical protein					Pseudomonsa poae	1e-22
46	hypothetical protein	hypothetical protein					Pseudomonas veronii	3e-35
47	hypothetical protein	hypothetical protein					Pseudomonas protegens	4e-37
48	hypothetical protein	hypothetical protein					Pseudomonas ludensis	6e-34
49	hypothetical protein	hypothetical protein	VOG5728	3.4e-09	hypothetical protein
50	hypothetical protein	hypothetical protein
51	Lysozyme	Phage lysozyme	VOG0614	3.7e-71	lysin	Phage lysozyme	Pseudomonas sp.	4e-69
52	Spanin, inner membrane subunit	Bacteriophage lysis protein	VOG0299	6.7e-22	phage lambda Rz-like lysis protein	Bacteriophage lysis protein
53	hypothetical protein	hypothetical protein	VOG5531	2.9e-10	hypothetical protein		Pseudomonas fleuorescens	6e-29
54	hypothetical protein	hypothetical protein					Pseudomonas stutzeri	7e-11
55	hypothetical protein	hypothetical protein					Pseudomonas luteola	4e-12
56	hypothetical protein	Single-stranded DNA-binding protein	VOG0226	7e-19	single-stranded DNA-binding protein	Single-strand binding protein family	Pseudomonas songnenensis	7e-42
57	hypothetical protein	hypothetical protein	VOG7488	1.3e-34	hypothetical protein
58	hypothetical protein	Exodeoxyribonuclease 8	VOG0186	2.4e-20	hypothetical protein	Exodeoxyribonuclease 8
59	hypothetical protein	hypothetical protein	VOG0943	3.7e-07	hypothetical protein
60	hypothetical protein	hypothetical protein	VOG2308	3e-11	hypothetical protein
61	hypothetical protein	hypothetical protein	VOG2995	0.00022	phosphoesterase	phosphoesterase
62	hypothetical protein	hypothetical protein	VOG6944	0.00017	hypothetical protein		Pseudomonas trivialis	3e-52
63	hypothetical protein	hypothetical protein	VOG11003	1.4e-06	hypothetical protein
64	hypothetical protein	UvrABC system protein B	VOG4548	7e-53	helicase	UvrABC system protein B	Pseudomonas phage PPpW-3	2e-91
65	hypothetical protein	VRR-NUC domain protein	VOG0327	6.4e-20	putative type III restriction endonuclease	VRR-NUC domain protein
66	hypothetical protein	HNH endonuclease	VOG6674	1.1e-13	hypothetical protein	HNH endonuclease	Pseudomonas aeruginosa	3e-33
67	hypothetical protein	Virulence-associated protein E	VOG10596	8.3e-119	putative primase	Virulence-associated protein E	Pseudomonas geniculata	4e-100
68	hypothetical protein	hypothetical protein
69	hypothetical protein	hypothetical protein
70	hypothetical protein	hypothetical protein					Pseudomonas aeruginosa	4e-12
71	hypothetical protein	hypothetical protein					Pseudomonas sp.	1e-36
72	hypothetical protein	hypothetical protein
73	hypothetical protein	hypothetical protein	VOG9295	0.00018	hypothetical protein		Pseudomonas putida	1e-45
74	hypothetical protein	hypothetical protein
75	hypothetical protein	hypothetical protein
76	hypothetical protein	hypothetical protein					Pseudomonas nitroreducens	6e-24
77	hypothetical protein	hypothetical protein	VOG6142	0.00032	hypothetical protein
78	hypothetical protein	hypothetical protein	VOG6256	1.8e-10	hypothetical protein		Pseudomonas aeruginosa	3e-06
79	hypothetical protein	hypothetical protein	VOG8243	0.00031	hypothetical protein		Pseudomonas synxantha	9e-17
80	hypothetical protein	AP2 domain protein	VOG4813	1e-27	putative HNH endonuclease	HNH endonuclease	Pseudomonas	7e-29
81	hypothetical protein	hypothetical protein
82	hypothetical protein	hypothetical protein
83	hypothetical protein	hypothetical protein	VOG5837	2.9e-09	putative ATPase	putative ATPase
84	hypothetical protein	hypothetical protein					Pseudomonadales bacterium	3e-27
85	hypothetical protein	hypothetical protein	VOG6626	8.1e-12	hypothetical protein
